# Supplementary material for: Comparative genomic analysis of ten clinical Streptococcus pneumoniae collected from a Malaysian hospital reveal 31 new unique drug-resistant SNPs using whole genome sequencing
Source: J Biomed Sci. 2018 Feb 15;25:15. doi: 10.1186/s12929-018-0414-8 (PMC5815235; doi:10.1186/s12929-018-0414-8)
Supplement: Supplementary file 1 — Assembly and gene content of all the ten pneumococcal clinical isolates. (XLSX 288 kb) [file 12929_2018_414_MOESM1_ESM.xlsx]

## Sheet: Summary-table
Table S1. Assembly and gene content of all the ten pneumococcal clinical isolates.
Assembly	SPS1	SPS2	SPS3	SPS4	SPS5	SPS6	SPS7	SPS8	SPS9	SPS10
No.Contig	378	460	161	101	104	114	477	91	120	256
Genome Size(bp)	2458066	2286095	2066107	2046708	2070283	2053222	2222303	2041743	2075852	2024266
Max Contig Size(bp)	262283	222978	222952	210910	142880	213837	274187	247584	335046	288820
N50 size(bp)	129690	85741	68503	99162	60523	67915	76510	112109	83463	146374
Genome fraction (%)	91.829	90.896	88.291	88.352	88.102	87.646	90.137	86.438	87.338	86.267
No. of Genes	2352	2159	1983	1983	2020	1984	2064	1980	2035	1924
No. of tRNAs	43	44	42	42	42	42	45	41	41	44

## Sheet: Assembly
Assembly	SPS1	SPS2	SPS3	SPS4	SPS5	SPS6	SPS7	SPS8	SPS9	SPS10
# contigs (>= 0 bp)	447	690	209	158	160	142	502	117	153	296
# contigs (>= 1000 bp)	104	55	48	45	55	52	47	43	47	30
# contigs (>= 5000 bp)	39	42	42	39	48	45	36	35	37	25
# contigs (>= 10000 bp)	28	35	36	36	44	37	32	31	31	22
# contigs (>= 25000 bp)	20	23	24	23	29	22	23	24	24	17
# contigs (>= 50000 bp)	12	14	16	12	14	16	14	13	14	11
Total length (>= 0 bp)	2465193	2306641	2070426	2052367	2075355	2056770	2225356	2045004	2080302	2028683
Total length (>= 1000 bp)	2331199	2146049	2027945	2027046	2053922	2031847	2085892	2021943	2052222	1953874
Total length (>= 5000 bp)	2200484	2124417	2015633	2013787	2037840	2019475	2065699	2005048	2030086	1941833
Total length (>= 10000 bp)	2126270	2075834	1977540	1995152	2010101	1960553	2041625	1982718	1985256	1923250
Total length (>= 25000 bp)	2005272	1895937	1765492	1765627	1748507	1700924	1887433	1876379	1866549	1829577
Total length (>= 50000 bp)	1715265	1589641	1483548	1368589	1230114	1488046	1553019	1484534	1496957	1585096
# contigs	378	460	161	101	104	114	477	91	120	256
Largest contig	262283	222978	222952	210910	142880	213837	274187	247584	335046	288820
Total length	2458066	2286095	2066107	2046708	2070283	2053222	2222303	2041743	2075852	2024266
Reference length	2160842	2160842	2160842	2160842	2160842	2160842	2160842	2160842	2160842	2160842
N50	129690	85741	68503	99162	60523	67915	76510	112109	83463	146374
N75	38251	34456	38944	36760	32859	38843	40036	49171	48025	62417
L50	7	9	9	7	11	9	8	7	8	5
L75	16	18	18	16	23	18	17	14	16	10
# misassemblies	58	71	50	56	55	53	66	65	60	61
# misassembled contigs	22	29	27	28	30	28	25	21	23	15
Misassembled contigs length	1852671	1774068	1543409	1748671	1559374	1724783	1770128	1626209	1515161	1688944
# local misassemblies	80	73	81	76	81	78	77	65	70	66
# unaligned contigs	149 + 46 part	297 + 14 part	62 + 5 part	40 + 5 part	26 + 7 part	39 + 6 part	359 + 12 part	28 + 1 part	53 + 6 part	171 + 5 part
Unaligned length	254868	147319	19681	13415	27622	27866	146355	18906	82998	53129
Genome fraction (%)	91.829	90.896	88.291	88.352	88.102	87.646	90.137	86.438	87.338	86.267
Duplication ratio	1.125	1.112	1.098	1.087	1.095	1.093	1.09	1.097	1.078	1.07
# N's per 100 kbp	1.3	36.53	0	0	3.14	0	0	20.96	34.11	0
# mismatches per 100 kbp	950.57	1003.86	1073.63	1021.45	1081.76	1088.5	998.55	1010.55	928.87	939.22
# indels per 100 kbp	37.9	37.63	41.04	39.39	41.44	42.61	38.35	39.3	34.92	36.32
# genes	2014 + 113 part	1974 + 149 part	1924 + 116 part	1935 + 95 part	1927 + 102 part	1917 + 105 part	1987 + 126 part	1920 + 91 part	1928 + 93 part	1914 + 107 part
Largest alignment	106547	71931	92271	92221	78087	78643	84780	84834	65894	77829
NA50	27119	22324	36388	33672	32146	33095	27853	30686	28353	32079
NA75	9410	10405	14361	15366	14361	12038	10529	12720	12482	15778
LA50	28	29	21	21	24	22	22	22	24	21
LA75	65	67	43	43	48	47	56	49	49	43

## Sheet: Gene-cluster-stats
Cluster	RefSPS	SPS1	SPS2	SPS3	SPS4	SPS5	SPS6	SPS7	SPS8	SPS9	SPS10	number of genes	Genes
0	1	1	1	1	1	1	1	1	1	1	1	11	SPS4_00381,SP_RS00005,SPS6_01206,SPS7_00793,SPS3_01162,SPS1_02148,SPS5_01196,SPS8_00443,SPS9_01293,SPS2_00767,SPS10_00736,
1	1	1	1	1	1	1	1	1	1	1	1	11	SPS8_00442,SPS2_00768,SPS10_00735,SP_RS00010,SPS7_00794,SPS4_00382,SPS3_01163,SPS6_01207,SPS9_01292,SPS5_01197,SPS1_02149,
2	1	1	1	1	1	1	1	1	1	1	1	11	SPS8_00441,SPS2_00769,SPS4_00383,SP_RS00015,SPS3_01164,SPS10_00734,SPS5_01198,SPS6_01208,SPS9_01291,SPS1_02150,SPS7_00795,
3	1	2	2	2	2	2	2	2	2	2	2	22	SP_RS00020,SPS5_01703,SPS3_01165,SPS6_01209,SPS7_02021,SPS8_01250,obgE,SPS2_00770,SPS2_01417,SPS6_01650,SPS9_01290,SPS1_02119,SPS8_00422,SPS10_01740,SPS7_00796,SPS9_01637,SPS3_01692,SPS1_01461,SPS5_01990,SPS10_00733,SPS4_00384,SPS4_01712,
4	1	4	4	4	4	4	4	4	4	4	4	44	SPS8_01149,SPS10_01027,SPS1_01326,era,SPS8_01192,SPS7_01462,rbgA,SPS7_01724,SPS2_01629,SPS3_01650,SPS2_01358,SPS6_00930,SPS9_00637,SP_RS05045,SPS2_00999,SPS1_01935,SPS4_01646,SPS4_01574,SPS7_00951,SPS1_01415,SPS2_01599,SPS10_01647,SPS5_00792,SPS6_01619,SPS4_01310,SPS9_01745,SPS5_01303,SPS4_00064,SPS6_01103,SPS3_01537,SPS10_01709,SPS8_01311,SPS3_00822,SPS9_00861,SPS5_01377,SPS9_01109,SPS1_01528,SP…
5	0	1	0	1	1	1	1	0	1	1	1	9	SPS6_00812,SPS1_01121,SPS4_01436,SPS5_00312,SPS10_01520,SPS3_00860,SPS8_01384,engB,SPS9_01448,
6	0	1	1	0	0	0	0	1	0	0	0	3	SPS2_01091,SPS1_02286,SPS7_01319,
7	4	7	7	7	7	7	7	6	7	7	6	74	fusA,SPS3_01805,SPS5_00609,SPS4_00505,SPS7_00510,SPS6_01302,SPS1_00032,SPS10_00532,SPS3_01338,SPS8_00668,SPS8_00720,SPS6_01773,SPS9_00954,SPS7_01433,SP_RS03345,SPS4_00780,SPS9_00909,SPS10_00564,SPS1_00140,SPS9_00566,SPS2_01275,SPS1_01197,SPS6_00294,SPS3_01821,SPS2_00522,SPS5_00205,SPS9_01919,SPS8_00256,SPS6_01751,SPS4_01262,SPS6_00574,SPS7_00014,SPS1_01709,SPS9_00286,SP_RS02730,SPS8_00024,SPS4_01…
8	1	1	1	1	1	1	1	1	1	1	1	11	SPS2_00771,SP_RS00025,SPS3_01166,SPS4_00385,SPS9_01289,SPS1_02118,SPS8_00421,SPS5_01991,SPS6_01210,SPS7_00797,SPS10_00732,
9	5	5	5	5	5	5	5	5	5	5	5	55	SPS2_00985,SPS2_01240,SPS7_00757,SPS2_00732,SPS8_00221,SPS3_00398,SPS4_00088,SP_RS08590,SPS6_01171,SPS5_01970,SPS3_00810,SPS1_00664,SPS1_01314,SPS6_00765,SPS3_01238,SPS7_00963,SP_RS08390,SPS8_01138,SPS10_00497,SPS1_01800,SPS8_00477,SPS10_01051,SPS2_00772,SPS3_01127,SPS6_01211,SPS4_00386,SPS8_00420,SPS5_01161,SPS4_00052,SPS5_01992,SP_RS06070,SPS5_00127,SPS10_00731,SP_RS00030,SPS6_00496,SPS7_01611,…
10	1	1	1	1	1	1	1	1	1	1	1	11	SPS10_00730,SPS1_02116,SPS6_01212,SP_RS00035,SPS5_01993,SPS3_01168,SPS7_00799,SPS8_00419,SPS9_01287,SPS4_00387,SPS2_00773,
11	1	1	1	1	1	1	1	1	1	1	1	11	SPS10_00729,SPS1_02115,SPS6_01213,SP_RS00040,SPS5_01994,SPS3_01169,SPS7_00800,SPS8_00418,SPS9_01286,SPS4_00388,SPS2_00774,
12	1	1	1	1	1	1	1	1	1	1	1	11	SPS3_01170,SPS4_00389,SPS2_00775,SP_RS00045,SPS1_02114,SPS6_01214,SPS7_00801,SPS8_00417,SPS9_01285,SPS10_00728,SPS5_01995,
13	1	2	1	1	1	1	1	1	1	1	1	12	SPS1_02113,SPS3_01171,SPS9_01284,SPS2_00776,SPS10_00727,SPS1_02378,SPS5_01996,SPS7_00802,SPS8_00416,SPS6_01215,SP_RS00050,SPS4_00390,
14	1	1	1	1	1	1	1	1	1	1	1	11	SPS7_00803,SPS1_02112,SPS3_01172,SP_RS00055,SPS2_00777,SPS9_01283,SPS4_00391,SPS5_01997,SPS6_01216,SPS8_00415,SPS10_00726,
15	1	1	1	1	1	1	1	1	1	1	1	11	SPS1_02111,SPS3_01173,SPS10_00725,SP_RS00060,SPS8_00414,SPS5_01998,SPS2_00778,SPS7_00804,SPS9_01282,SPS6_01217,SPS4_00392,
16	1	2	2	2	2	2	2	2	1	1	1	18	SPS7_00805,SPS1_02201,SP_RS00065,SPS6_01218,SPS4_00393,SPS1_02110,SPS10_00724,SPS2_00779,SPS5_01999,SPS5_00701,SPS7_00820,SPS8_00413,SPS3_01206,SPS9_01281,SPS6_00733,SPS2_00794,SPS3_01174,SPS4_00120,
17	2	1	1	1	1	1	1	1	1	1	1	12	SPS9_02063,SPS10_01947,SPS5_02049,SP_RS00070,SPS4_02013,SPS7_02080,SPS2_02165,SPS6_02017,SPS8_02013,SP_RS10155,SPS3_02012,SPS1_02353,
18	11	2	1	1	1	1	1	4	1	0	0	23	SP_RS00105,SPS1_00705,SPS1_01191,SPS7_01568,SP_RS00670,SPS5_02053,SP_RS01460,SPS4_02017,SPS7_01184,SP_RS04005,SP_RS10200,SP_RS07370,SPS7_00807,SP_RS05675,SPS3_02018,SPS8_01988,SP_RS08790,SP_RS01685,SPS2_00781,SPS7_00248,SPS6_02021,SP_RS04935,SP_RS00445,
19	8	1	1	2	2	1	1	4	3	3	3	29	SPS1_01192,SPS7_00249,SPS10_00317,SPS4_01193,SP_RS10195,SPS9_00348,SP_RS00110,SPS8_01762,SPS4_01981,SP_RS07365,SPS8_00806,SP_RS04940,SPS10_01291,SPS8_00018,SPS3_01747,SPS7_01947,SP_RS05670,SPS2_01021,SP_RS01680,SPS7_00506,SPS3_01826,SP_RS01470,SP_RS04010,SPS7_01569,SPS6_01756,SPS5_00383,SPS9_01914,SPS9_00002,SPS10_01919,
20	8	3	2	4	3	5	4	3	2	4	3	41	SP_RS03585,SP_RS06390,SPS7_00511,SPS3_01600,SPS5_01165,SPS9_00811,SPS6_01175,SPS3_00459,SPS3_01131,SPS2_00349,SPS10_00719,SPS10_00769,SPS3_01423,SP_RS01775,SPS9_01325,SPS8_00628,SPS8_00027,SPS9_02073,SPS5_01526,SPS6_01041,SP_RS07295,SPS9_02056,SPS1_00185,SPS10_00324,SP_RS03965,SPS5_00065,SPS4_01494,SPS4_00350,SPS5_01925,SPS6_00435,SPS2_00002,SPS1_01199,SP_RS07290,SP_RS03590,SPS6_01569,SPS7_00175,…
21	8	3	8	5	9	8	10	7	2	3	3	66	SPS2_02001,SPS7_00916,SP_RS04240,SPS4_01159,SPS2_02043,SPS3_00278,SPS4_01709,SPS3_00593,SP_RS09580,SPS8_00375,SP_RS09370,SPS4_01867,SPS2_02161,SPS9_00164,SPS6_01926,SPS6_01005,SP_RS02310,SPS1_01236,SPS5_01873,SPS7_02019,SPS3_02013,SPS5_02051,SPS6_01153,SPS6_01647,SPS2_00548,SPS10_00101,SPS8_01816,SPS7_00366,SPS4_01710,SPS7_01730,SPS7_01704,SPS2_02057,SPS1_00474,SPS3_00049,SPS10_01333,SPS6_01648,S…
22	21	8	5	9	10	9	8	7	3	3	7	90	SP_RS04245,SPS3_00276,SPS3_00286,SPS1_02330,SPS4_00326,SPS2_01518,SPS8_00846,SP_RS09360,SPS1_02054,SPS4_00327,SPS5_02039,SP_RS08895,SPS7_02068,SPS5_01706,SP_RS08360,SPS8_00284,SPS4_01979,SPS10_00604,SPS5_01329,SPS3_00980,SPS1_01631,SPS7_00915,SPS10_00001,SP_RS05460,SPS4_01045,SP_RS07795,SPS6_01152,SP_RS04250,SPS3_00050,SPS7_00367,SPS10_01335,SPS5_02038,SP_RS08080,SPS9_00003,SPS5_01707,SPS4_02019,…
23	0	0	0	0	0	0	0	0	0	1	0	1	SPS9_02042,
24	1	1	1	1	1	1	1	1	1	1	1	11	SPS1_01630,SPS2_01197,SPS10_00002,SPS9_00004,SPS6_01940,SPS4_01046,SPS8_00257,SPS7_01900,SPS5_02002,SP_RS00130,SPS3_00979,
25	1	1	1	1	1	1	1	1	1	1	1	11	SPS7_01901,SPS8_00258,SPS4_01047,SP_RS00135,SPS3_00978,SPS1_01629,SPS5_02003,SPS6_01941,SPS9_00005,SPS2_01196,SPS10_00003,
26	2	2	2	2	2	2	2	2	2	2	2	22	SP_RS00140,SPS5_00506,SPS5_02004,SPS10_00004,SPS8_00408,SPS2_00582,SP_RS00885,SPS4_01048,SPS9_00200,SPS6_00074,SPS9_00057,SPS3_00977,SPS2_01195,SPS1_00516,SPS1_01628,SPS10_00137,SPS3_00086,SPS7_00422,SPS7_01902,SPS8_00259,SPS6_01942,SPS4_00401,
27	1	1	1	1	1	1	1	1	1	1	1	11	SPS10_00005,SPS1_01627,SPS6_01943,SP_RS00145,SPS5_02005,SPS3_00976,SPS7_01903,SPS8_00260,SPS9_00058,SPS4_01049,SPS2_01179,
28	1	1	1	1	1	1	1	1	1	1	1	11	SPS7_01904,SPS8_00261,SPS4_01050,SP_RS00150,SPS3_00975,SPS1_01626,SPS5_02006,SPS6_01944,SPS9_00059,SPS2_01178,SPS10_00006,
29	1	1	1	1	1	1	1	1	1	1	1	11	SPS3_00974,SPS4_01051,SPS10_00007,SP_RS00155,SPS7_01905,SPS6_01945,SPS1_01625,SPS8_00262,SPS9_00060,SPS2_01177,SPS5_02007,
30	1	1	1	1	1	1	1	1	1	1	1	11	SPS9_00061,SPS10_00008,SPS5_02008,SP_RS00160,SPS4_01052,SPS2_01176,SPS6_01946,SPS7_01906,SPS8_00263,SPS3_00973,SPS1_01624,
31	2	1	1	1	1	1	1	2	1	1	1	13	SPS10_00009,SP_RS00170,SPS1_01623,SPS4_01053,SPS2_01175,SPS7_01907,SPS5_02009,SPS3_00972,SPS6_01947,SPS7_01910,SPS8_00264,SP_RS00165,SPS9_00062,
32	7	4	5	2	3	3	2	3	3	2	4	38	SPS5_02030,SPS2_00230,SPS9_01820,SPS6_00790,SP_RS07310,SP_RS07960,SP_RS04875,SPS8_00769,SPS4_01492,SPS10_00920,SPS1_02243,SPS1_01883,SPS2_00482,SPS6_01090,SPS7_00033,SPS10_00941,SPS8_01804,SPS5_00289,SPS4_01966,SPS7_01908,SPS2_01612,SPS2_01896,SPS4_01003,SPS1_01428,SPS3_01575,SP_RS04155,SPS9_01994,SP_RS01950,SPS1_01818,SP_RS03975,SPS3_01048,SP_RS07865,SPS2_00902,SPS7_01172,SPS10_01722,SPS10_01317…
33	31	19	13	13	12	13	11	14	19	12	16	173	SPS5_01423,SPS10_00116,SPS9_00442,SP_RS00750,SP_RS00615,SPS10_01274,SP_RS07785,SP_RS08500,SPS2_00983,SPS2_00121,SPS10_00850,SPS6_00915,SPS1_01083,SPS1_01582,SPS3_00531,SPS10_00845,SP_RS02385,SPS5_00952,SPS7_01267,SPS1_01577,SPS2_01170,SPS1_00106,SPS9_01135,SPS6_01445,SPS7_00305,SPS7_00310,SPS5_00056,SPS7_00019,SPS3_00065,SPS7_00159,SPS5_00151,SPS7_00632,SPS1_00382,SPS9_01759,SPS1_00886,SPS4_01097…
34	0	0	0	1	1	1	1	0	0	0	1	5	SPS4_00659,SPS6_00430,SPS5_00060,SPS10_00433,SPS3_00464,
35	0	1	1	1	1	1	1	1	1	1	1	10	SPS7_00967,SPS2_00980,SPS8_01134,SPS9_01094,SPS3_00804,SPS10_01012,SPS6_00912,SPS1_01310,SPS5_00774,SPS4_00046,
36	0	1	0	1	1	1	1	0	1	0	0	6	SPS5_00475,SPS8_00785,SPS3_00365,SPS4_00931,SPS6_00354,SPS1_00988,
37	0	1	0	1	1	1	1	0	1	1	0	7	SPS1_00987,SPS9_00363,SPS6_00355,SPS5_00476,SPS3_00366,SPS4_00932,SPS8_00786,
38	0	0	0	0	0	0	0	0	0	0	1	1	SPS10_01187,
39	0	0	0	0	0	0	0	1	0	0	0	1	SPS7_00647,
40	2	2	3	0	0	1	0	0	1	1	2	12	SPS10_01318,SPS10_00919,SPS9_02066,SPS1_01884,SPS8_01803,SPS2_00901,SPS5_00290,SP_RS03980,SP_RS01945,SPS2_01897,SPS1_02244,SPS2_00481,
41	1	0	0	0	0	0	0	0	0	0	0	1	SP_RS04160,
42	2	0	0	0	0	0	0	0	0	0	0	2	SP_RS07855,SP_RS07305,
43	10	8	4	1	6	5	3	6	5	4	5	57	SPS4_01298,SP_RS04870,SPS9_01819,SPS8_01180,SPS7_00031,SPS2_01611,SPS4_01965,SPS5_02031,SPS9_01561,SPS4_01491,SPS1_01885,SPS5_00270,SPS8_00770,SPS7_00032,SPS10_00940,SPS4_01415,SP_RS03990,SPS7_01828,SP_RS07300,SPS9_01560,SPS6_00791,SPS8_01942,SPS2_00231,SPS10_01721,SPS5_00291,SPS1_01100,SPS5_01315,SP_RS07850,SP_RS07845,SPS2_00479,SPS1_02288,SPS10_00918,SPS7_01909,SP_RS07950,SPS8_01802,SPS8_00771,…
44	2	2	2	2	2	2	2	2	2	2	2	22	SP_RS00175,SPS7_01673,SPS3_00971,SPS6_01948,SPS10_01906,SPS9_01652,SP_RS05420,SPS2_01174,SPS4_01838,SPS8_01964,SPS9_00063,SPS1_01622,SPS8_00283,SPS1_01445,SPS7_01911,SPS3_01941,SPS5_01867,SPS2_02051,SPS5_02010,SPS10_00010,SPS4_01054,SPS6_01912,
45	1	1	0	1	1	1	1	0	1	1	1	9	SPS10_00012,SP_RS00185,SPS6_01949,SPS4_01056,SPS1_01620,SPS8_00285,SPS9_00065,SPS5_00988,SPS3_00969,
46	2	2	2	2	2	2	2	2	1	2	2	21	SPS10_00327,SP_RS00190,SPS5_01529,SPS10_00013,SPS4_01057,SP_RS07270,SPS7_00514,SPS8_00286,SPS2_00005,SPS6_01038,SPS7_01912,SPS6_01950,SPS9_00066,SPS5_00987,SPS9_01786,SPS3_01657,SPS1_01202,SPS3_00968,SPS2_01173,SPS1_01618,SPS4_01653,
47	1	1	1	1	1	1	1	1	1	1	1	11	SPS5_00986,SPS4_01058,SPS9_00067,SPS10_00014,SPS2_01172,SPS6_01951,SPS1_01617,SPS7_01913,SPS8_00287,SP_RS00195,SPS3_00967,
48	1	1	1	1	1	1	1	1	1	1	1	11	SPS1_01616,SPS10_00015,SPS5_00985,SP_RS00200,SPS4_01059,SPS2_01171,SPS6_01952,SPS7_01914,SPS8_00288,SPS3_00966,SPS9_00068,
49	1	1	1	1	1	1	1	1	1	1	1	11	SPS2_01169,SPS7_01916,SPS1_01614,SP_RS00210,SPS6_01953,SPS4_01060,SPS8_00290,SPS10_00016,SPS9_00069,SPS5_00984,SPS3_00965,
50	4	4	4	4	4	4	4	4	4	4	4	44	SPS9_01472,SPS3_00536,SPS5_00357,SPS2_01047,SPS6_00525,SPS1_01645,SPS8_01427,SPS4_01219,SPS1_01144,SPS7_01296,SPS7_01917,SPS5_00337,SPS6_00837,SP_RS07605,SPS9_00070,SPS1_01165,SPS9_01493,SPS5_00983,SP_RS07505,SPS1_01613,SPS10_00017,SPS6_01954,SPS3_00905,SPS3_00885,SPS9_01225,SPS4_00731,SPS8_01449,SPS10_01565,SP_RS00215,SPS7_01028,SPS4_01061,SPS5_00156,SPS8_00291,SPS10_01543,SPS2_01168,SPS8_01407,…
51	1	1	1	1	1	1	1	1	1	1	1	11	SPS1_00773,SPS9_00452,SPS4_00164,SPS3_01291,SP_RS09110,SPS10_01129,SPS5_00657,SPS6_00689,SPS7_00867,SPS2_00838,SPS8_00893,
52	1	1	1	1	1	1	1	1	1	1	1	11	SPS1_01612,SPS3_00963,SPS10_00018,SPS2_01167,SPS9_00071,SPS5_00982,SPS7_01918,SPS8_00292,SPS6_01955,SP_RS00220,SPS4_01062,
53	1	1	1	1	1	1	1	1	1	1	1	11	SPS10_00019,SP_RS00225,SPS4_01063,SPS5_00981,SPS3_00962,SPS8_00293,SPS9_00072,SPS6_01956,SPS7_01919,SPS1_01611,SPS2_01166,
54	2	2	2	2	2	2	2	2	2	2	2	22	SP_RS00230,SPS1_01031,SPS7_01920,SPS3_00961,SPS8_00738,SP_RS02065,SPS9_00584,SPS2_01165,SPS4_00889,SPS10_01228,SPS6_01957,SPS9_00073,SPS5_00980,SPS7_01415,SPS4_01064,SPS5_00433,SPS3_00323,SPS6_00312,SPS1_01610,SPS10_00020,SPS8_00294,SPS2_00503,
55	4	2	2	2	2	2	2	3	1	3	0	23	SP_RS00240,SPS6_01829,SPS5_00978,SPS2_01163,SP_RS02620,SPS7_00003,SPS4_01066,SPS7_01896,SP_RS02615,SPS1_02209,SPS9_00075,SPS3_00959,SPS8_00296,SPS2_01548,SPS9_01593,SPS3_01966,SPS7_00278,SPS5_01667,SP_RS02665,SPS4_01039,SPS1_01608,SPS9_01592,SPS6_01471,
56	2	1	1	1	1	1	1	2	2	0	0	12	SP_RS02655,SPS8_01575,SPS3_01794,SPS5_01659,SPS4_01031,SPS2_01547,SPS7_00001,SPS6_01837,SP_RS02660,SPS7_00002,SPS8_01574,SPS1_02208,
57	1	2	1	2	2	2	2	1	1	2	2	18	SPS3_01100,SPS4_01030,SPS3_01795,SPS5_01658,SPS7_01114,SPS1_00022,SP_RS04570,SPS5_01607,SPS8_01242,SPS9_00679,SPS10_01855,SPS4_01348,SPS10_00554,SPS1_01377,SPS6_01838,SPS9_01586,SPS2_01329,SPS6_01142,
58	1	1	1	0	0	0	0	0	0	1	0	4	SP_RS02610,SPS1_02210,SPS9_01594,SPS2_01549,
59	3	0	1	0	0	0	0	1	0	0	1	6	SP_RS02625,SPS7_00279,SP_RS02670,SPS2_01162,SPS10_00022,SP_RS00245,
60	15	17	17	14	15	13	14	13	14	13	20	165	SPS3_00054,SPS8_01923,SPS1_00383,SPS4_00826,SPS1_02128,SP_RS09815,SPS7_01874,SPS10_00552,SPS4_01180,SP_RS00700,SPS2_02096,SPS2_00044,SPS10_00081,SPS7_00371,SPS6_00686,SPS2_01398,SP_RS00255,SP_RS09125,SP_RS07515,SPS3_01289,SP_RS02600,SPS8_00154,SPS3_01268,SPS5_01735,SPS5_01946,SPS10_01562,SPS3_01288,SPS8_01576,SPS1_00775,SPS6_01886,SPS9_00691,SPS1_01482,SPS8_00664,SPS2_01551,SPS5_00634,SPS10_01759…
61	50	61	56	53	52	54	53	56	55	54	48	595	SPS1_00152,SPS5_00738,SPS9_00536,SPS2_00699,SPS1_01187,SPS5_01695,SPS2_00888,SPS10_00494,SPS10_00694,SPS10_01399,SPS4_00358,SPS3_01964,SPS1_00067,SP_RS02955,SPS6_01760,SPS2_00534,SPS1_00406,SPS8_01724,SPS1_00143,SPS10_01395,SPS8_00510,SPS3_01867,SPS2_00247,SPS9_00504,SPS9_00484,SPS6_00058,SPS1_00421,SPS1_00824,SP_RS09835,SPS5_01897,SPS8_01925,SPS6_01059,SPS1_00460,SPS1_00163,SPS5_01074,SPS4_01322…
62	1	1	1	2	2	2	2	1	0	2	1	15	SPS7_00342,SPS2_01550,SPS4_01135,SPS1_00021,SPS9_01595,SPS5_01574,SPS10_00553,SPS9_00140,SP_RS02605,SPS6_01828,SPS5_01668,SPS4_01040,SPS3_00024,SPS6_00012,SPS3_01965,
63	5	6	6	6	6	6	6	5	5	5	5	61	SPS6_01074,SPS3_01737,SPS3_00439,SPS4_01598,SPS4_01449,SPS5_01183,SPS5_00200,SPS6_01193,SPS4_00634,SPS7_00661,SPS9_01859,SPS9_01032,SP_RS06285,SPS5_01441,SPS9_01461,SPS5_01717,SPS10_01411,SPS3_01456,SPS2_00753,SPS2_00383,SPS6_00455,SPS3_00873,SPS4_00368,SPS5_00325,SPS6_00569,SP_RS03760,SPS8_01397,SPS4_00775,SPS9_00844,SPS8_00457,SPS1_01966,SPS2_00139,SPS3_00580,SPS9_01307,SPS8_00180,SPS1_01134,SP…
64	0	1	0	0	0	0	0	1	0	0	1	3	SPS7_01278,SPS1_01162,SPS10_01561,
65	1	1	0	1	1	1	1	1	1	1	1	10	SPS10_01560,SPS9_01490,SPS6_00854,SPS4_01222,SP_RS07520,SPS5_00354,SPS1_01161,SPS8_01424,SPS7_01279,SPS3_00902,
66	1	0	0	0	0	0	0	0	0	0	0	1	SP_RS07065,
67	0	0	0	0	0	0	0	0	0	1	0	1	SPS9_00080,
68	0	0	0	0	0	0	0	1	1	2	1	5	SPS9_00257,SPS10_00211,SPS7_00479,SPS9_00258,SPS8_01003,
69	1	1	1	0	0	0	0	1	0	0	0	4	SPS1_00450,SPS2_00054,SPS7_00565,SP_RS06990,
70	0	0	1	0	0	0	0	1	0	0	0	2	SPS7_00563,SPS2_00053,
71	0	0	0	0	0	0	0	1	0	0	0	1	SPS7_01973,
72	0	2	0	0	0	0	0	0	0	0	0	2	SPS1_02359,SPS1_02395,
73	0	0	0	0	0	0	0	0	0	0	1	1	SPS10_00212,
74	1	1	1	1	1	1	1	1	1	1	1	11	SPS3_00110,SPS1_00523,SPS10_00161,SPS8_00953,SPS5_00529,SPS2_00589,SPS6_00098,SP_RS00920,SPS7_00429,SPS4_00425,SPS9_00207,
75	0	1	0	1	1	1	1	0	0	1	0	6	SPS9_00789,SPS1_00164,SPS5_01087,SPS6_01320,SPS3_01356,SPS4_01244,
76	0	0	0	0	0	0	0	0	0	0	1	1	SPS10_00685,
77	4	2	1	0	0	0	0	2	1	1	1	12	SPS7_02037,SP_RS06450,SP_RS01785,SPS8_00072,SPS1_02056,SP_RS07090,SP_RS05365,SPS7_00549,SPS10_01734,SPS2_00038,SPS1_01455,SPS9_00365,
78	9	7	1	5	7	6	5	9	4	7	3	63	SPS4_00818,SPS9_01624,SPS1_00277,SPS9_00702,SPS9_01955,SPS4_00278,SPS1_02001,SPS7_01962,SPS1_01454,SPS7_01862,SPS9_02065,SPS7_01131,SPS8_01363,SPS7_01138,SPS3_01705,SPS1_01352,SPS4_01847,SPS2_01306,SP_RS04655,SPS4_01930,SPS7_01085,SP_RS05370,SPS1_01474,SPS7_01899,SPS8_00758,SPS10_01960,SP_RS10910,SPS10_01371,SP_RS04695,SPS3_00709,SPS10_01841,SPS1_02010,SPS8_02016,SPS6_01835,SP_RS05375,SPS1_00919,…
79	1	0	1	2	2	2	2	1	0	1	0	12	SPS7_00691,SPS4_00409,SPS3_00095,SP_RS10905,SPS6_01376,SPS3_00708,SPS2_02134,SPS4_00277,SPS5_00514,SPS9_01782,SPS5_01143,SPS6_00083,
80	0	0	0	1	1	1	1	0	0	0	0	4	SPS6_01961,SPS5_01594,SPS3_00004,SPS4_01115,
81	1	1	1	1	1	1	1	1	1	1	1	11	SP_RS09660,SPS3_00632,SPS4_00824,SPS6_00621,SPS10_01835,SPS2_01987,SPS7_01091,SPS5_00249,SPS1_02016,SPS8_01829,SPS9_01949,
82	1	0	0	0	0	0	0	0	0	0	0	1	SP_RS09655,
83	1	3	1	1	1	1	1	1	1	1	1	13	SPS1_00324,SPS8_00213,SP_RS06110,SPS5_00119,SPS9_00998,SPS7_01206,SPS3_00406,SPS1_01490,SPS6_00488,SPS4_00601,SPS1_02389,SPS10_00489,SPS2_01232,
84	2	2	2	2	2	2	2	2	3	2	3	24	SP_RS00260,SP_RS02590,SPS5_00976,SPS2_01160,SPS2_01552,SPS8_01578,SPS1_00018,SPS4_01068,SPS5_01670,SPS10_00551,SPS7_00281,SPS8_01931,SPS6_01469,SPS10_00083,SPS7_01894,SPS3_00957,SPS4_01042,SPS6_01826,SPS3_01963,SPS1_01606,SPS10_00024,SPS8_00298,SPS9_01597,SPS9_00083,
85	1	1	1	1	1	1	1	1	1	1	1	11	SPS1_01605,SP_RS00265,SPS3_00956,SPS6_01468,SPS2_01159,SPS5_00975,SPS9_00084,SPS8_00299,SPS7_00282,SPS10_00025,SPS4_01069,
86	1	1	1	1	1	1	1	1	1	1	1	11	SPS5_00974,SPS7_00283,SP_RS00270,SPS8_00300,SPS3_00955,SPS4_01070,SPS10_00026,SPS9_00085,SPS1_01604,SPS6_01467,SPS2_01158,
87	2	3	2	2	2	2	2	2	2	2	2	23	SP_RS00275,SPS5_00604,SPS1_00598,SPS8_00301,SPS7_00284,SP_RS01305,SPS9_00086,SPS9_00281,SPS1_02372,SPS6_00172,SPS6_01466,SPS10_00234,SPS3_00954,SPS1_01603,SPS5_00973,SPS2_01157,SPS4_01071,SPS3_00183,SPS10_00027,SPS2_00662,SPS8_01027,SPS7_00502,SPS4_00500,
88	1	1	1	1	1	1	1	1	1	1	1	11	SPS3_00953,SPS4_01072,SPS2_01156,SP_RS00280,SPS1_01602,SPS6_01465,SPS8_00302,SPS9_00087,SPS7_00285,SPS10_00028,SPS5_00972,
89	1	1	1	1	1	1	1	1	1	1	1	11	SPS7_00286,SPS10_00029,SPS4_01073,SP_RS00285,SPS3_00952,SPS2_01155,SPS5_00971,SPS6_01464,SPS8_00303,SPS9_00088,SPS1_01601,
90	1	1	1	1	1	1	1	1	1	1	1	11	SPS3_00951,SPS4_01074,SPS2_01154,SP_RS00290,SPS10_00030,SPS6_01463,SPS7_00287,SPS9_00089,SPS8_00304,SPS1_01600,SPS5_00970,
91	1	1	1	1	1	1	1	1	1	1	1	11	SPS1_01599,SPS2_01153,SPS4_01075,SP_RS00295,SPS3_00950,SPS8_00305,SPS5_00969,SPS6_01462,SPS7_00288,SPS10_00031,SPS9_00090,
92	1	1	1	1	1	1	1	1	1	1	1	11	SPS2_01152,SP_RS00300,SPS6_01461,SPS7_00289,SPS5_00968,SPS3_00949,SPS10_00032,SPS8_00306,SPS1_01598,SPS4_01076,SPS9_00091,
93	1	1	1	1	1	1	1	1	1	1	1	11	SPS1_01597,SPS10_00033,SPS6_01460,SP_RS00305,SPS5_00967,SPS3_00948,SPS7_00290,SPS8_00307,SPS9_00092,SPS4_01077,SPS2_01151,
94	1	1	1	1	1	1	1	1	1	1	1	11	SPS1_01596,SPS2_01150,SPS10_00034,SPS9_00093,SPS6_01459,SPS4_01078,SPS8_00308,SPS7_00291,SPS5_00966,SP_RS00310,SPS3_00947,
95	1	1	0	1	1	1	1	1	1	1	1	10	SPS10_00035,SPS6_01458,SP_RS00315,SPS5_00965,SPS3_00946,SPS8_00309,SPS9_00094,SPS7_00292,SPS4_01079,SPS1_01595,
96	1	1	1	1	1	1	1	1	2	1	1	12	SPS8_01935,SPS5_00964,SP_RS00320,SPS4_01080,SPS2_01148,SPS10_00036,SPS1_01594,SPS6_01457,SPS7_00293,SPS9_00095,SPS3_00945,SPS8_00310,
97	4	5	5	5	5	5	5	5	5	5	5	54	SPS8_01734,SPS3_00363,SPS5_00775,SPS1_00107,SP_RS01795,SPS9_00623,SPS8_00701,SPS2_00981,SPS6_00913,SPS10_00639,SPS10_01285,SPS1_01593,SPS4_01552,SPS3_01304,SPS9_00740,SP_RS02450,SPS3_00251,SPS5_01355,SPS10_01013,SPS3_00805,SPS1_01311,SPS5_01036,SPS4_01296,SPS9_00096,SPS2_00277,SPS3_00944,SPS5_00963,SPS2_01147,SPS7_00966,SPS7_01805,SPS4_01081,SPS5_00473,SPS1_00991,SPS6_00352,SPS10_00037,SP_RS00325…
98	1	1	1	1	1	1	1	1	1	1	1	11	SPS8_00526,SPS10_00822,SPS4_00293,SPS3_00724,SPS5_01021,SPS7_00707,SPS2_00683,SPS9_01412,SPS1_00934,SPS6_01232,SP_RS10990,
99	2	2	2	1	1	1	1	2	1	1	1	15	SPS2_01938,SPS6_00907,SPS4_00041,SP_RS08335,SPS2_00975,SPS7_01932,SPS1_01305,SPS1_02068,SPS10_01007,SPS9_01089,SPS8_01129,SP_RS06510,SPS3_00799,SPS5_00769,SPS7_00972,
100	15	14	15	13	13	12	13	16	11	14	13	149	SPS4_00920,SPS1_00918,SPS10_01705,SPS6_01154,SPS4_01147,SPS6_01288,SPS4_01793,SPS8_00494,SPS7_00116,SP_RS11240,SPS1_01116,SPS9_00611,SP_RS01930,SPS10_01453,SPS1_01411,SPS1_02379,SPS5_00226,SPS9_00152,SPS10_01775,SPS7_01076,SPS5_00464,SPS8_00682,SPS3_01793,SPS2_01899,SPS3_01095,SPS10_00658,SPS6_00343,SPS1_01004,SPS7_01324,SPS8_00097,SPS10_00902,SPS2_01096,SPS3_01324,SPS8_00774,SP_RS04600,SPS7_0035…
101	2	1	2	1	1	1	1	2	3	1	1	16	SPS8_00760,SPS3_00341,SP_RS01920,SPS1_01013,SPS5_00451,SPS4_00907,SPS10_01210,SPS8_00759,SPS7_01832,SPS6_00330,SPS8_00756,SPS9_00602,SP_RS01925,SPS2_00476,SPS7_01831,SPS2_00477,
102	0	0	0	1	1	0	1	0	0	0	0	3	SPS6_01266,SPS3_00757,SPS4_00325,
103	0	0	0	0	0	1	0	0	0	0	0	1	SPS5_01562,
104	3	5	4	3	3	3	3	3	3	3	3	36	SPS4_00292,SPS9_00756,SPS7_01726,SPS3_01321,SPS6_01231,SPS7_00113,SPS1_02121,SPS3_00723,SPS2_01628,SPS5_01053,SPS8_01744,SPS9_01746,SPS7_01725,SPS2_01627,SPS5_01490,SP_RS00380,SPS4_01647,SPS6_01620,SPS9_01411,SP_RS05695,SPS6_01285,SPS1_00123,SPS4_01279,SPS1_00933,SPS10_01795,SPS3_01651,SPS5_01022,SPS8_00527,SPS1_02120,SPS2_00682,SPS10_00655,SPS2_00293,SPS8_00685,SPS1_01934,SP_RS03260,SPS10_00823,
105	1	1	1	1	1	1	1	1	1	1	1	11	SPS6_00948,SPS5_00810,SPS10_00634,SP_RS03145,SPS4_00948,SPS1_00102,SPS7_00093,SPS8_01676,SPS2_00273,SPS3_00982,SPS9_01397,
106	1	0	0	0	0	0	0	0	0	0	0	1	SP_RS09625,
107	0	1	1	1	1	1	1	0	0	0	0	6	SPS6_00834,SPS5_00334,SPS1_02158,SPS2_01069,SPS3_00882,SPS4_01242,
108	3	4	4	4	4	4	4	4	3	4	3	41	SPS1_00819,SPS7_00547,SPS2_01833,SPS5_01202,SP_RS00330,SPS1_01234,SPS3_00943,SPS1_01592,SPS7_01564,SPS8_00061,SP_RS07105,SPS7_00295,SPS5_01560,SPS2_00036,SPS3_01245,SPS6_01475,SPS4_01684,SPS10_01174,SPS3_01464,SPS5_00611,SPS5_00962,SPS8_00312,SP_RS09355,SPS4_01360,SPS9_01504,SPS10_00359,SPS1_01772,SPS2_01146,SPS6_01007,SPS8_00847,SPS9_00097,SPS6_00643,SPS9_00498,SPS3_01688,SPS9_01817,SPS10_00038,…
109	3	2	2	2	2	2	2	2	3	3	3	26	SPS9_01114,SP_RS10220,SPS10_01032,SPS9_01167,SPS1_01331,SPS10_00397,SPS6_00935,SPS8_00121,SPS5_00024,SPS8_01545,SPS3_00500,SPS8_01154,SPS7_00597,SPS4_00695,SPS1_00418,SPS6_00394,SPS10_01631,SPS2_01004,SPS3_00827,SP_RS06830,SPS2_00086,SPS5_00797,SP_RS08475,SPS4_00069,SPS9_00917,SPS7_00946,
110	1	1	1	1	1	1	1	1	1	1	1	11	SPS8_00313,SP_RS00335,SPS3_00942,SPS4_01083,SPS2_01145,SPS10_00039,SPS7_00296,SPS5_00961,SPS6_01454,SPS9_00098,SPS1_01591,
111	4	4	4	4	4	4	4	4	3	3	3	41	SPS7_02069,SPS5_00915,SPS2_01144,SP_RS00340,SPS4_00301,SPS7_01977,SP_RS01395,SPS3_00199,SPS6_01240,SPS6_00188,SPS10_00040,SP_RS11035,SPS5_01013,SPS2_00691,SPS1_00614,SPS2_00393,SPS7_01633,SPS9_00099,SPS8_00314,SPS6_01453,SPS10_00250,SPS4_00516,SPS5_00872,SPS8_01044,SPS6_00232,SPS5_00960,SPS1_02134,SPS1_00639,SPS3_00242,SPS10_00282,SPS4_01084,SPS1_01590,SPS9_00297,SPS3_00941,SPS7_00297,SPS9_00329,…
112	3	3	3	3	3	3	3	2	2	2	2	29	SP_RS01560,SPS8_00828,SPS1_01587,SPS4_01087,SPS9_00327,SPS6_01241,SPS1_00637,SP_RS00355,SPS5_01012,SPS6_00230,SPS6_01450,SPS8_00317,SPS5_00957,SPS2_01141,SPS7_01635,SPS10_00043,SPS2_00692,SPS1_02135,SPS4_00302,SPS9_00102,SPS2_00416,SPS3_00240,SPS3_00733,SP_RS11040,SPS5_00913,SPS3_00938,SPS4_00557,SPS10_00280,SPS7_00300,
113	4	4	4	4	4	4	4	3	3	3	3	40	SP_RS01575,SP_RS00345,SPS10_00249,SP_RS11030,SPS2_00419,SPS1_01589,SPS5_00916,SPS4_00560,SPS9_00296,SPS5_00871,SPS10_00283,SPS1_00613,SPS7_01632,SPS4_00515,SPS2_00392,SPS8_00315,SPS9_00100,SPS8_01043,SPS5_01014,SPS3_00940,SPS1_00640,SPS7_01978,SPS3_00243,SPS6_00233,SPS7_00298,SPS4_00300,SPS6_00187,SPS4_01085,SPS10_00041,SPS6_01239,SPS3_00731,SPS5_00959,SPS3_00198,SPS2_00690,SPS9_00330,SPS1_02133,…
114	4	4	4	4	4	4	4	3	3	3	3	40	SPS8_01042,SPS8_00824,SPS1_00612,SP_RS00350,SPS7_01979,SPS3_00939,SPS6_01451,SPS3_00197,SPS6_01238,SPS6_00186,SPS2_01142,SPS1_02132,SPS5_01015,SPS2_00391,SPS5_00917,SP_RS01385,SPS9_00331,SPS1_01588,SPS8_00316,SPS6_00234,SPS10_00248,SPS4_00514,SPS5_00870,SPS9_00101,SPS7_01631,SPS7_00299,SPS4_00299,SP_RS11025,SPS1_00641,SPS2_00689,SPS2_00420,SPS9_00295,SPS5_00958,SPS10_00042,SPS4_01086,SPS3_00730,S…
115	0	0	0	0	0	0	0	1	0	0	0	1	SPS7_02079,
116	0	1	1	1	1	1	1	1	1	1	1	11	SPS2_01140,SPS7_00301,SPS5_00956,agaS,SPS4_01088,SPS10_00044,SPS6_01449,SPS9_00103,SPS8_00318,SPS3_00937,SPS1_01586,
117	1	1	1	1	1	1	1	1	1	1	1	11	SPS3_00936,SPS4_01089,SPS7_00302,SPS9_00104,SPS10_00045,SPS6_01448,SPS1_01585,SPS2_01139,SPS8_00319,SP_RS00365,SPS5_00955,
118	1	1	1	1	1	1	1	1	1	1	1	11	SPS9_00105,SPS2_01138,SPS4_01090,SP_RS00385,SPS3_00935,SPS1_01584,SPS5_00954,SPS6_01447,SPS8_00320,SPS10_00046,SPS7_00303,
119	3	3	3	3	3	3	3	3	3	3	3	34	SPS6_01085,SPS6_00991,SP_RS00390,SPS10_00875,SPS8_01649,SPS7_01368,SP_RS10680,SPS10_01727,SPS6_01336,SPS4_01971,SPS5_00852,SPS1_00060,SPS1_01433,SPS4_00237,SPS3_01025,SP_RS02915,SPS8_01174,SPS8_01888,SPS3_01043,SPS5_01103,SPS9_01999,SPS9_01666,SPS10_00590,SPS4_00991,SPS2_01502,SPS5_01321,SPS7_00050,glmU,SPS2_01695,SPS3_00668,SPS1_00846,SPS9_01356,SPS7_01177,SPS2_01617,
120	5	12	7	0	0	0	0	8	3	1	1	37	SPS2_01663,SPS1_02285,SPS2_01649,SPS2_01655,SPS1_00702,SPS1_00697,SPS1_00694,SPS7_01575,SPS7_01434,SP_RS08740,SPS7_01574,SPS8_01607,SPS1_00695,SPS2_01652,SPS8_01599,SPS7_01582,SPS1_00693,SPS7_01580,SPS1_00698,SPS7_01581,SP_RS08770,SPS1_02347,SPS2_00443,SPS10_01247,SPS1_01051,SP_RS08745,SPS7_01578,SP_RS08700,SPS1_02272,SP_RS08750,SPS1_00696,SPS1_00686,SPS7_01590,SPS2_00523,SPS8_01598,SPS2_01654,SP…
121	9	12	9	5	5	5	5	11	7	7	5	80	SPS9_00359,SPS5_01411,SPS7_00311,SP_RS08735,SPS3_00053,SPS2_01131,SPS7_00623,SPS7_01573,SPS10_00072,SPS1_01576,SPS2_01113,SPS4_01121,SPS2_01648,SPS7_01583,SPS4_00669,SPS9_00113,SPS6_01967,SPS1_00701,SPS2_01653,SPS7_01577,SPS2_00112,SP_RS08775,SPS10_00105,SPS7_01755,SPS4_01163,SPS10_00054,SPS10_00930,SPS9_00167,SPS1_00703,SP_RS00415,SPS8_01597,SPS7_01576,SPS10_00423,SPS7_00329,SPS8_00147,SPS6_0078…
122	1	2	0	0	0	0	0	1	1	0	0	5	SP_RS04480,SPS8_01369,SPS1_01359,SPS1_01358,SPS7_01868,
123	0	0	1	0	0	0	0	0	0	0	0	1	SPS2_00445,
124	1	1	1	1	1	1	1	1	1	1	1	11	SPS8_00323,SPS7_00307,SPS3_00931,SP_RS00395,SPS2_01134,SPS9_00109,SPS6_01443,SPS4_01094,SPS5_00950,SPS1_01580,SPS10_00050,
125	1	1	1	1	1	1	1	1	1	1	1	11	SPS4_01095,SPS5_00949,SPS3_00930,SPS6_01442,SPS2_01133,SPS7_00308,SPS9_00110,SPS1_01579,SPS10_00051,SP_RS00405,SPS8_00324,
126	1	1	1	1	1	1	1	1	1	2	2	13	SPS10_00052,SPS1_01578,SPS6_01441,SP_RS00410,SPS5_00948,SPS9_00540,SPS3_00929,SPS7_00309,SPS10_01271,SPS8_00325,SPS9_00111,SPS4_01096,SPS2_01132,
127	1	1	1	1	1	1	1	1	1	0	0	9	SPS4_01538,SPS1_01080,SPS7_01819,SPS5_01341,SPS3_00265,SPS2_01731,SP_RS02370,SPS6_00255,SPS8_01720,
128	1	1	1	1	1	1	1	1	1	1	1	11	SPS10_00055,SP_RS00420,SPS9_00114,SPS8_00328,SPS6_01438,SPS4_01099,SPS1_01575,SPS2_01130,SPS7_00312,SPS5_00945,SPS3_00926,
129	1	1	1	1	1	1	1	1	1	1	1	11	SPS2_01129,SPS3_00925,SPS1_01574,SP_RS00425,SPS8_00329,SPS5_00944,SPS10_00056,SPS9_00115,SPS7_00313,SPS6_01437,SPS4_01100,
130	12	13	12	12	12	12	12	11	12	12	12	132	SPS4_01101,SPS6_01282,SPS8_00567,SPS1_00305,SPS10_00652,SPS9_00190,SPS1_01256,SPS4_00909,SPS5_01089,SPS4_00223,SP_RS06015,SPS9_00753,SPS1_00999,SPS6_00982,SPS2_00572,SPS5_01774,SPS1_01011,SPS2_00240,SPS6_01580,SPS3_01318,SPS2_00926,SPS3_00654,SPS4_01185,SPS3_00076,SPS3_00355,SPS8_01635,SPS9_01680,SPS9_00979,SPS7_01382,SP_RS11200,SPS4_00921,SPS3_01016,SPS8_00330,SPS5_01050,SP_RS03905,SPS1_00248,SP…
131	2	2	2	2	2	2	2	2	2	2	1	21	SP_RS09435,SPS7_00558,SPS3_01957,SPS5_01879,SPS2_00899,SPS8_00082,SPS6_01731,SP_RS07030,SPS8_00834,SPS2_00046,SPS1_00462,SPS9_00515,SPS3_01774,SPS1_02040,SPS10_01889,SPS6_01972,SPS4_01855,SPS5_01802,SPS4_01813,SPS9_02012,SPS7_00928,
132	0	0	0	0	0	0	0	1	0	0	0	1	SPS7_02107,
133	2	3	2	2	2	2	2	2	2	2	2	23	SPS8_00450,SPS3_01863,SPS5_01893,SPS10_00744,SP_RS11425,SPS10_00548,SPS9_01300,SP_RS02575,SPS9_01600,SPS4_00374,SPS8_01581,SPS6_01793,SPS2_01555,SPS5_01189,SPS1_00015,SPS7_01891,SPS6_01199,SPS2_00760,SPS1_02274,SPS1_02141,SPS4_01869,SPS3_01155,SPS7_00786,
134	1	1	1	1	1	1	1	1	1	1	1	11	SP_RS02570,SPS9_01601,SPS3_01864,SPS1_00014,SPS10_00547,SPS2_01556,SPS7_01890,SPS4_01870,SPS6_01794,SPS5_01894,SPS8_01582,
135	7	7	7	7	7	7	7	7	7	7	7	77	SPS5_00942,SPS2_00717,SPS10_00888,SPS1_00833,SPS4_01504,SPS5_00139,SPS4_00581,SPS10_00788,SPS5_01502,SPS3_01112,SPS1_01255,SP_RS02970,SPS8_00566,SPS3_00386,SPS8_00233,SPS9_01679,SPS7_01226,SPS1_00070,SPS6_01156,SPS9_01344,SPS4_01785,SPS6_01723,SPS9_01716,SP_RS06010,SPS3_01015,SPS2_02003,SPS9_01366,SPS3_00923,SP_RS10605,SPS4_01102,SPS10_01441,SPS2_00241,SPS4_00331,SPS9_01836,SPS7_00236,SP_RS11195,…
136	1	1	1	1	1	1	1	1	1	1	1	11	SPS10_00059,SPS1_01571,SPS6_01434,SP_RS00440,SPS5_00941,SPS3_00922,SPS7_00316,SPS8_00332,SPS9_00118,SPS4_01103,SPS2_01126,
137	1	0	1	1	1	1	1	1	1	1	1	10	SPS9_00119,SP_RS00450,SPS5_00940,SPS6_01433,SPS4_01104,SPS2_01125,SPS7_00317,SPS8_00333,SPS3_00921,SPS10_00060,
138	1	1	1	1	1	1	1	1	1	0	1	10	SPS1_01570,SP_RS00455,SPS3_00920,SPS6_01432,SPS4_01105,SPS2_01124,SPS8_00334,SPS5_00939,SPS10_00061,SPS7_00318,
139	1	1	2	1	1	1	1	1	1	1	1	12	SPS2_02124,SPS6_01983,SPS3_01978,SPS4_01988,SPS10_01920,SPS5_02017,SP_RS04950,SPS2_02125,SPS9_02035,SPS7_01185,SPS1_02196,SPS8_01982,
140	6	7	6	6	6	6	6	7	7	7	7	71	SP_RS08925,SPS9_01091,SPS2_00896,SPS4_01858,SPS6_00909,SP_RS08345,SPS4_00248,SPS7_01356,SPS10_00812,SPS3_00801,SPS5_01114,SPS10_01092,SPS1_00858,SPS5_00689,SPS6_01347,SPS3_01194,SPS3_00679,SPS6_01975,SPS10_01009,SPS7_00925,SPS9_00512,SPS8_01661,SPS2_00806,SPS2_01123,SPS10_00863,SPS7_00977,SPS8_01124,SPS1_01300,SPS5_00938,SPS9_01422,SPS3_00919,SPS10_01892,SPS1_00732,SPS7_00831,SPS5_00764,SPS2_0097…
141	6	7	6	6	6	6	6	7	7	7	7	71	SPS2_00805,SPS8_00336,SPS8_00517,SPS8_00838,SPS6_00722,SPS7_00320,SPS3_00918,SPS6_00901,SP_RS08305,SPS5_00763,SPS1_01568,SPS9_01754,SPS4_00035,SPS7_00971,SPS8_00933,SPS10_01091,SPS5_01883,SPS2_00976,SPS5_01115,SPS1_00943,SP_RS08920,SPS9_01090,SPS6_01348,SPS2_00895,SPS3_00793,SPS3_00680,SPS3_00800,SPS9_00411,SPS1_02044,SP_RS00465,SPS9_00511,SPS9_01421,SPS7_00978,SPS9_00121,SP_RS09415,SP_RS08340,SP…
142	3	6	6	6	6	6	6	6	5	5	6	61	SPS6_00400,SPS1_02005,SPS3_00158,SP_RS01170,SPS5_00666,SP_RS09050,SPS4_00155,SPS10_00403,SPS10_00209,SPS7_00603,SPS8_01001,SPS10_01845,SPS4_00689,SPS10_00210,SPS9_00446,SPS3_00658,SPS9_01161,SP_RS06800,SPS3_00494,SPS1_00836,SPS4_00473,SPS10_00885,SPS9_01676,SPS4_00814,SPS8_01002,SPS9_00255,SPS3_00159,SPS1_00411,SPS1_00573,SPS2_01685,SPS7_00477,SPS7_02081,SPS3_01300,SPS7_00478,SPS9_00256,SPS5_0057…
143	1	1	1	1	1	1	1	2	1	1	1	12	SPS7_02111,SPS3_00495,SPS1_00412,SP_RS06805,SPS7_00602,SPS4_00690,SPS10_00402,SPS9_01162,SPS6_00399,SPS2_00091,SPS5_00029,SPS8_00126,
144	4	3	3	3	3	3	3	3	3	3	3	34	SPS8_01638,SPS2_00081,SP_RS06860,SPS9_01173,SPS8_00115,SPS3_00657,SPS3_00506,SPS1_00424,SPS9_01172,SPS2_01684,SPS9_01677,SPS6_01325,SPS2_00080,SPS4_00226,SPS10_00886,SPS5_01092,SPS5_00018,SPS10_00391,SP_RS06855,SPS5_00019,SPS1_00423,SPS4_00700,SPS1_00835,SPS7_01379,SPS6_00389,SP_RS10615,SPS6_00388,SP_RS10620,SPS8_00116,SPS10_00392,SPS7_00591,SPS7_00592,SPS4_00701,SPS3_00505,
145	2	2	2	2	2	2	2	2	2	2	2	22	SPS7_00890,SPS3_01118,SPS8_00870,SPS2_00723,SPS5_00635,SP_RS11230,SPS9_00475,SPS1_00796,SPS10_01151,SPS6_01162,SPS4_00337,SPS6_00667,SPS3_01269,SPS9_01338,SPS4_00186,SP_RS09230,SPS1_01809,SPS8_00486,SPS2_00860,SPS5_01152,SPS10_00782,SPS7_00748,
146	1	0	0	0	0	0	0	0	0	0	0	1	SP_RS01165,
147	0	0	1	0	0	0	0	0	0	0	0	1	SPS2_02148,
148	1	1	1	1	1	1	1	1	1	1	1	11	SPS8_00337,SPS10_00064,SPS5_00936,SP_RS00475,SPS4_01108,SPS2_01121,SPS6_01429,SPS7_00321,SPS9_00122,SPS3_00917,SPS1_01567,
149	1	1	1	1	1	1	1	1	1	1	1	11	SPS3_00916,SPS4_01109,SPS2_01120,SP_RS00480,SPS1_01566,SPS6_01428,SPS7_00322,SPS8_00338,SPS9_00123,SPS10_00065,SPS5_00935,
150	1	1	1	1	1	1	1	1	1	1	1	11	SPS8_00339,SP_RS00485,SPS3_00915,SPS4_01110,SPS10_00066,SPS2_01119,SPS9_00124,SPS5_00934,SPS6_01427,SPS7_00323,SPS1_01565,
151	1	1	1	1	1	1	1	1	1	1	1	11	SPS7_00324,SPS9_00125,SPS6_01962,SPS2_01118,SPS5_01593,SPS3_00005,SPS1_01564,SPS10_00067,SPS4_01116,SP_RS00490,SPS8_00340,
152	1	1	1	1	1	1	1	1	1	1	1	11	SPS8_00341,SPS3_00006,SPS9_00126,SP_RS00495,SPS10_00068,SPS5_01592,SPS1_01563,SPS7_00325,SPS2_01117,SPS6_01963,SPS4_01117,
153	1	1	1	1	1	1	1	1	1	1	1	11	SPS3_00007,SPS4_01118,SPS1_01562,SPS2_01116,SPS8_00342,SPS6_01964,SPS7_00326,SPS9_00127,SPS10_00069,SP_RS00500,SPS5_01591,
154	2	2	2	2	2	2	2	2	2	2	2	22	SP_RS00505,SPS8_00576,SPS5_01590,SPS1_01561,SPS10_01430,SP_RS03860,SPS4_01119,SPS5_01512,SPS9_01706,SPS9_00128,SPS3_00008,SPS8_00343,SPS2_01846,SPS2_01115,SPS4_01514,SPS6_01589,SPS1_00238,SPS3_01620,SPS10_00070,SPS7_00327,SPS6_01965,SPS7_00226,
155	1	1	1	1	1	1	1	1	1	1	1	11	SPS9_00129,SPS10_00071,SPS3_00009,SP_RS00510,SPS8_00344,SPS2_01114,SPS4_01120,SPS5_01589,SPS6_01966,SPS7_00328,SPS1_01560,
156	2	2	2	2	2	2	2	1	2	1	1	19	SP_RS00520,SPS8_00787,SPS3_00011,SPS6_01968,SP_RS01750,SPS2_01112,SPS6_00356,SPS1_01558,SPS8_00346,SPS9_00131,SPS7_00330,SPS5_00477,SPS2_00451,SPS3_00367,SPS1_00986,SPS5_01587,SPS10_00073,SPS4_01122,SPS4_00933,
157	3	4	4	4	4	4	4	2	3	2	2	36	SPS1_00802,SP_RS09070,SPS10_00931,SPS2_00866,SPS6_00694,SPS9_01970,SPS3_01567,SPS5_00278,SP_RS07925,SPS8_00788,SPS3_00368,SPS9_00481,SPS4_01942,SPS1_00985,SPS1_02083,SPS7_00896,SPS6_00779,SPS2_00450,SPS2_00913,SPS7_01754,SPS8_01815,SPS3_01263,SPS3_01296,SPS2_00831,SPS10_01157,SPS4_00934,SPS5_00478,SP_RS09260,SPS6_00661,SPS4_00159,SPS5_00662,SPS1_00767,SPS5_00629,SPS6_00357,SPS4_00192,SPS8_00864,
158	1	1	0	0	0	0	0	1	1	1	1	6	SPS8_00348,SPS9_00133,SPS10_00075,SPS7_00332,SPS1_01556,SP_RS00530,
159	2	2	2	3	3	3	3	2	2	2	2	26	SPS8_00560,SP_RS10435,SPS5_01585,SPS4_01498,SPS6_01573,SPS7_01520,SPS2_01789,SPS4_01124,SPS4_01402,SPS5_01496,SPS1_00255,SPS3_00013,SPS3_01604,SPS6_01517,SPS1_01730,SPS8_01503,SPS7_00242,SPS3_01506,SPS10_01447,SPS2_02009,SP_RS03945,SPS9_01548,SPS5_01244,SPS9_01722,SPS6_00001,SPS10_01587,
160	1	1	0	1	1	1	1	1	1	1	1	10	SPS5_01584,SPS6_00002,SP_RS00535,SPS4_01125,SPS1_01555,SPS7_00333,SPS8_00349,SPS9_00134,SPS3_00014,SPS10_00076,
161	1	1	1	1	1	1	1	1	1	1	1	11	SPS10_00077,SPS1_01554,SPS6_00003,SP_RS00540,SPS5_01583,SPS3_00015,SPS7_00334,SPS8_00350,SPS9_00135,SPS4_01126,SPS2_02164,
162	1	1	1	1	1	1	1	1	1	1	1	11	SPS2_02166,SP_RS00545,SPS8_00351,SPS10_00078,SPS6_00004,SPS4_01127,SPS9_00136,SPS1_01553,SPS7_00335,SPS5_01582,SPS3_00016,
163	2	2	1	1	1	1	1	1	2	1	1	14	SPS9_00139,SP_RS00580,SP_RS00550,SPS3_00023,SPS2_00996,SPS10_00079,SPS8_01146,SPS5_01575,SPS1_02269,SPS6_00011,SPS4_01134,SPS7_00341,SPS1_01552,SPS8_01934,
164	2	5	4	4	4	4	4	5	4	5	4	45	SPS7_00648,SPS7_00376,SPS7_00678,SPS9_01768,SP_RS05520,SPS4_00264,SPS3_00061,SPS9_01616,SPS5_01419,SPS10_00847,SPS6_00637,SPS7_00391,SP_RS00725,SPS1_01484,SPS1_02313,SPS1_00484,SPS4_01696,SPS6_01363,SPS5_01130,SPS2_01396,SPS6_00049,SPS9_01860,SPS10_00112,SPS1_00896,SPS8_00551,SPS8_00384,SPS2_02073,SPS2_02143,SPS4_00840,SPS3_00695,SPS3_00648,SPS10_01809,SPS7_01689,SPS5_00265,SPS8_01271,SPS10_01761…
165	1	1	1	1	1	1	1	2	1	1	1	12	SPS8_01993,SPS3_00649,SPS5_00266,SPS7_01690,SPS1_02223,SPS10_01927,SPS2_02131,SPS4_00841,SP_RS09570,SPS7_02048,SPS6_00638,SPS9_02051,
166	1	1	1	0	0	0	0	2	2	1	1	9	SPS7_01034,SPS1_01651,SPS2_01441,SP_RS00555,SPS7_00336,SPS9_00775,SPS8_01941,SPS10_01497,SPS8_01455,
167	0	0	0	1	1	1	1	0	0	0	0	4	SPS3_00017,SPS6_00005,SPS5_01581,SPS4_01128,
168	0	0	0	1	1	1	1	0	1	1	0	6	SPS6_01304,SPS8_00666,SPS5_01072,SPS3_01340,SPS9_01231,SPS4_01260,
169	1	0	0	1	1	1	1	1	1	0	0	7	SPS4_01129,SPS7_00337,SPS8_01940,SPS5_01580,SPS3_00018,SP_RS00560,SPS6_00006,
170	7	6	6	7	7	7	7	8	7	6	6	74	SPS2_00324,SPS5_00837,SPS7_00076,SP_RS03460,SPS6_00976,SPS4_00966,SPS7_00065,SPS4_01247,SPS3_00501,SPS4_00976,SPS5_00827,SPS7_00385,SPS10_00314,SPS4_00696,SPS8_01938,SPS10_00396,SP_RS07385,SPS5_00023,SPS5_01578,SPS3_01353,SPS10_00607,SPS10_00695,SPS2_00246,SPS1_00085,SP_RS03045,SPS1_00419,SPS9_01381,SPS5_00380,SPS6_00055,SPS6_01759,SPS6_00008,SPS4_01131,SPS4_01177,SPS8_00120,SPS10_00617,SPS7_0015…
171	9	9	9	8	8	8	8	8	9	9	8	93	SPS5_00839,SPS1_00073,SPS3_01012,SPS4_00978,SPS9_01370,SPS9_01875,SPS4_01671,SPS9_01804,SP_RS07180,SPS4_01746,SPS8_00013,SPS3_01991,SPS2_01026,SPS7_02002,SPS2_01871,SPS4_01998,SPS5_00838,SPS9_00992,SPS2_00023,SPS4_01198,SPS9_00790,SPS9_00553,SP_RS02230,SPS8_00649,SPS5_00125,SPS7_01446,SPS2_00327,SPS3_01675,SPS10_00699,SPS8_00048,SPS1_01221,SPS7_00534,SP_RS02985,SPS1_00074,SPS5_01734,SPS9_00791,SP…
172	1	1	1	1	1	1	1	0	0	0	1	8	SPS6_01318,SP_RS03465,SPS5_01085,SPS10_00696,SPS3_01354,SPS4_01246,SPS1_00162,SPS2_00325,
173	1	4	1	5	5	5	5	4	5	5	3	43	SPS7_00349,SPS6_00021,SPS1_01549,SPS6_00013,SPS1_01550,SPS1_01544,SPS8_00353,SPS10_01967,SPS1_01546,SPS8_00357,SPS9_00138,SPS5_01567,SPS6_00019,SPS9_00146,SPS9_00143,SPS7_00345,SPS8_00359,SPS2_02169,SPS5_01573,SPS10_00080,SPS5_01576,SPS3_00022,SPS3_00025,SPS3_00031,SPS3_00033,SPS5_01565,SPS10_00084,SPS4_01136,SP_RS00585,SPS7_00351,SPS6_00015,SPS7_00343,SPS4_01133,SPS6_00010,SPS9_00141,SPS8_01930,…
174	0	1	0	1	1	1	1	1	1	1	1	9	SPS10_00085,SPS3_00034,SPS4_01144,SPS8_00360,SPS5_01564,SPS1_01543,SPS9_00149,SPS7_00352,SPS6_00022,
175	1	3	0	1	1	0	1	0	1	1	1	10	SPS3_00036,SPS1_01541,SP_RS00590,SPS9_00151,SPS6_00024,SPS8_00362,SPS10_00087,SPS1_02356,SPS1_02355,SPS4_01146,
176	1	1	1	1	1	1	1	1	1	1	1	11	SPS1_00463,SPS7_00355,SPS3_00038,SP_RS00600,SPS2_00537,SPS10_00089,SPS4_01148,SPS6_00026,SPS8_00364,SPS9_00153,SPS5_01397,
177	1	1	1	1	1	1	1	1	1	1	1	11	SPS5_01398,SPS10_00090,SPS3_00039,SPS7_00356,SPS9_00154,SPS4_01149,SPS8_00365,SPS6_00027,SPS1_00464,SP_RS00605,SPS2_00538,
178	2	2	2	2	2	2	2	2	2	2	2	22	SP_RS00610,SPS2_01572,SPS2_00539,SPS4_01150,SPS5_01620,SPS6_01129,SPS4_01335,SPS5_01399,SPS9_00662,SPS3_01087,SPS9_00155,SPS7_00357,SPS8_00366,SPS7_01132,SPS6_00028,SP_RS04665,SPS8_01217,SPS10_01684,SPS3_00040,SPS10_00091,SPS1_00465,SPS1_01390,
179	2	2	2	2	2	2	2	2	2	2	2	22	SPS9_01374,SP_RS00620,SPS6_00973,SPS10_00610,SPS10_00093,SPS8_01702,SPS1_00078,SPS4_01151,SPS3_01007,SPS7_00068,SPS3_00041,SPS5_01400,SPS7_00358,SPS2_00540,SPS2_00249,SPS4_00973,SPS6_00029,SP_RS03010,SPS9_00156,SPS1_00466,SPS8_00367,SPS5_00834,
180	1	1	1	1	1	1	1	1	1	1	1	11	SPS1_00467,SPS10_00094,SPS3_00042,SP_RS00625,SPS8_00368,SPS5_01401,SPS4_01152,SPS6_00030,SPS9_00157,SPS7_00359,SPS2_00541,
181	1	1	1	1	1	0	1	1	1	1	1	10	SPS2_00542,SPS3_00043,SPS4_01153,SPS1_00468,SPS8_00369,SPS6_00031,SPS9_00158,SPS10_00095,SP_RS00630,SPS7_00360,
182	1	1	1	1	1	1	1	1	1	1	1	11	SPS2_00543,SPS5_01403,SP_RS00635,SPS4_01154,SPS1_00469,SPS7_00361,SPS6_00032,SPS8_00370,SPS9_00159,SPS3_00044,SPS10_00096,
183	1	1	1	1	1	1	1	1	1	1	1	11	SPS10_00097,SPS6_00033,SP_RS00640,SPS4_01155,SPS2_00544,SPS5_01404,SPS7_00362,SPS8_00371,SPS9_00160,SPS3_00045,SPS1_00470,
184	1	1	1	1	1	1	1	1	1	1	1	11	SPS10_00098,SP_RS00645,SPS3_00046,SPS4_01156,SPS1_00471,SPS8_00372,SPS5_01405,SPS6_00034,SPS9_00161,SPS2_00545,SPS7_00363,
185	2	2	2	2	2	2	2	2	1	1	2	20	SP_RS00650,SPS2_01242,SPS1_00472,SPS4_01157,SP_RS06060,SPS2_00546,SPS5_00129,SPS7_01216,SPS7_00364,SPS6_00035,SPS10_00499,SPS5_01406,SPS6_00498,SPS4_00591,SPS9_00162,SPS3_00396,SPS3_00047,SPS10_00099,SPS8_00373,SPS1_02305,
186	0	1	0	0	0	0	0	0	1	1	0	3	SPS8_00223,SPS9_00988,SPS1_00314,
187	2	2	2	2	2	2	2	2	2	2	2	22	SPS8_01912,SPS5_01383,SPS4_00998,SPS1_01522,SPS9_00867,SPS6_01554,SPS7_00042,SPS10_01654,SP_RS05080,SPS5_00859,SPS3_01032,SPS2_01364,SP_RS02870,SPS4_01580,SPS2_01510,SPS3_01543,SPS6_00998,SPS1_00052,SPS9_01348,SPS7_01468,SPS8_01304,SPS10_00582,
188	1	1	1	1	1	1	1	1	1	1	1	11	SPS9_00163,SP_RS00655,SPS6_00036,SPS1_00473,SPS4_01158,SPS7_00365,SPS8_00374,SPS2_00547,SPS10_00100,SPS3_00048,SPS5_01407,
189	2	1	1	1	1	1	1	1	1	0	1	11	SPS3_00051,SP_RS00685,SP_RS00680,SPS7_00368,SPS6_00039,SPS8_00377,SPS5_01410,SPS10_00103,SPS1_00476,SPS2_00550,SPS4_01161,
190	5	3	4	3	3	2	3	4	3	4	4	38	SPS9_00357,SPS4_01715,SPS4_01162,SPS8_01253,SP_RS01725,SPS1_01464,SPS3_00475,SPS5_01700,SPS1_00392,SPS7_00369,SPS10_00104,SP_RS00690,SPS9_01634,SPS3_00052,SPS6_01653,SPS8_01606,SPS4_00670,SPS8_00146,SPS2_00551,SPS6_00419,SPS3_01695,SPS2_00111,SPS10_01743,SPS2_01662,SPS10_00422,SPS5_00049,SP_RS06690,SPS7_02024,SPS10_01182,SPS7_00622,SPS9_00166,SPS9_01142,SP_RS05320,SPS6_00040,SPS2_01414,SP_RS08705…
191	1	1	1	1	1	1	1	1	1	1	1	11	SPS3_00055,SPS4_01165,SPS7_00372,SPS8_00380,SPS1_00479,SPS6_00043,SPS10_00107,SPS9_00169,SPS2_00554,SP_RS00705,SPS5_01413,
192	1	1	1	1	1	1	1	1	0	1	1	10	SPS3_00056,SPS9_00170,SPS10_00108,SPS2_00555,SPS5_01414,SPS1_00480,SPS7_00373,SPS6_00044,SP_RS00710,SPS4_01166,
193	1	1	1	2	2	2	2	1	1	1	1	15	SPS6_00045,SPS5_01415,SPS5_01416,SP_RS00715,SPS3_00058,SPS9_00171,SPS4_01168,SPS7_00374,SPS8_00381,SPS3_00057,SPS2_00556,SPS4_01167,SPS6_00046,SPS1_00481,SPS10_00109,
194	1	1	1	1	1	1	1	0	1	1	1	10	SPS2_00559,SPS6_00050,SP_RS00730,SPS5_01420,SPS3_00062,SPS8_00385,SPS1_00485,SPS9_00176,SPS4_01172,SPS10_00113,
195	5	6	4	4	4	4	4	5	4	5	4	49	SPS3_01099,SPS10_01856,SP_RS02685,SPS2_01330,SPS3_01796,SPS8_00411,SPS2_00585,SPS6_00077,SPS1_00023,SPS4_00404,SPS4_01347,SPS10_00114,SPS9_00177,SP_RS04575,SPS1_01378,SPS8_00386,SPS2_01543,SPS7_00005,SPS1_02204,SPS5_01421,SPS7_00381,SPS1_00487,SPS6_00051,SPS7_00382,SPS8_01570,SPS7_01115,SPS6_01839,SP_RS00735,SPS5_01657,SPS1_00519,SPS4_01173,SPS9_00678,SPS3_00089,SPS2_00560,SPS9_00203,SP_RS00900,S…
196	1	1	1	0	0	0	0	0	1	1	1	6	SPS2_00514,SP_RS02120,SPS8_00727,SPS1_01042,SPS10_01239,SPS9_00573,
197	5	6	5	4	4	4	4	4	3	3	3	45	SPS2_00222,SPS5_00876,SPS2_02088,SPS3_00203,SPS10_00855,SP_RS01415,SPS7_00007,SPS9_01761,SPS5_01655,SPS3_00687,SP_RS02695,SPS3_01798,SPS5_01122,SPS4_00256,SPS2_01541,SPS2_00131,SPS8_01670,SPS1_00025,SPS9_01583,SPS2_00397,SP_RS06600,SPS10_00557,SPS1_00888,SPS4_01036,SPS1_02229,SP_RS06540,SPS7_01938,SPS6_01841,SPS8_01568,SPS4_01027,SPS3_01969,SPS6_00192,SPS1_02215,SPS10_00254,SPS6_01355,SPS1_01826,…
198	0	1	1	0	0	0	0	1	0	0	0	3	SPS7_01426,SPS1_01043,SPS2_00515,
199	3	3	3	3	3	3	3	6	3	3	3	36	SPS5_01129,SPS7_01843,SP_RS00745,SPS7_01341,SPS3_00064,SPS10_00848,SPS7_00410,SPS7_01747,SPS2_00465,SPS1_00488,SPS1_01002,SPS6_00341,SPS1_00895,SPS9_00613,SPS6_01362,SPS9_00179,SPS8_00387,SPS9_01767,SPS2_02095,SPS7_00380,SPS8_00773,SP_RS01855,SPS4_00263,SPS7_00383,SPS5_00462,SPS3_00352,SP_RS10830,SPS3_00694,SPS10_00115,SPS6_00052,SPS10_01199,SPS5_01422,SPS2_00561,SPS4_01174,SPS4_00918,SPS8_00552,
200	1	1	1	1	1	1	1	1	1	1	1	11	SPS7_00384,SPS8_00388,SPS3_00066,SP_RS00755,SPS9_00180,SPS2_00562,SPS4_01175,SPS5_01424,SPS6_00053,SPS10_00117,SPS1_00489,
201	1	1	1	1	1	1	1	0	1	1	1	10	SP_RS00760,SPS8_00389,SPS5_01425,SPS2_00563,SPS9_00181,SPS1_00490,SPS3_00067,SPS6_00054,SPS10_00118,SPS4_01176,
202	1	1	1	1	1	1	1	1	1	1	1	11	SPS7_00387,SPS9_00183,SPS1_00492,SPS4_01178,SPS10_00120,SPS3_00069,SPS5_01427,SPS8_00391,SPS6_00056,SP_RS00770,SPS2_00565,
203	3	3	3	3	3	3	3	3	3	3	3	33	SPS10_00824,SPS5_00825,SP_RS03055,SP_RS00775,SPS4_00291,SPS2_00681,SPS3_00070,SPS1_00087,SPS6_01230,SPS10_00121,SPS1_00932,SPS10_00619,SPS5_01023,SPS7_00078,SPS2_00259,SPS9_00184,SPS5_01428,SPS9_01383,SPS3_00997,SPS6_00963,SPS7_00706,SPS4_00964,SPS4_01179,SP_RS10975,SPS9_01410,SPS8_01693,SPS6_00057,SPS7_00388,SPS8_00528,SPS2_00566,SPS1_00493,SPS8_00392,SPS3_00722,
204	1	1	1	1	1	1	1	2	1	1	1	12	SPS7_00390,SP_RS00785,SPS3_00072,SPS4_01181,SPS2_00568,SPS7_00411,SPS10_00123,SPS8_00394,SPS5_01430,SPS6_00059,SPS1_00495,SPS9_00186,
205	1	2	2	2	2	2	2	2	2	2	1	20	SP_RS00790,SPS4_01810,SPS9_00187,SPS6_00060,SPS6_01734,SPS5_01431,SPS8_00079,SPS5_01799,SPS8_00395,SPS4_01182,SPS1_00496,SPS7_00555,SPS10_00124,SPS2_00043,SPS9_02009,SPS1_00459,SPS3_00073,SPS7_00412,SPS2_00569,SPS3_01777,
206	1	1	0	0	0	0	0	0	0	0	1	3	SPS1_00497,SPS10_00125,SP_RS00795,
207	0	0	1	1	0	0	0	0	1	0	0	3	SPS8_00396,SPS3_00074,SPS2_00570,
208	0	0	0	0	0	0	1	0	0	0	0	1	SPS6_00061,
209	0	0	0	0	1	0	0	0	0	0	0	1	SPS4_01183,
210	0	0	0	0	0	1	0	0	0	0	0	1	SPS5_01432,
211	0	0	0	0	0	0	0	0	0	1	0	1	SPS9_00188,
212	2	2	2	2	2	2	2	1	2	2	2	21	SP_RS00800,SPS7_00111,SPS4_01184,SPS3_00075,SPS9_00189,SPS1_00121,SPS1_00498,SPS2_00291,SPS8_00687,SPS2_00571,SPS6_01283,SPS8_00397,SPS9_00754,SPS6_00062,SP_RS03250,SPS4_01281,SPS10_00653,SPS10_00126,SPS3_01319,SPS5_01433,SPS5_01051,
213	1	1	1	1	1	1	1	1	1	1	1	11	SPS8_00399,SPS10_00128,SPS9_00191,SPS2_00573,SPS7_00413,SPS4_01186,SPS3_00077,SPS6_00064,SPS5_01435,SP_RS00810,SPS1_00500,
214	1	1	1	1	1	1	1	1	1	1	1	11	SPS10_00129,SPS1_00501,SPS6_00065,SP_RS00815,SPS5_01436,SPS3_00078,SPS7_00414,SPS8_00400,SPS9_00192,SPS4_01187,SPS2_00574,
215	1	1	1	1	1	1	2	1	1	1	1	12	SPS6_00067,SPS10_00130,SPS6_00066,SP_RS00820,SPS4_00394,SPS2_00575,SPS7_00415,SPS8_00401,SPS1_00502,SPS9_00193,SPS3_00079,SPS5_00492,
216	1	1	1	1	1	1	1	1	1	1	1	11	SPS8_00402,SPS6_00068,SPS5_00493,SPS7_00416,SPS3_00080,SPS1_00503,SPS9_00194,SPS4_00395,SPS2_00576,SP_RS00825,SPS10_00131,
217	2	2	2	2	2	2	2	2	2	2	2	22	SP_RS00830,SPS8_01826,SPS10_00132,SPS6_00069,SPS10_01830,SPS7_01096,SP_RS09635,SPS4_00396,SPS4_00829,SPS9_01946,SPS9_00195,SPS5_00494,SPS1_02021,SPS1_00504,SPS5_00254,SPS3_00637,SPS7_00417,SPS2_01992,SPS3_00081,SPS8_00403,SPS2_00577,SPS6_00626,
218	3	4	2	1	1	2	1	1	1	1	2	19	SP_RS00835,SPS10_01463,SP_RS09780,SPS9_01272,SPS4_00793,SPS6_00590,SPS3_00601,SPS8_01488,SPS1_00505,SPS5_00495,SP_RS05230,SPS2_00178,SPS1_01688,SPS1_01686,SPS10_01461,SPS7_01068,SPS5_00218,SPS2_01482,SPS1_01911,
219	1	3	2	0	0	0	0	1	2	1	1	11	SPS1_01834,SP_RS05265,SPS2_00214,SPS2_01404,SPS10_01753,SPS8_01263,SPS9_01623,SPS1_01475,SPS8_01218,SPS7_01967,SPS1_00875,
220	2	2	1	1	1	2	1	1	1	1	1	14	SPS6_00503,SPS9_00983,SPS7_01221,SP_RS00840,SPS2_01247,SPS5_00134,SPS10_00504,SPS8_00228,SPS1_00507,SPS3_00391,SPS5_00497,SPS4_00586,SPS1_00309,SP_RS06035,
221	1	1	0	0	0	1	0	0	0	0	0	3	SPS5_00499,SPS1_00509,SP_RS00845,
222	1	1	0	0	0	1	0	0	0	0	0	3	SPS5_00500,SPS1_00510,SP_RS00850,
223	2	3	2	2	2	3	2	1	1	1	1	20	SP_RS00855,SPS4_01697,SPS2_00138,SPS5_00199,SPS6_01635,SPS1_02190,SP_RS05525,SPS5_01719,SPS5_00501,SPS7_01691,SPS1_00511,SPS9_01861,SPS6_00568,SPS2_02072,SPS10_01810,SPS1_01964,SPS4_00774,SPS8_01774,SPS3_00579,SPS3_01735,
224	1	1	1	1	1	1	1	1	1	1	1	11	SPS3_01058,SPS8_01189,SPS5_01306,SPS9_00634,SPS4_01307,SPS1_01418,SPS6_01100,SPS10_01712,SPS7_01162,SP_RS04820,SPS2_01602,
225	1	0	0	0	0	0	0	0	0	0	0	1	SP_RS00860,
226	6	7	5	5	5	5	5	6	5	5	5	59	SPS3_00788,SPS1_02066,SPS1_01073,SPS8_00915,SPS10_00996,SPS9_01401,SPS3_00833,SPS8_00537,SPS6_00262,SPS4_00075,SPS4_00030,SPS2_01010,SPS2_00964,SPS5_00803,SPS8_01118,SPS9_01078,SPS7_00983,SPS2_00672,SP_RS10930,SPS7_00697,SPS9_00429,SPS6_00941,SPS2_00297,SPS10_01108,SPS7_00940,SPS1_01337,SPS5_01057,SPS3_01325,SPS7_00117,SPS5_01334,SPS7_01930,SPS4_01275,SPS6_01221,SPS5_01032,SPS9_01120,SPS8_01161,S…
227	1	1	1	1	1	1	1	1	1	1	1	11	SPS4_00397,SPS10_00133,SPS6_00070,SP_RS00865,SPS5_00502,SPS2_00578,SPS7_00418,SPS8_00404,SPS9_00196,SPS3_00082,SPS1_00512,
228	0	1	1	1	1	1	1	1	1	1	1	11	SPS9_00197,SPS10_00134,SPS5_00503,ribH,SPS4_00398,SPS2_00579,SPS6_00071,SPS7_00419,SPS8_00405,SPS3_00083,SPS1_00513,
229	1	1	1	1	1	1	1	1	1	1	1	11	SPS3_00084,SPS4_00399,SPS7_00420,SPS10_00135,SPS1_00514,SPS6_00072,SPS2_00580,SPS9_00198,SPS8_00406,SP_RS00875,SPS5_00504,
230	1	1	1	1	1	1	1	1	1	1	1	11	SPS9_00199,SPS2_00581,SPS6_00073,SPS1_00515,SPS5_00505,SPS3_00085,SPS7_00421,SPS8_00407,SPS4_00400,SP_RS00880,SPS10_00136,
231	1	1	1	1	1	1	1	1	1	1	1	11	SPS10_00138,SP_RS00890,SPS6_00075,SPS1_00517,SPS5_00507,SPS3_00087,SPS2_00583,SPS8_00409,SPS9_00201,SPS4_00402,SPS7_00423,
232	1	1	1	1	1	1	1	1	1	1	1	11	SPS2_00584,SP_RS00895,SPS6_00076,SPS1_00518,SPS5_00508,SPS3_00088,SPS9_00202,SPS7_00424,SPS8_00410,SPS4_00403,SPS10_00139,
233	1	1	1	1	1	1	1	1	1	1	1	11	SPS7_00426,SPS8_00412,SPS3_00090,SPS4_00405,SPS2_00586,SPS10_00141,SPS5_00510,SPS6_00078,SPS1_00520,SP_RS00905,SPS9_00204,
234	1	1	1	1	1	1	1	1	1	1	1	11	SPS2_00587,SPS8_00951,SPS5_00511,SP_RS00910,SPS4_00406,SPS1_00521,SPS6_00079,SPS7_00427,SPS9_00205,SPS3_00091,SPS10_00142,
235	2	2	2	2	2	2	2	2	2	2	2	22	SP_RS00915,SPS9_00387,SPS3_00092,SPS6_00080,SPS8_01613,SPS2_01670,SPS10_01065,SPS2_00588,SPS5_00719,SPS7_01596,SPS9_00206,SPS1_00522,SPS8_00952,SPS1_00679,SPS7_00428,SPS4_00102,SPS6_00751,SPS3_01224,SPS5_00512,SPS10_00143,SPS4_00407,SP_RS08665,
236	3	3	3	3	3	3	3	3	3	3	3	33	SPS6_01988,SPS7_02038,SP_RS00925,SPS4_01416,SPS6_00099,SPS4_00426,SPS6_00792,SPS10_00917,SPS3_00840,SPS3_00111,SPS2_01111,SPS5_00292,SPS2_01422,SPS8_01983,SPS1_00524,SPS2_00590,SPS7_00430,SPS9_01642,SPS10_01735,SP_RS05360,SP_RS07840,SPS5_01857,SPS5_00530,SPS1_01101,SPS4_01848,SPS7_01339,SPS9_02023,SPS9_00208,SPS10_00162,SPS8_00954,SPS8_01801,SPS1_01456,SPS3_01983,
237	3	3	3	3	3	3	3	3	3	3	3	33	SPS10_00385,SPS2_00022,SPS5_01546,SP_RS00930,SPS10_00345,SPS3_00112,SPS6_00100,SPS7_00533,SPS8_00109,SP_RS06885,SPS2_00591,SPS4_00707,SPS9_01179,SPS6_01021,SPS3_01674,SPS1_00525,SPS8_00955,SPS4_01670,SPS9_01803,SPS8_00047,SPS1_00430,SPS1_01220,SPS7_00431,SPS7_00585,SPS5_00012,SPS3_00512,SP_RS07185,SPS9_00209,SPS2_00074,SPS5_00531,SPS10_00163,SPS4_00427,SPS6_00382,
238	1	1	1	1	1	1	1	1	1	1	1	11	SPS10_00164,SPS6_00101,SP_RS00935,SPS3_00113,SPS5_00532,SPS1_00526,SPS7_00432,SPS8_00956,SPS9_00210,SPS2_00592,SPS4_00428,
239	1	1	1	1	1	1	1	1	1	1	1	11	SPS10_00165,SPS1_00527,SPS6_00102,SP_RS00940,SPS5_00533,SPS3_00114,SPS7_00433,SPS8_00957,SPS9_00211,SPS4_00429,SPS2_00593,
240	1	1	1	1	1	1	1	1	1	1	1	11	SPS10_00166,SPS1_00528,SPS6_00103,SP_RS00945,SPS5_00534,SPS3_00115,SPS7_00434,SPS8_00958,SPS9_00212,SPS4_00430,SPS2_00594,
241	1	1	1	1	1	1	1	1	1	1	1	11	SPS1_00529,SPS10_00167,SPS6_00104,SP_RS00950,SPS5_00535,SPS3_00116,SPS7_00435,SPS8_00959,SPS9_00213,SPS4_00431,SPS2_00595,
242	2	2	2	2	2	2	2	2	2	2	2	22	SPS7_01660,SP_RS00955,SPS3_00205,SPS2_00596,SPS10_00168,SP_RS01425,SPS8_01050,SPS9_00214,SPS8_00960,SPS10_00256,SPS6_00194,SPS1_00530,SPS5_00536,SPS7_00436,SPS4_00432,SPS9_00303,SPS4_00522,SPS2_00399,SPS6_00105,SPS1_00620,SPS3_00117,SPS5_00878,
243	1	1	1	1	1	1	1	1	1	1	1	11	SPS10_01557,SPS8_01421,SPS7_01282,SPS5_00351,SP_RS07535,SPS6_00851,SPS4_01225,SPS9_01487,SPS3_00899,SPS2_01052,SPS1_01158,
244	2	4	3	3	3	3	3	3	3	3	3	34	SPS3_00783,SPS5_00360,SPS1_01289,SPS1_02333,SPS6_00891,SPS9_00778,SPS10_00676,SPS8_01113,SPS8_01430,SPS2_01044,SPS8_00663,SPS7_00134,SPS6_00860,SPS5_01075,SP_RS07490,SPS5_00753,SPS4_00025,SPS9_01496,SPS7_00988,SPS4_01257,SPS1_00144,SPS3_01343,SPS6_01307,SPS10_00991,SPS10_01568,SPS1_01168,SP_RS08250,SPS3_00908,SPS9_01073,SPS2_00959,SPS2_00314,SPS7_01272,SPS4_01216,murD,
245	1	1	1	1	1	1	1	1	1	1	1	11	SPS7_00437,SPS1_00531,SPS5_00537,SPS6_00106,SPS4_00433,SPS2_00597,SPS8_00961,SPS9_00215,SPS3_00118,SP_RS00960,SPS10_00169,
246	1	1	1	1	1	1	1	1	1	1	1	11	SPS7_00438,SPS10_00170,SPS4_00434,SP_RS00965,SPS3_00119,SPS1_00532,SPS5_00538,SPS6_00107,SPS8_00962,SPS2_00598,SPS9_00216,
247	1	1	1	1	1	1	1	1	1	1	1	11	SPS10_00171,SPS1_00533,SPS6_00108,SP_RS00970,SPS5_00539,SPS3_00120,SPS7_00439,SPS8_00963,SPS9_00217,SPS4_00435,SPS2_00599,
248	2	2	2	2	2	2	2	2	2	2	2	22	SP_RS00980,SPS7_00217,SPS2_00601,SPS5_00541,SPS10_01419,SPS9_01696,SP_RS03805,SPS10_00173,SPS4_01524,SPS8_00586,SPS9_00219,SPS8_00965,SPS7_00441,SPS1_00228,SPS6_00110,SPS3_01630,SPS5_01522,SPS2_01860,SPS4_00437,SPS1_00535,SPS3_00122,SPS6_01599,
249	1	1	0	0	0	0	0	0	0	0	0	2	SP_RS00985,SPS1_00536,
250	1	1	1	1	1	1	1	1	1	1	1	11	SPS7_00442,SPS10_00174,SPS6_00111,SPS9_00220,SPS5_00542,SPS3_00123,SPS2_00602,SPS8_00966,SPS4_00438,SP_RS00990,SPS1_00537,
251	2	3	3	3	3	3	3	3	3	3	3	33	SPS1_01663,SPS6_00151,SPS1_00578,SP_RS00995,SPS7_01046,SPS5_00543,SPS1_00538,pflA,SPS9_01243,SPS10_01485,SPS4_00439,SPS4_00748,SPS7_00483,SPS8_01467,SPS2_00643,SPS9_00261,SPS3_00124,SPS2_00603,SPS8_01007,SPS10_00215,SP_RS01190,SPS7_00443,SPS3_00163,SPS9_00221,SPS3_00553,SPS5_00583,SPS5_00173,SPS2_01453,SPS10_00175,SPS8_00967,SPS6_00112,SPS6_00542,SPS4_00479,
252	1	1	1	1	1	1	1	1	1	1	1	11	SPS5_00545,SPS10_00177,SPS6_00114,SP_RS01005,SPS4_00441,SPS2_00605,SPS7_00445,SPS8_00969,SPS9_00223,SPS3_00126,SPS1_00540,
253	1	1	1	1	1	1	1	1	1	1	1	11	SPS10_00178,SPS1_00541,SPS6_00115,SP_RS01010,SPS5_00546,SPS3_00127,SPS7_00446,SPS8_00970,SPS9_00224,SPS4_00442,SPS2_00606,
254	1	1	1	1	1	1	1	1	1	1	1	11	SPS10_00179,SPS6_00116,SP_RS01015,SPS5_00547,SPS3_00128,SPS2_00607,SPS7_00447,SPS8_00971,SPS9_00225,SPS4_00443,SPS1_00542,
255	1	1	1	1	1	1	1	1	1	1	1	11	SPS4_00444,SPS10_00180,SPS6_00117,SP_RS01020,SPS5_00548,SPS2_00608,SPS7_00448,SPS8_00972,SPS9_00226,SPS3_00129,SPS1_00543,
256	0	1	1	1	1	1	1	1	1	1	1	11	SPS10_00181,SPS1_00544,SPS6_00118,rplB,SPS5_00549,SPS3_00130,SPS7_00449,SPS8_00973,SPS9_00227,SPS4_00445,SPS2_00609,
257	1	1	1	1	1	1	1	1	1	1	1	11	SPS10_00182,SPS1_00545,SPS6_00119,SP_RS01030,SPS5_00550,SPS3_00131,SPS7_00450,SPS8_00974,SPS9_00228,SPS4_00446,SPS2_00610,
258	1	1	1	1	1	1	1	1	1	1	1	11	SPS10_00183,SPS1_00546,SPS6_00120,SP_RS01035,SPS5_00551,SPS3_00132,SPS7_00451,SPS8_00975,SPS9_00229,SPS4_00447,SPS2_00611,
259	1	1	1	1	1	1	1	1	1	1	1	11	SPS10_00184,SPS1_00547,SPS6_00121,SP_RS01040,SPS5_00552,SPS3_00133,SPS7_00452,SPS8_00976,SPS9_00230,SPS4_00448,SPS2_00612,
260	1	1	1	1	1	1	1	1	1	1	1	11	SPS10_00185,SPS1_00548,SPS6_00122,SP_RS01045,SPS5_00553,SPS3_00134,SPS7_00453,SPS8_00977,SPS9_00231,SPS4_00449,SPS2_00613,
261	1	1	1	1	1	1	1	1	1	1	1	11	SPS10_00186,SPS1_00549,SPS6_00123,SP_RS01050,SPS5_00554,SPS3_00135,SPS7_00454,SPS8_00978,SPS9_00232,SPS4_00450,SPS2_00614,
262	1	1	1	1	1	1	1	1	1	1	1	11	SPS10_00187,SPS1_00550,SPS6_00124,SP_RS01055,SPS5_00555,SPS3_00136,SPS7_00455,SPS8_00979,SPS9_00233,SPS4_00451,SPS2_00615,
263	1	1	1	1	1	1	1	1	1	1	1	11	SPS10_00188,SPS1_00551,SPS6_00125,SP_RS01060,SPS5_00556,SPS3_00137,SPS7_00456,SPS8_00980,SPS9_00234,SPS4_00452,SPS2_00616,
264	1	1	1	1	1	1	1	1	1	1	1	11	SPS10_00189,SPS1_00552,SPS6_00126,SP_RS01065,SPS5_00557,SPS3_00138,SPS7_00457,SPS8_00981,SPS9_00235,SPS4_00453,SPS2_00617,
265	1	1	1	1	1	1	1	1	1	1	1	11	SPS10_00190,SPS1_00553,SPS6_00127,SP_RS01070,SPS5_00558,SPS3_00139,SPS7_00458,SPS8_00982,SPS9_00236,SPS4_00454,SPS2_00618,
266	1	1	1	1	1	1	1	1	1	1	1	11	SPS10_00191,SPS1_00554,SPS6_00128,SP_RS01075,SPS5_00559,SPS3_00140,SPS7_00459,SPS8_00983,SPS9_00237,SPS4_00455,SPS2_00619,
267	1	1	1	1	1	1	1	1	1	1	1	11	SPS8_00984,SPS10_00192,SPS5_00560,SP_RS01080,SPS4_00456,SPS2_00620,SPS6_00129,SPS7_00460,SPS9_00238,SPS3_00141,SPS1_00555,
268	1	1	1	1	1	1	1	1	1	1	1	11	SPS10_00193,SPS3_00142,SPS9_00239,SP_RS01085,SPS7_00461,SPS5_00561,SPS1_00556,SPS2_00621,SPS8_00985,SPS6_00130,SPS4_00457,
269	1	1	1	1	1	1	1	1	1	1	1	11	SPS10_00194,SPS1_00557,SPS6_00131,SP_RS01090,SPS5_00562,SPS3_00143,SPS7_00462,SPS8_00986,SPS9_00240,SPS4_00458,SPS2_00622,
270	1	1	1	1	1	1	1	1	1	1	1	11	SPS10_00195,SPS1_00558,SPS6_00132,SP_RS01095,SPS5_00563,SPS3_00144,SPS7_00463,SPS8_00987,SPS9_00241,SPS4_00459,SPS2_00623,
271	1	1	1	1	1	1	1	1	1	1	1	11	SPS7_00464,SPS10_00196,SPS5_00564,SP_RS01100,SPS4_00460,SPS2_00624,SPS6_00133,SPS8_00988,SPS9_00242,SPS3_00145,SPS1_00559,
272	1	1	1	1	1	1	1	1	1	1	1	11	SPS8_00989,SPS10_00197,SPS5_00565,SP_RS01105,SPS4_00461,SPS2_00625,SPS6_00134,SPS7_00465,SPS9_00243,SPS3_00146,SPS1_00560,
273	2	2	2	1	1	1	1	2	2	1	1	16	SPS10_00198,SPS1_00561,SPS6_00135,SP_RS01110,SPS5_00566,SPS2_01657,SPS3_00147,SPS7_00466,SPS8_01601,SPS7_01584,SPS8_00990,SP_RS08730,SPS9_00244,SPS4_00462,SPS1_00692,SPS2_00626,
274	1	1	1	1	1	1	1	1	1	1	1	11	SPS9_00245,SPS2_00627,SPS10_00199,SP_RS01115,SPS6_00136,SPS4_00463,SPS1_00562,SPS7_00467,SPS8_00991,SPS5_00567,SPS3_00148,
275	1	1	1	1	1	1	1	1	1	1	1	11	SPS10_00200,SPS1_00563,SPS6_00137,SP_RS01120,SPS5_00568,SPS3_00149,SPS7_00468,SPS8_00992,SPS9_00246,SPS4_00464,SPS2_00628,
276	1	1	1	1	1	1	1	1	1	1	1	11	SPS10_00201,SPS1_00564,SPS6_00138,SP_RS01125,SPS5_00569,SPS3_00150,SPS7_00469,SPS8_00993,SPS9_00247,SPS4_00465,SPS2_00629,
277	1	1	1	1	1	1	1	1	1	1	1	11	SPS10_00202,SPS1_00565,SPS6_00139,SP_RS01130,SPS5_00570,SPS3_00151,SPS7_00470,SPS8_00994,SPS9_00248,SPS4_00466,SPS2_00630,
278	1	1	1	1	1	1	1	1	1	1	1	11	SPS10_00203,SPS1_00566,SPS6_00140,SP_RS01135,SPS5_00571,SPS3_00152,SPS7_00471,SPS8_00995,SPS9_00249,SPS4_00467,SPS2_00631,
279	1	1	1	1	1	1	1	1	1	1	1	11	SPS10_00204,SPS1_00567,SPS6_00141,SP_RS01140,SPS5_00572,SPS3_00153,SPS7_00472,SPS8_00996,SPS9_00250,SPS4_00468,SPS2_00632,
280	1	1	1	1	1	1	1	1	1	1	1	11	SPS10_00205,SPS1_00568,SPS6_00142,SP_RS01145,SPS5_00573,SPS3_00154,SPS7_00473,SPS8_00997,SPS9_00251,SPS4_00469,SPS2_00633,
281	1	1	1	1	1	1	1	1	1	1	1	11	SPS10_00206,SPS1_00569,SPS6_00143,SP_RS01150,SPS5_00574,SPS3_00155,SPS7_00474,SPS8_00998,SPS9_00252,SPS4_00470,SPS2_00634,
282	1	1	1	1	1	1	1	1	1	1	1	11	SPS8_00999,SPS2_00635,SPS9_00253,SPS7_00475,SPS6_00144,SPS4_00471,SPS10_00207,SPS1_00570,SPS5_00575,SP_RS01155,SPS3_00156,
283	3	3	3	3	3	3	3	3	3	3	3	33	SPS10_00979,SPS5_00740,SP_RS01160,SPS6_01089,SP_RS04880,SPS4_00472,SPS1_01429,SPS8_01178,SPS10_00208,SPS3_01047,SPS3_00770,SPS7_01173,SPS6_00878,SPS7_01000,SPS8_01000,SPS7_00476,SPS6_00145,SPS4_00012,SPS8_01101,SPS9_01059,SPS2_01613,SPS2_00946,SPS5_00576,SPS10_01723,SPS1_01276,SPS4_01967,SPS9_00254,SPS9_01995,SPS3_00157,SPS2_00636,SPS1_00571,SPS5_01317,SP_RS08170,
284	2	3	3	3	4	4	3	3	2	2	3	32	SPS6_00696,SPS3_00624,SP_RS01185,SPS9_00260,SPS3_00162,SPS3_01298,SPS4_00477,SPS5_00582,SPS7_00482,SPS4_00816,SPS2_00829,SPS10_01843,SPS10_01125,SPS6_00613,SPS10_00214,SP_RS09060,SPS1_02007,SPS4_00478,SPS5_00581,SPS5_00664,SPS6_00150,SPS1_00765,SPS4_00157,SPS8_01006,SPS2_02170,SPS7_02088,SPS1_00576,SPS9_00448,SPS2_00642,SPS7_00863,SPS5_00241,SPS8_00897,
285	0	1	1	1	1	1	1	1	1	1	1	10	SPS10_00213,SPS9_00259,SPS5_00580,SPS2_00641,SPS8_01005,SPS7_00481,SPS6_00149,SPS1_00575,SPS4_00476,SPS3_00161,
286	1	1	1	1	1	1	1	1	1	1	1	11	SPS10_00404,SPS6_00401,SPS4_00688,SPS9_01160,SPS5_00031,SPS2_00093,SPS8_00128,SPS3_00493,SP_RS06795,SPS7_00604,SPS1_00410,
287	4	4	4	4	4	4	4	4	4	4	4	44	SP_RS04315,SPS4_01470,SPS6_01245,SPS1_00947,SPS6_01855,SPS8_01903,SPS2_00696,SPS5_01008,SPS3_01382,SPS1_01988,SPS10_00216,SPS6_01402,SPS10_01348,SPS2_01288,SPS4_00480,SPS10_00809,SPS7_00720,SPS9_00262,SPS5_00584,SPS3_00164,SPS3_01883,SPS4_00306,SPS1_00264,SPS4_01906,SPS10_01876,SPS7_00484,SP_RS01195,SPS7_01265,SPS8_01008,SPS5_01931,SPS9_01926,SPS2_00644,SPS7_01781,SPS6_00152,SPS9_01425,SPS3_00737…
288	1	1	1	1	1	1	1	1	1	1	1	11	SPS3_00165,SPS6_00153,SPS5_00585,SP_RS01200,SPS4_00481,SPS1_00580,SPS8_01009,SPS9_00263,SPS7_00485,SPS2_00645,SPS10_00217,
289	4	5	4	5	5	5	5	5	5	5	5	54	SPS5_00900,SPS7_01648,SPS3_01887,SPS8_01900,SPS3_00227,SP_RS02350,SPS2_01829,SPS6_01859,SPS2_01974,SPS3_01468,SPS6_00217,SP_RS10240,SPS8_00920,SPS4_01364,SPS1_01768,SPS9_00314,SPS1_00744,SPS10_01104,SPS9_01929,SPS5_01935,SPS7_01261,SPS6_01479,SPS1_01076,SPS2_00646,SP_RS05835,SPS7_00486,SPS5_00586,SPS3_00166,SPS1_00268,SPS6_00154,SPS6_00259,SPS5_01337,SPS9_00264,SP_RS01205,SPS4_01534,SPS10_01627,S…
290	2	3	3	2	2	2	2	3	3	3	3	28	SPS8_01011,SP_RS01210,SPS7_01561,SPS9_00425,SPS3_00167,SPS2_01830,SPS9_01507,SPS10_01628,SPS8_00919,SPS4_01363,SPS8_01542,SPS2_00647,SPS10_00219,SPS7_00844,SPS5_00587,SPS9_00265,SPS7_00487,SPS2_02178,SP_RS10235,SPS4_00483,SPS5_01205,SPS3_01467,SPS6_00155,SPS1_01769,SPS1_00582,SPS10_01105,SPS1_00745,SPS6_01478,
291	0	0	1	1	1	1	1	1	1	1	1	10	SPS2_02160,SPS9_00312,celB,SPS8_01059,SPS5_00898,SPS7_01650,SPS3_00225,SPS6_00215,SPS4_00542,SPS10_00265,
292	5	8	5	6	6	6	6	7	7	7	7	70	SPS1_00747,SPS6_00219,SPS6_01477,SPS1_01770,SP_RS01510,SPS8_00921,SPS3_00267,SPS6_00257,SPS10_01878,SPS1_01074,SPS9_00316,SPS4_01536,SPS9_00428,SPS10_01269,SPS1_00267,SPS3_00271,SPS5_01339,SP_RS02340,SPS1_01078,SPS4_01532,SPS1_00743,SPS10_01103,SPS3_01886,SPS7_00842,SP_RS10230,SPS9_00542,SPS10_00220,SPS8_01543,SPS8_01718,SPS7_01262,SPS4_00484,SPS9_00266,SPS1_00583,SPS4_01362,SPS7_00846,SPS6_01858…
293	1	0	1	0	0	0	0	1	0	1	1	5	SPS9_00543,SPS7_01822,SPS10_01268,SP_RS02360,SPS2_01734,
294	2	2	2	2	2	2	2	2	2	2	2	22	SP_RS01220,SPS1_01068,SPS2_00649,SPS5_00589,SPS3_00287,SPS2_01738,SPS7_01826,SPS1_00584,SPS8_01714,SPS9_00548,SPS9_00267,SPS10_00221,SPS7_00489,SPS4_00853,SPS6_00157,SPS6_00276,SP_RS02265,SPS5_00397,SPS4_00485,SPS8_01013,SPS3_00169,SPS10_01263,
295	1	1	1	1	1	1	1	1	1	1	1	11	SPS10_00222,SPS1_00585,SPS5_00590,SPS6_00158,SPS4_00486,SPS7_00490,SPS9_00268,SPS2_00650,SPS3_00170,SP_RS01225,SPS8_01014,
296	1	1	1	1	1	1	1	1	1	1	1	11	SPS10_00223,SPS1_00586,SPS6_00159,SP_RS01230,SPS5_00591,SPS3_00171,SPS7_00491,SPS8_01015,SPS9_00269,SPS4_00487,SPS2_00651,
297	2	5	4	4	4	4	4	5	4	4	4	46	SPS10_00575,SPS3_01817,SPS10_01428,SPS5_01514,SPS1_02322,ileS,SPS7_01975,SP_RS03850,SPS9_01564,SPS7_00027,SPS8_01016,SPS5_01636,SPS6_01934,SPS8_01549,SPS10_00982,SPS8_00578,SPS5_00743,SPS1_01279,SPS10_00224,SPS3_01622,SPS6_00160,SPS4_00488,SPS8_01103,SPS9_01705,SPS5_00592,SPS6_00881,SPS4_00015,SP_RS01235,SPS3_00773,SPS9_00270,SPS2_00949,SPS1_00045,SPS3_00172,SPS4_01516,SPS7_00225,SPS2_01522,SPS1_…
298	1	1	1	1	1	1	1	1	1	1	1	11	SPS6_00989,SPS8_01886,SPS1_00062,SPS9_01358,SPS10_00592,SPS7_00052,SPS2_01500,SPS3_01023,SPS4_00989,SP_RS02925,SPS5_00850,
299	0	1	0	0	0	0	0	0	0	0	0	1	SPS1_02360,
300	1	2	1	1	1	1	1	1	1	1	1	12	SPS3_00174,SPS4_00490,SPS2_00653,SP_RS01240,SPS1_02321,SPS1_00589,SPS6_00162,SPS8_01018,SPS10_00225,SPS9_00271,SPS7_00493,SPS5_00594,
301	4	4	4	4	4	4	4	4	4	4	4	44	SPS3_01815,SPS5_01638,SPS2_01420,SPS3_01985,SPS9_01566,SPS1_01458,SPS2_01583,SPS5_01783,SPS4_01010,SPS6_01748,SPS1_00043,SPS5_01630,SP_RS02780,SPS10_00573,SPS2_01524,SPS1_00444,SPS2_00060,SPS1_01400,SPS4_01850,SPS3_01791,SPS7_01144,SPS9_01640,SPS5_01855,SPS8_00095,SPS9_01193,SPS10_00371,SPS6_01990,SPS10_01694,SPS6_01119,SPS7_02040,SP_RS05350,SPS9_00652,SPS7_00571,SPS4_01795,SPS8_01551,SPS4_01325,…
302	1	1	1	1	1	1	1	1	1	1	1	11	SP_RS06065,SPS9_00989,SPS10_00498,SPS3_00397,SPS5_00128,SPS1_00315,SPS8_00222,SPS7_01215,SPS4_00592,SPS2_01241,SPS6_00497,
303	1	2	1	1	1	1	1	2	1	1	1	13	SPS10_00226,SPS2_00654,SPS3_00175,SP_RS01245,SPS1_00590,SPS1_02354,SPS9_00272,SPS4_00491,SPS7_00397,SPS5_00595,SPS6_00163,SPS8_01019,SPS7_00494,
304	7	3	3	2	2	2	2	3	0	2	1	27	SPS2_00433,SP_RS01250,SPS7_00730,SPS6_01256,SPS10_00799,SP_RS01255,SPS7_00731,SP_RS11130,SPS5_00997,SPS4_00316,SPS9_00880,SPS1_00957,SP_RS11125,SPS4_00317,SPS1_00958,SPS7_01942,SP_RS02945,SP_RS01260,SPS1_01915,SPS9_01435,SPS3_00747,SPS5_00998,SPS2_00174,SP_RS11135,SPS3_00748,SPS2_00706,SPS6_01255,
305	1	1	1	1	1	1	1	1	1	1	1	11	SPS5_00999,SPS10_00800,SP_RS11110,SPS1_00956,SPS2_00705,SPS6_01254,SPS3_00746,SPS9_01434,SPS4_00315,SPS7_00729,SPS8_00504,
306	2	2	2	2	2	2	2	2	2	2	2	22	SP_RS01270,SPS1_00723,SPS1_00591,SPS5_00596,SPS2_00801,SPS7_00826,SPS10_01084,SPS10_00227,SPS5_00694,SPS8_00938,SPS9_00273,SPS2_00655,SPS8_01020,SP_RS08885,SPS6_00164,SPS4_00127,SPS6_00726,SPS3_01199,SPS4_00492,SPS7_00495,SPS3_00176,SPS9_00407,
307	2	2	2	2	2	2	2	2	2	2	2	22	SPS7_01124,SPS6_01391,SPS4_01338,SPS9_00736,SPS3_01371,SPS2_01277,SPS9_00669,SPS10_01337,SPS1_01977,SPS5_01617,SPS8_01325,SPS7_01767,SP_RS04260,SPS5_01255,SPS1_01387,SPS4_01459,SPS6_01132,SPS3_01090,SPS8_01232,SPS10_01865,SP_RS04625,SPS2_01339,
308	1	1	1	1	2	2	2	1	1	2	1	15	SPS3_00177,SPS9_00275,SPS2_00656,SPS7_00496,SPS9_00274,SPS5_00598,SPS5_00597,SPS4_00493,SPS6_00165,SPS8_01021,SPS10_00228,SPS1_00592,SPS6_00166,SP_RS01275,SPS4_00494,
309	1	1	1	1	1	1	1	1	1	1	1	11	SPS7_00497,SPS10_00229,SPS5_00599,SP_RS01280,SPS4_00495,SPS2_00657,SPS6_00167,SPS8_01022,SPS9_00276,SPS3_00178,SPS1_00593,
310	1	1	1	1	1	1	1	1	1	1	1	11	SPS2_00658,SP_RS01285,SPS4_00496,SPS5_00600,SPS3_00179,SPS7_00498,SPS8_01023,SPS6_00168,SPS9_00277,SPS1_00594,SPS10_00230,
311	1	1	1	1	1	1	1	1	1	1	1	11	SPS2_00659,SPS10_00231,SPS4_00497,SP_RS01290,SPS3_00180,SPS1_00595,SPS5_00601,SPS6_00169,SPS7_00499,SPS8_01024,SPS9_00278,
312	3	3	3	3	3	3	3	3	3	3	3	33	SPS8_00744,SPS2_00924,SPS1_01254,SP_RS01295,SPS5_00439,SPS3_00181,SPS1_00596,SPS1_01025,SPS9_00590,SPS2_00497,SPS2_00660,SPS10_01222,SPS6_00318,SPS3_01590,SPS8_01079,SPS9_00279,SPS5_00602,SPS9_01835,SPS5_01772,SPS6_01722,SPS6_00170,SPS10_00956,SPS4_00498,SP_RS02035,SPS7_01738,SPS3_00329,SPS7_01409,SPS10_00232,SPS7_00500,SPS8_01025,SPS4_00895,SPS4_01784,SP_RS08040,
313	7	6	5	7	7	7	7	6	6	6	6	70	SPS8_01544,SPS6_01857,SPS4_01535,SP_RS01480,SPS7_01263,SPS2_01972,SPS5_00861,SPS1_00050,SPS2_01832,SPS3_00268,SPS6_01000,SP_RS10225,SPS6_00213,SPS3_01465,SPS7_00040,SPS9_01505,SPS4_01000,SPS4_01361,SPS8_01902,SPS6_00258,SP_RS02355,SPS3_00223,SPS1_01077,SPS1_00187,SPS5_00603,SPS5_00896,SPS9_02047,SPS2_01512,SPS10_00233,SPS2_00661,SPS6_00171,SPS10_00263,SPS10_01630,SPS9_00813,SPS8_01026,SP_RS05825,…
314	0	0	0	0	0	0	0	1	0	0	0	1	SPS7_01654,
315	1	1	1	1	1	1	1	1	1	1	1	11	SPS8_01028,SPS3_00184,SPS7_00503,SPS10_00235,SPS1_00599,SPS5_00605,SPS2_00663,SPS9_00282,SPS6_00173,SP_RS01310,SPS4_00501,
316	3	3	3	3	3	3	3	3	3	3	3	33	SPS2_02082,SPS2_02070,SPS3_01731,SP_RS01315,SPS1_01962,SPS5_00606,SPS9_00283,SPS7_01695,SPS6_01637,SPS7_01693,SPS4_00502,SPS6_00174,SPS5_01721,SPS9_01865,SPS9_01863,SPS6_01639,SPS3_00185,SPS10_00236,SPS10_01812,SPS2_00664,SPS4_01699,SPS8_01772,SPS5_01723,SPS8_01029,SPS10_01814,SP_RS05535,SPS7_00504,SPS1_00600,SPS1_01960,SPS3_01733,SP_RS05550,SPS4_01701,SPS8_01770,
317	3	4	4	4	4	4	4	4	4	4	4	43	SPS10_00407,SPS7_00911,SPS7_01493,SPS3_01713,SPS8_00849,SPS10_01172,SP_RS06775,SPS2_01384,SPS1_00656,SPS2_00881,SP_RS01665,SPS9_01157,SPS10_00299,SPS9_00496,SPS4_00685,SP_RS09345,SPS8_00808,SPS7_01945,SPS4_00208,SPS7_00607,SPS9_00943,SPS6_01879,SPS5_00613,SPS10_01679,SPS3_00490,SPS1_00407,SPS3_01247,SPS2_00436,SPS9_00346,SPS1_01496,SPS2_00096,SPS5_00034,SPS1_00817,SPS5_01682,SPS6_00404,SPS5_00932…
318	1	1	1	1	1	1	1	1	1	1	1	11	SP_RS09405,SPS7_00923,SPS8_00839,SPS5_01884,SPS2_00894,SPS9_00510,SPS3_01947,SPS10_01894,SPS1_02046,SPS4_01860,SPS6_01919,
319	0	0	0	1	1	1	1	0	1	0	0	5	SPS4_01732,SPS5_01683,SPS6_01670,SPS8_01282,SPS3_01712,
320	0	0	0	1	1	1	1	0	0	0	0	4	SPS4_01731,SPS3_01711,SPS5_01684,SPS6_01669,
321	1	1	1	1	1	1	1	1	1	1	1	11	SPS2_00665,SPS10_00237,SPS6_00175,SP_RS01320,SPS5_00607,SPS3_00186,SPS7_01990,SPS8_01030,SPS9_00284,SPS4_00503,SPS1_00601,
322	1	2	1	1	1	1	1	1	1	1	1	12	SPS10_00238,SPS1_00602,SPS1_02380,SP_RS01325,SPS5_00608,SPS3_00187,SPS7_01989,SPS8_01031,SPS2_00666,SPS9_00285,SPS4_00504,SPS6_00176,
323	2	4	3	3	3	3	3	3	3	3	3	34	SPS10_01732,SP_RS04925,polC,SPS5_01499,SPS7_01987,SPS6_00178,SPS4_01976,SPS7_00239,SPS2_02006,SPS5_00610,SPS10_01444,SPS7_01182,SPS6_01576,SPS1_01438,SPS8_01169,SPS10_00240,SPS1_00604,SPS9_00287,SPS2_01622,SPS9_02004,SPS8_00563,SPS9_01719,SPS6_01080,SPS8_01033,SP_RS03930,SPS5_01326,SPS3_01607,SPS1_02214,SPS1_00252,SPS4_00506,SPS2_00668,SPS3_00189,SPS4_01501,SPS3_01038,
324	0	1	1	1	1	1	1	1	1	1	1	11	SPS2_01302,SPS9_00706,SPS6_01423,SPS4_01486,SPS8_01359,SPS7_01858,SPS5_01287,SPS1_01348,SPS10_01367,dnaE,SPS3_01403,
325	1	1	1	1	1	0	1	1	1	1	1	10	SPS1_00605,SPS3_00190,SP_RS01340,SPS10_00241,SPS9_00288,SPS4_00507,SPS6_00179,SPS7_01986,SPS2_00384,SPS8_01034,
326	1	1	1	1	1	1	1	1	1	1	1	11	SPS1_00606,SPS8_01035,SPS6_00180,SP_RS01345,SPS5_00864,SPS3_00191,SPS10_00242,SPS2_00385,SPS7_01985,SPS4_00508,SPS9_00289,
327	1	1	1	1	1	1	1	1	1	1	1	11	SPS8_01036,SPS3_00192,SPS10_00243,SPS7_01984,SPS2_00386,SPS5_00865,SPS1_00607,SPS9_00290,SPS6_00181,SP_RS01350,SPS4_00509,
328	1	2	1	1	1	1	1	1	1	1	1	12	SPS8_01037,SPS9_00291,SPS5_00866,SPS6_00182,SPS4_00510,SPS1_02314,SPS1_00608,SPS10_00244,SPS7_01983,SPS3_00193,SP_RS01355,SPS2_00387,
329	1	3	1	2	2	2	2	2	2	2	2	21	SP_RS01360,SPS8_00929,SPS10_00245,SPS5_00867,SPS10_01095,SPS2_00388,SPS5_00686,SPS9_00415,SPS9_00292,SPS1_00609,SPS7_01982,SPS1_00735,SPS6_00183,SPS4_00135,SPS6_00718,SPS1_02315,SPS3_01191,SPS4_00511,SPS8_01038,SPS3_00194,SPS7_00834,
330	3	4	3	3	3	3	3	3	3	3	3	34	SPS2_00872,SPS5_00622,SP_RS01370,SP_RS03340,SPS1_00610,SPS4_00512,SPS1_00808,SPS4_01263,SPS3_01337,SPS10_00246,SPS9_00772,SPS3_01256,SPS10_00671,SPS6_00654,SPS7_00902,SPS9_00293,SPS7_01981,SPS6_00184,SPS4_00199,SPS8_00858,SPS2_00308,SPS5_01069,SPS10_01163,SPS5_00868,SPS8_00669,SP_RS09295,SPS1_00139,SPS1_02368,SPS6_01301,SPS3_00195,SPS8_01040,SPS2_00389,SPS7_00129,SPS9_00487,
331	3	4	3	3	3	3	3	3	3	3	3	34	SPS7_01118,SPS6_01916,SPS3_01096,SPS5_02013,SPS3_01945,SPS8_01968,SPS1_01441,SPS10_01902,SPS10_01916,SPS1_01381,SP_RS10180,SPS4_01834,SPS5_01611,SPS4_01344,SPS7_02044,SPS5_01871,SP_RS04595,SPS1_02163,SPS3_01974,SPS6_01979,SPS8_01973,SPS8_01238,SPS9_02032,SP_RS05440,SPS2_02055,SPS6_01138,SPS10_01859,SPS2_01333,SPS1_02371,SPS4_01984,SPS9_00675,SPS7_01677,SPS9_01656,SPS2_02117,
332	1	1	1	1	1	1	1	1	1	1	1	11	SPS8_01041,SPS9_00294,SPS5_00869,SPS6_00185,SPS4_00513,SPS7_01980,SPS2_00390,SPS10_00247,SPS3_00196,SP_RS01380,SPS1_00611,
333	2	3	3	4	4	4	4	3	3	3	3	37	SPS8_01512,SPS8_00875,SPS1_00791,adhP,SPS6_01508,SPS6_00189,SPS2_00394,SPS1_01739,SPS9_01537,SPS10_01597,SPS5_00873,SPS3_01497,SPS9_00470,SPS7_01529,SPS3_00309,SPS2_00855,SPS4_00875,SPS5_00419,SPS1_00615,SPS3_01274,SPS10_01146,SPS6_00298,SPS7_01665,SPS7_00885,SPS10_00251,SPS2_01780,SPS6_00672,SPS4_01393,SP_RS10390,SPS9_00298,SPS3_00200,SPS8_01045,SPS5_01235,SPS4_00181,SP_RS09205,SPS4_00517,SPS5_0…
334	8	9	8	8	8	7	8	8	7	7	8	86	SPS8_01046,SP_RS06105,SPS4_00600,SPS7_00652,SPS1_01376,SPS7_00542,SPS4_00599,SP_RS04565,SPS9_00996,SPS1_02311,SP_RS07130,SPS1_00323,SPS7_01207,SPS4_01233,SPS1_01229,SPS6_01143,SPS7_01208,SPS9_01041,SPS2_00031,SP_RS06100,SPS7_01290,SPS10_00490,SP_RS10035,SPS4_00643,SPS2_01432,SPS4_01679,SPS10_00447,SPS10_00354,SPS3_01101,SPS8_01243,SPS5_01555,SPS6_00843,SPS2_00395,SPS1_00366,SPS7_01664,SPS3_01683,…
335	1	1	1	1	1	2	1	1	2	2	1	14	SPS2_01868,SPS5_00343,SPS8_01413,SPS5_01440,SPS7_00210,SP_RS03765,SPS9_01478,SPS6_01075,SPS8_00593,SPS3_01457,SPS9_00845,SPS1_00220,SPS10_01412,SPS4_01597,
336	1	2	1	1	1	1	1	1	1	1	1	12	SPS3_00202,SPS4_00519,SPS1_02228,SPS2_00396,SPS1_00617,SPS6_00191,SPS7_01663,SPS9_00300,SPS10_00253,SPS8_01047,SP_RS01410,SPS5_00875,
337	1	2	1	1	1	1	1	1	1	1	1	12	SPS4_00521,SPS5_00877,SPS9_00302,SP_RS01420,SPS10_00255,SPS1_02230,SPS6_00193,SPS8_01049,SPS1_00619,SPS2_00398,SPS7_01661,SPS3_00204,
338	1	2	1	1	1	1	1	1	1	1	1	12	SPS4_00523,SPS5_00879,SPS3_00206,SPS9_00304,SPS2_00400,SPS1_02328,SPS8_01051,SPS1_00621,SPS7_01659,SPS10_00257,SP_RS01430,SPS6_00195,
339	1	1	1	1	1	1	1	1	1	1	1	11	SPS10_00258,SPS7_01658,SP_RS01435,SPS6_00196,SPS4_00524,SPS2_00401,SPS9_00305,SPS1_00622,SPS8_01052,SPS5_00880,SPS3_00207,
340	1	1	1	1	1	1	1	1	1	1	1	11	SPS8_01053,SPS10_00259,SPS5_00881,SP_RS01440,SPS4_00525,SPS2_00402,SPS6_00197,SPS7_01657,SPS9_00306,SPS3_00208,SPS1_00623,
341	1	1	1	1	1	1	1	1	1	1	1	11	SPS10_00260,SPS1_00624,SPS6_00198,SP_RS01445,SPS5_00882,SPS3_00209,SPS7_01656,SPS8_01054,SPS9_00307,SPS4_00526,SPS2_00403,
342	1	1	1	1	1	1	1	1	1	1	1	11	SPS1_00625,SPS7_01655,SPS4_00527,SP_RS01450,SPS3_00210,SPS10_00261,SPS5_00883,SPS6_00199,SPS9_00308,SPS2_00404,SPS8_01055,
343	1	0	0	1	1	1	1	1	1	1	1	9	SP_RS01475,SPS3_00222,SPS4_00539,SPS9_00309,SPS10_00262,SPS5_00895,SPS6_00212,SPS8_01056,SPS7_01653,
344	1	0	0	1	1	1	1	1	1	1	1	9	SPS4_00541,SP_RS01485,SPS3_00224,SPS9_00311,SPS5_00897,SPS6_00214,SPS7_01651,SPS10_00264,SPS8_01058,
345	1	0	0	1	1	1	1	1	1	1	1	9	SP_RS01505,SPS3_00228,SPS4_00545,SPS10_00268,SPS7_01647,SPS5_00901,SPS6_00218,SPS8_01062,SPS9_00315,
346	1	1	1	1	1	1	1	1	1	1	1	11	SPS10_00270,SPS1_00627,SPS6_00220,SP_RS01515,SPS5_00903,SPS3_00230,SPS7_01645,SPS8_01064,SPS9_00317,SPS4_00547,SPS2_00406,
347	1	1	1	1	1	1	1	1	1	1	1	11	SPS1_00629,SP_RS01520,SPS10_00272,SPS7_01643,SPS6_00222,SPS4_00549,SPS2_00408,SPS8_01066,SPS9_00319,SPS5_00905,SPS3_00232,
348	1	1	1	1	1	1	1	1	1	1	1	11	SPS3_00233,SPS4_00550,SPS1_00630,SPS2_00409,SPS7_01642,SPS6_00223,SPS8_01067,SPS9_00320,SPS10_00273,SP_RS01525,SPS5_00906,
349	1	1	1	1	1	1	1	1	1	1	1	11	SPS3_00234,SPS4_00551,SPS1_00631,SPS7_01641,SPS2_00410,SPS6_00224,SPS9_00321,SPS8_01068,SPS10_00274,SP_RS01530,SPS5_00907,
350	1	1	1	1	1	1	1	1	1	1	1	11	SPS3_00236,SPS4_00553,SPS10_00276,SPS2_00412,SPS1_00633,SPS6_00226,SPS8_00832,SPS9_00323,SPS7_01639,SP_RS01540,SPS5_00909,
351	1	1	1	1	1	1	1	1	1	1	1	11	SPS3_00237,SPS4_00554,SPS7_01638,SP_RS01545,SPS2_00413,SPS6_00227,SPS8_00831,SPS10_00277,SPS9_00324,SPS1_00634,SPS5_00910,
352	3	3	3	3	3	3	3	3	3	3	3	33	SPS6_01864,SPS3_01892,SP_RS01550,SPS4_01914,SPS8_01896,SPS7_01637,SPS10_01883,SPS6_01863,SPS5_00911,SP_RS05860,SPS5_01940,SPS5_01939,SPS2_01980,SPS1_00274,SPS9_00325,SPS4_00555,SPS2_00414,SPS4_01915,SPS10_01884,SP_RS05865,SPS1_00273,SPS7_01256,SPS10_00278,SPS7_01257,SPS8_01895,SPS9_01934,SPS6_00228,SPS2_01979,SPS1_00635,SPS3_00238,SPS8_00830,SPS3_01891,SPS9_01935,
353	4	5	5	5	5	5	5	5	5	5	5	55	SPS10_01231,SPS5_01508,SPS6_00631,SPS7_01101,SPS6_01585,fabG,SPS6_01296,SPS9_01941,SPS8_00735,SPS5_00259,SPS7_00124,SPS1_01034,SPS3_01332,SPS3_00320,SPS7_01636,SPS7_01418,SPS5_01064,SPS4_00886,SPS2_01842,SPS8_01820,SP_RS09600,SP_RS03315,SPS9_00767,SPS5_00912,SPS10_00666,SPS9_00326,SPS2_00415,SPS6_00229,SPS4_00834,SPS9_00581,SPS8_00829,SPS3_01616,SPS10_01434,SPS1_00134,SP_RS01555,SPS1_00242,SPS4_0…
354	0	0	0	0	0	0	0	1	0	0	0	1	SPS7_02106,
355	1	1	1	1	1	1	1	1	1	1	1	11	SPS3_00241,SPS6_00231,SPS2_00417,SPS9_00328,SPS10_00281,SPS5_00914,SPS1_00638,SPS7_01634,SPS8_00827,SP_RS01565,SPS4_00558,
356	1	1	1	1	1	1	1	1	1	1	1	11	SPS3_00245,SPS4_00562,SPS9_00332,SP_RS01585,SPS1_00642,SPS6_00235,SPS10_00285,SPS2_00421,SPS7_01630,SPS8_00823,SPS5_00918,
357	12	2	2	2	2	2	2	2	2	2	2	32	SPS8_01875,SPS3_00661,SP_RS07400,SP_RS01595,SPS3_01997,SPS9_01673,SPS6_01329,SPS10_01462,SP_RS06620,SPS4_00230,SP_RS01675,SPS7_01375,SP_RS10635,SPS10_00882,SPS2_02139,SPS5_01096,SPS8_01642,SPS7_02059,SPS2_01688,SP_RS11115,SPS1_01687,SPS5_02034,SPS1_00839,SPS4_01999,SP_RS07860,SP_RS06955,SPS9_02052,SP_RS02440,SP_RS03495,SP_RS07060,SPS6_01997,SP_RS06565,
358	1	1	1	1	1	1	1	1	1	1	1	11	SPS3_01894,SPS5_00919,SP_RS01600,SPS1_00643,SPS10_00286,SPS2_00422,SPS7_01629,SPS9_00333,SPS8_00822,SPS4_00563,SPS6_01866,
359	7	8	7	7	7	7	7	7	7	7	7	78	SPS4_00564,SPS5_00688,SPS1_01639,SPS2_01430,SPS4_00251,SPS2_01013,SPS9_01123,SP_RS10050,SPS6_00720,SPS5_01117,SPS9_00413,SPS5_00669,SPS9_01756,SPS6_00944,SPS7_00937,SPS9_01219,SPS1_01340,SP_RS09200,SPS1_00733,SPS3_01193,SPS3_01895,SPS10_01120,SPS2_00824,SPS8_01664,SPS3_00836,SPS4_00180,SPS1_00644,SPS3_01275,SPS2_00423,SPS10_00860,SPS8_00876,SPS7_00832,SPS4_00152,SPS7_01353,SPS2_00807,SP_RS08930,S…
360	0	1	0	1	1	1	1	0	0	0	1	6	SPS1_02002,SPS5_00236,SPS3_00619,SPS4_00811,SPS6_00608,SPS10_01848,
361	1	1	1	1	1	1	1	1	1	1	1	11	SPS3_01897,SPS5_00922,SPS4_00565,SPS7_01627,SPS2_00424,SPS1_00645,SPS8_00820,SPS9_00335,SPS10_00288,SP_RS01610,SPS6_01869,
362	2	2	1	1	2	1	1	1	2	2	2	17	SPS3_01898,SPS5_00923,SPS4_00567,SPS2_00425,SPS4_00566,SPS9_00336,SPS8_00818,SPS1_00646,SPS10_00290,SPS7_01626,SPS9_00337,SPS8_00819,SP_RS01620,SPS1_00647,SPS10_00289,SP_RS01615,SPS6_01870,
363	3	4	3	3	3	3	3	3	3	3	3	34	SPS3_00690,SP_RS01625,SPS7_00567,SP_RS06980,SPS6_01358,SPS1_00891,SPS10_00367,SPS1_02385,SPS4_01799,SPS4_00259,SPS9_01197,SPS7_01344,SPS3_01899,SPS8_01673,SPS9_00338,SPS6_01871,SPS8_00817,SPS5_01125,SPS9_01764,SPS8_00091,SPS1_00448,SPS2_02091,SPS1_00648,SPS3_01787,SP_RS10810,SPS5_01787,SPS10_00291,SPS2_00426,SPS2_00056,SPS7_01625,SPS5_00924,SPS4_00568,SPS6_01744,SPS10_00852,
364	1	1	1	1	1	1	1	1	1	1	1	11	SPS3_01900,SPS5_00925,SPS2_00427,SP_RS01630,SPS6_01872,SPS10_00292,SPS7_01624,SPS4_00569,SPS1_00649,SPS9_00339,SPS8_00816,
365	1	1	1	1	1	1	1	1	1	1	1	11	SPS3_01901,SPS5_00926,SPS4_00570,SP_RS01635,SPS2_00428,SPS10_00293,SPS7_01623,SPS8_00815,SPS9_00340,SPS1_00650,SPS6_01873,
366	2	3	2	3	2	2	2	2	2	2	2	24	SP_RS01640,SPS5_00756,SPS9_01076,SPS10_00294,SPS10_00994,SPS6_01874,SPS4_00028,SPS3_00786,SPS3_02015,SPS1_00651,SPS5_00927,SPS8_00814,SPS6_00894,SPS8_01116,SPS4_00571,SPS1_01292,SPS7_00985,SPS1_02253,SPS2_00429,SP_RS08265,SPS9_00341,SPS3_01902,SPS7_01622,SPS2_00962,
367	3	3	3	3	3	3	3	3	3	3	3	33	SPS5_00472,SPS6_01338,SPS3_01975,SPS1_00992,SP_RS01800,SP_RS10175,SPS9_00622,SPS9_01664,SPS9_02031,SPS8_00782,SPS10_01190,SPS4_01985,SPS8_01972,SPS7_01366,SPS10_00873,SPS4_00239,SPS2_02116,SPS2_00456,SP_RS10690,SPS5_02014,SPS10_01915,SPS2_01697,SPS1_00848,SPS8_01651,SPS4_00928,SPS3_00670,SPS5_01105,SPS7_01852,SPS1_02164,SPS3_00362,SPS7_02045,SPS6_00351,SPS6_01980,
368	1	1	1	1	1	1	1	1	1	1	1	11	SPS3_01903,SPS5_00928,SPS8_00813,SPS1_00652,SPS4_00572,SPS2_00430,SPS10_00295,SPS9_00342,SPS7_01621,SP_RS01645,SPS6_01875,
369	4	5	4	4	4	4	4	4	4	4	4	45	SPS1_01857,SPS3_01748,SPS3_00859,SPS9_01447,SPS2_00719,SPS7_00744,SPS8_01383,SPS4_01435,SPS2_01869,SPS7_00250,SPS5_00929,SPS5_01732,SPS6_01682,SPS9_01873,SPS9_00343,SPS1_02287,SPS10_01519,SPS6_01158,SPS1_00653,SPS7_01320,SPS6_01876,SPS10_00296,SPS8_00490,SPS5_00311,SPS5_01148,SPS4_00333,SP_RS01650,SPS3_01114,SPS8_00811,SPS9_01342,SPS7_01619,SP_RS04015,SP_RS11210,SPS4_00573,SPS8_01876,SPS1_01120,S…
370	1	1	1	1	1	1	1	1	1	1	1	11	SPS7_01943,SPS10_00297,SPS5_00930,SP_RS01655,SPS4_00574,SPS2_00434,SPS6_01877,SPS8_00810,SPS9_00344,SPS3_01906,SPS1_00654,
371	1	1	1	1	1	1	1	1	1	1	1	11	SPS3_01907,SPS4_00575,SPS1_00655,SP_RS01660,SPS8_00809,SPS6_01878,SPS2_00435,SPS10_00298,SPS7_01944,SPS9_00345,SPS5_00931,
372	3	3	3	3	3	3	3	3	3	3	3	33	SPS6_00417,SPS3_00477,SP_RS01690,SPS8_01846,SPS10_01175,SPS4_00947,SPS3_00605,SPS1_01692,SPS6_00594,SPS2_00438,SPS2_01486,SPS5_00047,SP_RS09760,SPS2_00109,SPS1_00394,SPS9_00349,SPS8_00805,SPS6_00370,SPS4_00672,SPS10_00420,SP_RS06705,SPS4_00797,SPS8_00144,SPS5_00491,SPS7_01072,SPS9_01144,SPS9_01276,SPS5_00222,SPS3_00381,SPS1_00968,SPS7_01948,SPS10_01457,SPS7_00620,
373	1	1	1	1	1	1	1	1	1	1	1	11	SPS9_00350,SPS2_00439,SPS6_00369,SPS4_00946,SPS7_01949,SPS1_00969,SPS5_00490,SPS10_01176,SPS3_00380,SP_RS01695,SPS8_00804,
374	1	1	1	1	1	1	1	1	1	1	1	11	SPS10_01177,SPS2_00440,SPS9_00351,SP_RS01700,SPS5_00489,SPS3_00379,SPS7_01950,SPS8_00803,SPS1_00970,SPS4_00945,SPS6_00368,
375	1	1	1	1	1	1	1	1	1	1	1	11	SPS2_00441,SPS10_01178,SPS4_00944,SPS7_01951,SPS3_00378,SPS5_00488,SPS8_00802,SPS1_00971,SPS6_00367,SP_RS01705,SPS9_00352,
376	2	3	2	2	2	2	2	2	2	2	2	23	SP_RS01710,SPS6_00366,SPS4_00165,SPS1_02157,SPS5_00656,SPS7_00868,SPS3_00377,SPS9_00353,SPS8_00801,SPS10_01130,SPS1_00972,SPS3_01290,SPS6_00688,SPS7_01952,SPS2_00839,SPS4_00943,SPS1_00774,SPS8_00892,SP_RS09115,SPS10_01179,SPS9_00453,SPS2_00442,SPS5_00487,
377	2	1	0	1	1	1	1	0	0	0	0	7	SPS1_02151,SPS6_00360,SPS5_00481,SPS3_00371,SP_RS01760,SP_RS01745,SPS4_00937,
378	4	1	1	0	0	0	0	1	2	2	0	11	SP_RS01765,SPS1_00456,SPS2_00453,SPS8_00075,SPS9_02006,SP_RS06430,SP_RS03150,SPS9_00625,SP_RS07070,SPS8_00706,SPS7_00552,
379	1	0	0	0	0	0	0	0	0	0	0	1	SP_RS06425,
380	0	0	0	0	1	0	0	0	0	0	0	1	SPS4_01807,
381	0	0	0	0	0	1	0	0	0	0	0	1	SPS5_01796,
382	0	0	0	0	0	0	0	0	1	0	0	1	SPS8_00076,
383	4	4	3	1	1	1	1	2	2	1	1	21	SPS1_02295,SP_RS01770,SP_RS11290,SPS7_00760,SPS1_02367,SPS2_00040,SPS3_01130,SPS6_01174,SPS8_00474,SPS2_00735,SPS5_01164,SPS1_02387,SP_RS06435,SPS2_00452,SPS8_00074,SPS1_02361,SPS7_00551,SP_RS07075,SPS4_00349,SPS9_01326,SPS10_00770,
384	5	1	3	2	2	2	2	3	2	3	2	27	SPS2_00736,SP_RS01780,SPS7_00245,SPS4_01493,SPS8_00073,SP_RS03970,SPS10_00768,SPS7_00550,SPS3_01599,SPS5_01166,SP_RS11300,SPS9_01725,SPS9_00366,SPS2_00039,SPS8_00557,SP_RS07085,SPS10_01450,SPS7_00762,SP_RS06445,SPS4_00351,SPS6_01176,SPS3_01132,SPS6_01568,SPS2_02012,SPS5_02029,SPS9_01324,SPS1_02242,
385	4	4	4	4	4	4	4	4	4	4	4	44	SPS9_00508,SPS1_01160,SPS10_01325,SPS7_02011,SPS2_01050,SPS4_01223,SPS9_01988,SPS6_01382,SPS10_01896,SPS5_01886,SPS1_00990,SPS3_01949,SPS4_01862,SPS6_01921,SPS3_00901,SPS8_01948,SP_RS04200,SPS10_01559,SPS10_01188,SPS3_01362,SPS9_00624,SPS5_00474,SPS3_00364,SPS5_01982,SPS1_02048,SP_RS09395,SPS9_01489,SPS8_01423,SP_RS01790,SPS6_00853,SPS7_01854,SP_RS07525,SPS4_00930,SPS1_01891,SPS6_00353,SPS8_00841…
386	0	1	1	0	0	0	0	1	1	1	1	6	SPS7_01946,SPS1_00657,SPS8_00807,SPS2_00437,SPS10_00300,SPS9_00347,
387	1	1	1	1	1	1	1	1	1	1	1	11	SPS3_00361,SPS5_00471,SPS10_01191,SP_RS01805,SPS4_00927,SPS2_00457,SPS1_00993,SPS8_00781,SPS9_00621,SPS7_01851,SPS6_00350,
388	1	2	1	1	1	1	1	1	1	1	1	12	SPS3_00360,SPS5_00470,SPS7_01850,SP_RS01810,SPS2_00458,SPS1_02337,SPS1_00994,SPS8_00780,SPS9_00620,SPS4_00926,SPS10_01192,SPS6_00349,
389	1	2	1	1	1	1	1	1	1	1	1	12	SPS2_00459,SPS7_01849,SPS10_01193,SP_RS01815,SPS1_00995,SPS1_02336,SPS5_00469,SPS4_00925,SPS8_00779,SPS9_00619,SPS6_00348,SPS3_00359,
390	1	1	1	1	1	1	1	1	1	1	1	11	SPS2_00460,SP_RS01825,SPS5_00468,SPS6_00347,SPS3_00358,SPS10_01194,SPS7_01848,SPS9_00618,SPS8_00778,SPS1_00996,SPS4_00924,
391	1	1	1	1	1	1	1	1	1	1	1	11	SPS3_00357,SP_RS01830,SPS7_01847,SPS9_00617,SPS4_00923,SPS1_00997,SPS5_00467,SPS2_00461,SPS10_01195,SPS8_00777,SPS6_00346,
392	1	1	1	1	1	1	1	1	1	1	1	11	SPS2_00462,SP_RS01835,SPS4_00922,SPS5_00466,SPS3_00356,SPS8_00776,SPS7_01846,SPS6_00345,SPS10_01196,SPS1_00998,SPS9_00616,
393	1	1	1	1	1	1	1	2	1	1	1	12	SPS2_00466,SPS7_01842,SPS7_01748,SP_RS01860,SPS3_00351,SPS9_00612,SPS5_00461,SPS6_00340,SPS8_00772,SPS4_00917,SPS1_01003,SPS10_01200,
394	3	2	1	1	1	1	1	1	0	0	1	12	SPS4_01948,SPS5_00272,SPS6_00773,SPS1_02088,SPS3_01573,SPS1_01824,SPS7_01749,SPS2_00224,SP_RS06595,SPS10_00938,SP_RS05245,SP_RS07945,
395	0	0	0	1	1	1	1	0	0	1	1	6	SPS6_00774,SPS4_01947,SPS9_01965,SPS10_00937,SPS3_01572,SPS5_00273,
396	0	0	0	1	1	1	1	0	0	0	0	4	SPS6_00772,SPS5_00271,SPS3_01574,SPS4_01949,
397	2	2	2	2	2	2	2	2	2	2	2	22	SPS3_01276,SP_RS01870,SPS10_01144,SPS5_00459,SPS8_00767,SPS2_00853,SP_RS09195,SPS8_00877,SPS4_00915,SPS5_00642,SPS3_00349,SPS7_01840,SPS9_00610,SPS2_00468,SPS4_00179,SPS7_00883,SPS1_00789,SPS6_00674,SPS1_01005,SPS10_01202,SPS6_00338,SPS9_00468,
398	1	1	1	1	1	1	1	1	1	1	1	11	SPS9_00609,SPS10_01203,SPS6_00337,SPS4_00914,SPS1_01006,SPS2_00469,SPS5_00458,SPS7_01839,SPS3_00348,SP_RS01875,SPS8_00766,
399	1	1	1	1	1	1	1	1	1	1	1	11	SPS8_00765,SPS3_00347,SPS7_01838,SPS10_01204,SPS2_00470,SPS5_00457,SPS1_01007,SPS9_00608,SPS6_00336,SP_RS01880,SPS4_00913,
400	1	1	1	1	1	1	1	1	1	1	1	11	SPS10_01205,SPS8_00764,SPS9_00607,SPS5_00456,SPS3_00346,SPS2_00471,SPS7_01837,SPS6_00335,SPS4_00912,SP_RS01885,SPS1_01008,
401	1	1	1	1	1	1	1	1	1	1	1	11	SPS10_01206,SPS3_00345,SPS8_00763,SPS1_01009,SPS9_00606,SPS5_00455,SPS2_00472,SPS7_01836,SPS6_00334,SP_RS01890,SPS4_00911,
402	2	2	2	2	2	2	2	2	2	2	2	22	SP_RS01895,SPS9_01217,SPS3_00344,SPS6_00333,SPS4_00723,SPS8_01441,SPS3_00528,SPS1_01010,SP_RS10060,SPS7_01835,SPS10_01207,SPS2_00473,SPS5_00148,SPS9_00605,SPS1_01637,SPS10_01510,SPS7_01020,SPS6_00517,SPS5_00454,SPS8_00762,SPS4_00910,SPS2_01428,
403	1	1	1	1	1	1	1	1	0	1	1	10	SPS10_01209,SPS6_00331,SP_RS01905,SPS5_00452,SPS3_00342,SPS9_00603,SPS2_00475,SPS7_01833,SPS4_00908,SPS1_01012,
404	2	0	0	0	0	0	0	0	0	0	0	2	SP_RS01910,SP_RS07615,
405	1	1	1	0	0	0	0	1	0	0	0	4	SPS7_01395,SPS2_00483,SPS1_02181,SP_RS01955,
406	2	2	2	2	2	2	2	2	1	2	2	21	SPS4_01776,SPS9_01827,SP_RS01960,SPS10_00948,SPS6_00216,SPS3_01582,SPS5_01764,SPS9_00313,SPS5_00899,SP_RS07995,SPS4_00543,SPS2_00484,SPS2_02144,SPS1_01245,SPS1_02182,SPS6_01714,SPS7_01396,SPS10_00266,SPS7_01649,SPS3_00226,SPS8_01060,
407	3	3	3	3	3	3	3	3	3	3	3	33	SPS9_01775,SPS2_01817,SPS8_00544,SP_RS10275,SPS2_01822,SPS3_00702,SPS1_01761,SPS9_01519,SPS9_01515,SPS3_01475,SPS4_01375,SPS4_01371,SPS8_01534,SPS5_01217,SPS4_00271,SPS2_02062,SPS5_01137,SPS10_01620,SPS5_01213,SPS10_00839,SPS8_01530,SPS7_01548,SPS1_00903,SPS7_01553,SP_RS10295,SPS6_01486,SP_RS10875,SPS6_01370,SPS7_00685,SPS10_01616,SPS6_01490,SPS1_01757,SPS3_01479,
408	5	5	2	4	4	4	4	2	1	4	4	39	SPS6_01710,SPS5_01760,SPS10_00944,SPS9_01823,SPS5_01762,SPS4_01472,SPS7_01397,SP_RS04325,SPS6_01404,SP_RS01965,SPS9_01824,SPS9_00723,SPS6_01711,SPS8_01341,SP_RS07985,SPS7_01783,SPS6_01712,SPS1_02183,SPS3_01580,SPS5_01761,SPS3_01578,SPS5_01268,SPS1_01243,SPS3_01579,SPS3_01384,SP_RS07975,SPS2_01290,SPS1_01990,SPS10_00946,SPS2_00485,SPS10_00945,SPS4_01773,SPS1_01241,SPS4_01772,SPS10_01350,SPS9_01825…
409	1	1	1	0	0	0	0	1	0	0	0	4	SPS7_01398,SPS2_00486,SPS1_02184,SP_RS01970,
410	0	1	1	1	1	1	1	1	1	1	1	11	SPS1_01015,SPS10_01212,SPS9_00600,tig,SPS6_00328,SPS4_00905,SPS2_00487,SPS7_01399,SPS8_00754,SPS5_00449,SPS3_00339,
411	1	1	1	1	1	1	1	1	1	1	1	11	SPS3_00338,SPS4_00904,SPS10_01213,SPS9_00599,SPS8_00753,SPS6_00327,SPS7_01400,SPS1_01016,SPS2_00488,SP_RS01990,SPS5_00448,
412	1	1	1	1	1	1	1	1	1	1	1	11	SPS7_01401,SPS1_01017,SPS4_00903,SPS5_00447,SPS3_00337,SPS8_00752,SPS6_00326,SPS9_00598,SPS10_01214,SP_RS01995,SPS2_00489,
413	1	1	1	1	1	1	1	1	1	1	1	11	SPS7_01402,SPS1_01018,SPS4_00902,SPS5_00446,SPS3_00336,SPS2_00490,SPS6_00325,SPS9_00597,SPS10_01215,SP_RS02000,SPS8_00751,
414	1	1	1	1	1	1	1	1	1	1	1	11	SPS1_01020,SPS10_01217,SPS6_00323,SP_RS02010,SPS5_00444,SPS3_00334,SPS7_01404,SPS8_00749,SPS9_00595,SPS4_00900,SPS2_00492,
415	1	2	2	2	2	2	2	2	2	2	2	21	SP_RS02015,SPS6_01887,SPS6_00322,SPS10_01218,SPS9_01685,SPS10_00894,SPS5_00443,SPS3_01916,SPS8_01922,SPS7_01405,SPS4_00899,SPS2_00493,SPS1_00827,SPS9_00594,SPS7_01387,SPS4_00218,SPS2_02097,SPS1_01021,SPS3_00333,SPS8_00748,SPS5_01949,
416	1	1	1	1	1	1	1	1	1	1	1	11	SPS2_00494,SPS8_00747,SPS1_01022,SPS10_01219,SPS6_00321,SPS4_00898,SPS7_01406,SPS9_00593,SPS5_00442,SP_RS02020,SPS3_00332,
417	1	1	1	1	1	1	1	1	1	1	1	11	SPS10_01220,SPS1_01023,SPS6_00320,SP_RS02025,SPS5_00441,SPS3_00331,SPS7_01407,SPS8_00746,SPS9_00592,SPS4_00897,SPS2_00495,
418	1	1	1	1	1	1	1	1	1	1	1	11	SPS1_01024,SPS2_00496,SPS8_00745,SP_RS02030,SPS6_00319,SPS4_00896,SPS10_01221,SPS7_01408,SPS9_00591,SPS5_00440,SPS3_00330,
419	1	1	1	1	1	1	1	1	1	1	1	11	SPS10_01223,SPS3_00328,SPS2_00498,SPS1_01026,SPS9_00589,SPS5_00438,SPS7_01410,SPS8_00743,SPS6_00317,SP_RS02040,SPS4_00894,
420	1	1	1	1	1	1	1	1	1	1	1	11	SPS1_01027,SP_RS02045,SPS4_00893,SPS5_00437,SPS3_00327,SPS8_00742,SPS2_00499,SPS6_00316,SPS7_01411,SPS10_01224,SPS9_00588,
421	1	1	1	1	1	1	1	1	1	1	1	11	SPS10_01225,SPS1_01028,SPS6_00315,SP_RS02050,SPS5_00436,SPS3_00326,SPS7_01412,SPS8_00741,SPS9_00587,SPS4_00892,SPS2_00500,
422	1	1	1	1	1	1	1	1	1	1	1	11	SPS3_00325,SPS4_00891,SPS2_00501,SP_RS02055,SPS1_01029,SPS6_00314,SPS7_01413,SPS8_00740,SPS9_00586,SPS10_01226,SPS5_00435,
423	1	1	1	1	1	1	1	1	1	1	1	11	SPS10_01227,SPS1_01030,SPS6_00313,SP_RS02060,SPS5_00434,SPS3_00324,SPS7_01414,SPS8_00739,SPS9_00585,SPS4_00890,SPS2_00502,
424	1	1	1	1	1	1	1	1	1	1	1	11	SPS1_01032,SPS3_00322,SP_RS02070,SPS9_00583,SPS8_00737,SPS7_01416,SPS4_00888,SPS5_00432,SPS6_00311,SPS10_01229,SPS2_00504,
425	1	1	1	1	1	1	1	1	1	1	1	11	SPS2_00505,SPS3_00321,SPS10_01230,SP_RS02075,SPS9_00582,SPS5_00431,SPS1_01033,SPS7_01417,SPS8_00736,SPS6_00310,SPS4_00887,
426	1	1	1	1	1	1	1	1	1	1	1	11	SPS10_01232,SPS1_01035,SPS6_00308,SP_RS02085,SPS5_00429,SPS3_00319,SPS7_01419,SPS8_00734,SPS9_00580,SPS4_00885,SPS2_00507,
427	1	1	1	1	1	1	1	1	1	1	1	11	SPS10_01233,SPS5_00428,SP_RS02090,SPS4_00884,SPS2_00508,SPS9_00579,SPS6_00307,SPS7_01420,SPS8_00733,SPS3_00318,SPS1_01036,
428	1	1	1	1	1	1	1	1	1	1	1	11	SPS7_01421,SPS10_01234,SPS6_00306,SPS9_00578,SPS5_00427,SPS3_00317,SPS2_00509,SPS8_00732,SPS4_00883,SP_RS02095,SPS1_01037,
429	1	1	1	1	1	1	1	1	1	1	1	11	SPS8_00731,SPS1_01038,SPS5_00426,SP_RS02100,SPS4_00882,SPS2_00510,SPS6_00305,SPS7_01422,SPS9_00577,SPS3_00316,SPS10_01235,
430	1	1	1	1	1	1	1	1	1	1	1	11	SPS10_01236,SPS1_01039,SPS6_00304,SP_RS02105,SPS5_00425,SPS3_00315,SPS7_01423,SPS8_00730,SPS9_00576,SPS4_00881,SPS2_00511,
431	1	1	1	1	1	1	1	1	1	1	1	11	SPS7_01424,SP_RS02110,SPS6_00303,SPS8_00729,SPS5_00424,SPS3_00314,SPS1_01040,SPS10_01237,SPS9_00575,SPS4_00880,SPS2_00512,
432	1	1	1	1	1	1	1	1	1	1	1	11	SPS3_00313,SPS4_00879,SPS10_01238,SP_RS02115,SPS8_00728,SPS6_00302,SPS1_01041,SPS2_00513,SPS9_00574,SPS7_01425,SPS5_00423,
433	1	1	1	1	1	1	1	1	1	1	1	11	SPS7_01427,SPS10_01240,SPS5_00422,SP_RS02135,SPS4_00878,SPS2_00516,SPS6_00301,SPS8_00726,SPS9_00572,SPS3_00312,SPS1_01044,
434	1	1	1	1	1	1	1	1	1	1	1	11	SPS8_00725,SPS10_01241,SPS5_00421,SP_RS02140,SPS4_00877,SPS2_00517,SPS6_00300,SPS7_01428,SPS9_00571,SPS3_00311,SPS1_01045,
435	1	1	1	1	1	1	1	1	1	1	1	11	SPS1_01046,SPS10_01242,SPS6_00299,SP_RS02145,SPS5_00420,SPS3_00310,SPS7_01429,SPS8_00724,SPS9_00570,SPS4_00876,SPS2_00518,
436	1	1	1	1	1	1	1	1	1	1	1	11	SPS1_01047,SPS2_00519,SPS3_00308,SPS4_00874,SPS8_00723,SPS7_01430,SPS5_00418,SPS6_00297,SPS10_01243,SP_RS02150,SPS9_00569,
437	0	1	1	1	1	1	1	1	1	1	1	11	SPS9_00568,SPS8_00722,SPS6_00296,SPS2_00520,SPS5_00417,SPS3_00307,SPS7_01431,SPS1_01048,SPS4_00873,gatA,SPS10_01244,
438	1	1	1	1	1	1	1	1	1	1	1	11	SPS1_01049,SPS3_00306,SPS2_00521,SP_RS02160,SPS8_00721,SPS6_00295,SPS10_01245,SPS7_01432,SPS4_00872,SPS9_00567,SPS5_00416,
439	1	1	1	1	1	1	1	1	1	1	1	11	SPS10_01248,SPS1_01052,SPS6_00293,SP_RS02175,SPS5_00414,SPS3_00304,SPS7_01435,SPS8_00719,SPS9_00564,SPS4_00870,SPS2_00524,
440	1	1	1	1	1	1	1	1	1	1	1	11	SPS10_01249,SPS1_01053,SPS6_00292,SP_RS02180,SPS5_00413,SPS3_00303,SPS7_01436,SPS8_00718,SPS9_00563,SPS4_00869,SPS2_00525,
441	1	1	1	1	1	1	1	1	1	1	1	11	SPS10_01250,SPS2_00526,SPS3_00302,SP_RS02185,SPS1_01054,SPS8_00717,SPS4_00868,SPS5_00412,SPS6_00291,SPS9_00562,SPS7_01437,
442	2	2	2	2	2	2	2	2	2	2	2	22	SP_RS02190,SPS5_01923,SPS2_00527,SPS5_00411,SPS2_00347,SPS8_00630,SPS1_00184,SPS8_00716,SPS10_00717,SPS6_01823,SPS9_00561,SPS1_01055,SPS7_01438,SPS7_00173,SPS6_00290,SP_RS03575,SPS3_01421,SPS9_00809,SPS4_00867,SPS10_01251,SPS3_00301,SPS4_01899,
443	1	1	1	1	1	1	1	1	1	1	1	11	SPS8_00715,SPS10_01252,SPS5_00410,SP_RS02195,SPS4_00866,SPS2_00528,SPS6_00289,SPS7_01439,SPS9_00560,SPS3_00300,SPS1_01056,
444	1	1	0	0	0	0	1	1	0	1	1	6	SPS7_01440,SPS1_01057,SPS9_00559,SPS6_00288,SP_RS02200,SPS10_01253,
445	0	0	0	0	0	0	0	0	1	0	0	1	SPS8_00714,
446	0	0	0	0	0	1	0	0	0	0	0	1	SPS5_00409,
447	0	0	0	0	1	0	0	0	0	0	0	1	SPS4_00865,
448	0	0	0	1	0	0	0	0	0	0	0	1	SPS3_00299,
449	0	0	1	0	0	0	0	0	0	0	0	1	SPS2_00529,
450	1	1	1	1	1	1	1	1	1	1	1	11	SPS7_01441,SPS2_00530,SPS9_00558,SP_RS02205,SPS6_00287,SPS4_00864,SPS10_01254,SPS1_01058,SPS8_00713,SPS5_00408,SPS3_00298,
451	1	1	1	1	1	1	1	1	1	1	1	11	SPS2_00531,SPS3_00297,SPS10_01255,SP_RS02210,SPS9_00557,SPS5_00407,SPS1_01059,SPS7_01442,SPS8_00712,SPS6_00286,SPS4_00863,
452	2	2	2	2	2	2	2	2	2	2	2	22	SP_RS02215,SPS6_01173,SPS4_00862,SPS8_00711,SP_RS11285,SPS9_01327,SPS1_01798,SPS3_00296,SPS3_01129,SPS7_00759,SPS2_00532,SPS7_01443,SPS10_00771,SPS9_00556,SPS4_00348,SPS8_00475,SPS1_01060,SPS2_00734,SPS6_00285,SPS10_01256,SPS5_00406,SPS5_01163,
453	1	1	1	1	1	1	1	1	1	1	1	11	SPS10_01257,SPS5_00405,SP_RS02220,SPS4_00861,SPS2_00533,SPS7_01444,SPS6_00284,SPS8_00710,SPS9_00555,SPS3_00295,SPS1_01061,
454	1	1	1	1	1	1	1	1	1	1	1	11	SPS3_00292,SP_RS02235,SPS9_00552,SPS2_00536,SPS10_01260,SPS6_00281,SPS4_00858,SPS8_00707,SPS7_01447,SPS1_01064,SPS5_00402,
455	1	0	0	0	0	0	0	0	0	0	0	1	SP_RS02240,
456	2	2	0	3	2	3	3	1	1	3	2	22	SPS1_00825,SPS5_00401,SPS6_00280,SPS9_00551,SPS5_01947,SPS3_01108,SPS5_01599,SPS10_00896,SPS3_00291,SPS9_00686,SP_RS10565,SPS6_01150,SPS3_01914,SPS4_00857,SPS8_01924,SPS4_00216,SP_RS04530,SPS10_01261,SPS1_01065,SPS7_01389,SPS6_01885,SPS9_01687,
457	1	1	1	2	2	2	2	2	1	0	0	14	SPS7_02057,SPS3_01107,SPS4_00856,SPS2_01322,SPS5_01600,SPS6_01149,SP_RS02250,SPS5_00400,SPS8_02014,SPS6_00279,SPS4_01355,SPS1_01370,SPS7_01107,SPS3_00290,
458	1	1	1	1	1	1	1	1	1	1	1	11	SPS10_01262,SPS1_01066,SPS6_00278,SP_RS02255,SPS5_00399,SPS3_00289,SPS7_02058,SPS8_01709,SPS9_00550,SPS4_00855,SPS2_01740,
459	1	1	1	1	1	1	1	1	1	1	0	10	SPS3_00288,SPS1_01067,SPS7_01827,SPS8_01710,SPS5_00398,SPS2_01739,SPS9_00549,SPS6_00277,SP_RS02260,SPS4_00854,
460	1	0	0	1	1	1	1	0	0	0	0	5	SPS6_00274,SPS5_00395,SPS4_00851,SPS3_00285,SP_RS02275,
461	2	0	0	3	3	3	3	0	0	0	0	14	SPS6_01535,SPS3_00282,SPS3_00284,SPS4_00850,SP_RS02290,SPS4_01561,SPS6_00271,SPS3_01524,SPS5_00394,SPS5_01364,SPS6_00273,SPS5_00392,SP_RS02280,SPS4_00848,
462	1	0	0	1	1	1	1	0	0	0	0	5	SPS4_00849,SPS3_00283,SPS5_00393,SP_RS02285,SPS6_00272,
463	4	1	1	4	4	4	4	1	1	1	1	26	SP_RS02295,SPS3_00279,SPS4_00846,SPS3_00281,SPS1_00297,SPS5_00389,SPS10_00516,SPS3_00280,SPS6_01789,SPS4_00845,SPS2_01259,SPS7_01233,SP_RS02300,SPS5_00391,SPS8_00240,SP_RS05970,SPS3_01845,SPS4_00847,SPS9_00971,SPS5_01819,SPS6_00270,SPS4_01830,SPS6_00269,SPS6_00268,SPS5_00390,SP_RS02305,
464	1	1	1	1	1	1	1	1	1	1	1	11	SPS3_00274,SPS4_01529,SPS2_01736,SP_RS02320,SPS10_01266,SPS6_00264,SPS7_01824,SPS8_01716,SPS9_00545,SPS1_01071,SPS5_01332,
465	1	1	1	1	1	1	1	1	1	1	1	11	SPS10_01267,SPS9_00544,SPS1_01072,SP_RS02330,SPS6_00263,SPS4_01530,SPS2_01735,SPS7_01823,SPS8_01717,SPS5_01333,SPS3_00273,
466	1	1	0	1	1	1	1	0	0	0	0	6	SPS1_01075,SPS6_00260,SPS5_01336,SPS3_00270,SP_RS02345,SPS4_01533,
467	1	1	1	1	1	1	1	1	1	1	1	11	SPS1_01079,SPS7_01820,SPS3_00266,SP_RS02365,SPS8_01719,SPS10_01270,SPS4_01537,SPS5_01340,SPS6_00256,SPS9_00541,SPS2_01732,
468	1	1	1	1	1	1	1	1	1	1	1	11	SPS10_01272,SPS1_01081,SPS6_00254,SP_RS02375,SPS5_01342,SPS3_00264,SPS7_01818,SPS8_01721,SPS9_00539,SPS4_01539,SPS2_01730,
469	1	1	1	1	1	1	1	1	1	1	1	11	SPS10_01273,SPS3_00263,SP_RS02380,SPS1_01082,SPS7_01817,SPS9_00538,SPS4_01540,SPS5_01343,SPS6_00253,SPS8_01722,SPS2_01729,
470	3	3	3	3	3	3	3	3	3	3	2	32	SPS9_02008,SPS3_01778,SP_RS02395,SPS7_00768,SPS2_01726,SPS5_01346,SPS10_00762,SPS9_01318,SP_RS11330,SPS1_01085,SPS4_00357,SP_RS07050,SPS8_00468,SPS4_01809,SPS5_01798,SPS9_00535,SPS10_01276,SPS7_01814,SPS2_00042,SPS6_01735,SPS1_00458,SPS1_01792,SPS7_00554,SPS6_00250,SPS3_01138,SPS8_00078,SPS5_01172,SPS2_00742,SPS4_01543,SPS8_01725,SPS3_00260,SPS6_01182,
471	1	1	1	1	1	1	1	1	1	1	1	11	SPS10_01277,SPS1_01086,SPS3_00259,SPS6_00249,SPS2_01725,SPS5_01347,SPS7_01813,SPS8_01726,SPS9_00534,SP_RS02400,SPS4_01544,
472	1	1	1	1	1	1	1	1	1	1	1	11	SPS10_01278,SPS1_01087,SPS7_01812,SP_RS02405,SPS6_00248,SPS4_01545,SPS8_01727,SPS9_00533,SPS2_01724,SPS5_01348,SPS3_00258,
473	1	1	1	1	1	1	1	1	1	1	1	11	SPS3_00257,SPS4_01546,SPS2_01723,SPS7_01811,SPS9_00532,SPS6_00247,SPS1_01088,SPS8_01728,SPS10_01279,SP_RS02410,SPS5_01349,
474	1	1	1	1	1	1	1	1	1	1	1	11	SPS2_01722,SPS3_00256,SPS8_01729,SP_RS02415,SPS1_01089,SPS5_01350,SPS10_01280,SPS7_01810,SPS9_00531,SPS6_00246,SPS4_01547,
475	1	1	1	1	1	1	1	1	1	1	1	11	SPS10_01282,SPS1_01091,SPS6_00244,SP_RS02425,SPS5_01352,SPS3_00254,SPS7_01808,SPS8_01731,SPS9_00529,SPS4_01549,SPS2_01720,
476	1	1	1	1	1	1	1	1	1	1	1	11	SPS2_01719,SPS8_01732,SPS4_01550,SPS5_01353,SPS3_00253,SPS9_00528,SPS6_00243,SPS7_01807,SPS1_01092,SP_RS02435,SPS10_01283,
477	4	4	4	4	4	4	4	3	3	3	3	40	SPS3_00660,SPS6_00242,SP_RS02445,SPS10_00395,SP_RS06840,SPS6_01328,SPS7_01376,SPS9_01169,SPS3_01294,SPS4_01551,SPS4_00697,SPS7_01806,SPS8_00119,SPS9_00527,SPS8_01641,SPS3_00502,SPS4_00229,SPS6_00692,SPS2_01687,SPS2_01718,SPS5_01095,SPS1_00838,SPS1_00420,SPS10_00883,SPS1_01093,SPS7_00595,SPS2_00833,SP_RS10630,SPS5_00022,SPS5_00660,SPS5_01354,SPS2_00084,SPS4_00161,SPS10_01284,SPS1_00769,SPS6_00392,…
478	1	1	1	1	1	1	1	1	1	1	1	11	SPS10_01286,SPS1_01095,SPS6_00240,SP_RS02455,SPS5_01356,SPS3_00250,SPS7_01804,SPS8_01735,SPS9_00525,SPS4_01553,SPS2_01716,
479	1	1	1	1	1	1	1	1	1	1	1	11	SPS10_01287,SPS1_01096,SPS6_00239,SP_RS02460,SPS5_01357,SPS3_00249,SPS7_01803,SPS8_01736,SPS9_00524,SPS4_01554,SPS2_01715,
480	1	1	1	1	1	1	1	1	1	1	1	11	SPS2_01714,SPS5_01358,SP_RS02465,SPS4_01555,SPS1_01097,SPS7_01802,SPS6_00238,SPS8_01737,SPS9_00523,SPS3_00248,SPS10_01288,
481	1	1	1	1	1	1	1	1	1	1	1	11	SPS1_01098,SPS9_00522,SPS5_01359,SP_RS02470,SPS4_01556,SPS2_01713,SPS6_00237,SPS7_01801,SPS8_01738,SPS3_00247,SPS10_01289,
482	1	1	1	1	1	1	1	1	1	1	1	11	SPS3_00246,SPS4_01557,SPS2_01712,SP_RS02475,SPS1_01099,SPS6_00236,SPS7_01800,SPS8_01739,SPS9_00521,SPS10_01290,SPS5_01360,
483	3	1	2	3	1	3	3	3	2	1	2	24	SPS10_01359,SPS3_01394,SPS1_02000,SP_RS02480,SPS5_01283,SPS2_01298,SPS7_01793,SPS5_01279,SPS10_01363,SPS8_01351,SPS6_01415,SPS3_01399,SP_RS04375,SPS7_01794,SPS4_01482,SPS3_01395,SPS2_02141,SPS5_01278,SPS8_01355,SPS6_01414,SPS7_01798,SPS9_00713,SP_RS04395,SPS6_01419,
484	1	1	1	1	1	1	1	1	1	1	1	11	SPS7_02064,SPS5_02036,SPS4_02003,SPS1_02320,SPS8_02001,SPS6_02006,SP_RS02495,SPS10_01932,SPS2_02145,SPS3_01995,SPS9_02060,
485	0	0	0	1	1	0	1	0	1	1	1	6	SPS9_02054,SPS8_01999,SPS3_01992,SPS10_01935,SPS6_02002,SPS4_02001,
486	1	1	1	1	1	1	1	1	1	1	1	11	SPS4_02002,SPS6_02007,SPS9_02059,SPS1_02319,SP_RS02490,SPS7_02063,SPS5_02035,SPS8_02000,SPS2_02146,SPS10_01933,SPS3_01994,
487	2	2	3	3	2	2	3	2	3	2	4	29	SP_RS02485,SP_RS04390,SPS7_01797,SPS2_02137,SPS3_01398,SPS9_01742,SPS10_01683,SPS4_01643,SPS8_01748,SPS8_01354,SPS10_01362,SPS9_02053,SPS5_01282,SPS6_02001,SPS1_02278,SPS6_01418,xerS,SPS4_02000,SPS7_01720,SPS3_01647,SPS5_01486,SPS3_01993,SPS8_01998,SPS10_01791,SPS2_02140,SPS1_01938,SPS10_01934,SPS6_01616,SPS2_01632,
488	1	7	2	4	3	4	4	1	3	1	1	31	SPS1_01832,SPS2_00132,SP_RS05595,SPS1_02109,SPS3_00211,SPS8_00071,SPS9_00914,SPS3_00093,SPS7_00409,SPS1_01714,SPS3_00094,SPS6_00082,SPS5_00513,SPS5_00884,SPS1_00909,SPS4_00528,SPS1_02390,SPS4_00768,SPS6_00200,SPS3_00573,SPS6_00562,SPS8_00282,SPS6_00081,SPS5_01853,SPS8_00423,SPS2_00216,SPS10_00144,SPS1_00879,SPS4_00408,SPS1_00880,SPS5_00193,
489	0	0	0	0	0	0	0	0	0	1	0	1	SPS9_00031,
490	0	2	1	1	1	1	1	0	1	1	1	10	SPS5_00450,SPS4_00906,SPS1_01014,SPS3_00340,SPS1_02167,SPS10_01211,SPS9_00601,SPS8_00755,SPS2_01194,SPS6_00329,
491	0	2	1	0	0	0	0	0	0	0	0	3	SPS2_00405,SPS1_00626,SPS1_02375,
492	0	0	0	0	0	0	0	0	0	1	0	1	SPS9_00006,
493	0	1	1	1	1	1	1	1	1	1	1	11	SPS7_00905,SPS10_01166,SPS3_01253,SPS9_00490,xerD,SPS2_00875,SPS8_00855,SPS5_00619,SPS6_00651,SPS1_00811,SPS4_00202,
494	2	2	2	2	2	2	2	2	2	2	2	22	SPS10_01358,SP_RS02500,SPS3_01393,SPS3_01877,SPS7_01877,SP_RS04370,SPS8_01350,SPS9_01614,SPS2_01571,SPS7_01792,SPS4_01883,SPS1_00001,SPS8_01596,SPS10_00534,SPS6_01413,SPS2_01297,SPS4_01481,SPS1_01999,SPS6_01807,SPS9_00714,SPS5_01907,SPS5_01277,
495	2	2	2	2	2	2	2	2	2	2	2	22	SP_RS02505,SPS3_01400,SPS2_01570,SPS4_01882,SPS2_01299,SPS4_01483,SPS8_01595,SPS9_00710,SPS9_01613,SPS6_01806,SPS7_01878,SP_RS04400,SPS5_01906,SPS1_01344,SPS10_01364,SPS5_01284,SPS8_01356,SPS7_01799,SPS3_01876,SPS10_00535,SPS1_00002,SPS6_01420,
496	1	0	1	0	0	0	0	0	1	0	0	3	SPS2_01569,SPS8_01594,SP_RS02510,
497	1	1	1	1	1	1	1	1	1	1	1	11	SPS9_01611,SP_RS02520,SPS4_01880,SPS5_01904,SPS3_01874,SPS1_00004,SPS10_00537,SPS6_01804,SPS7_01880,SPS2_01567,SPS8_01592,
498	1	1	1	1	1	1	1	1	1	1	1	11	SPS10_00538,SP_RS02525,SPS5_01903,SPS6_01803,SPS4_01879,SPS2_01566,SPS1_00005,SPS7_01881,SPS8_01591,SPS3_01873,SPS9_01610,
499	0	1	1	1	1	1	1	1	1	1	1	11	SPS7_01882,SPS10_00539,SPS6_01802,dnaK,SPS5_01902,SPS3_01872,SPS8_01590,SPS9_01609,SPS2_01565,SPS4_01878,SPS1_00006,
500	1	1	1	1	1	1	1	1	1	1	1	11	SPS8_01588,SP_RS02540,SPS5_01900,SPS6_01800,SPS4_01876,SPS1_00008,SPS10_00541,SPS2_01563,SPS7_01884,SPS3_01870,SPS9_01607,
501	1	1	1	1	1	1	1	1	1	1	1	11	SPS2_01561,SPS1_00009,SPS6_01799,SP_RS02545,SPS5_01899,SPS3_01869,SPS7_01885,SPS8_01587,SPS9_01606,SPS4_01875,SPS10_00542,
502	1	1	1	1	1	1	1	1	1	1	1	11	SPS9_01605,SPS10_00543,SPS5_01898,SP_RS02550,SPS3_01868,SPS1_00010,SPS6_01798,SPS7_01886,SPS8_01586,SPS2_01560,SPS4_01874,
503	1	2	1	1	1	1	1	1	1	1	1	12	SPS1_00092,SPS7_00083,SPS3_00992,SPS9_01388,SPS10_00624,SPS2_00264,SPS6_00958,SPS8_01688,SPS4_00959,SPS1_02276,SPS5_00820,SP_RS03080,
504	1	1	1	1	1	1	1	1	1	1	1	11	SPS3_01866,SPS4_01872,SPS8_01584,SPS10_00545,SPS2_01558,SPS6_01796,SPS9_01603,SPS7_01888,SPS1_00012,SP_RS02560,SPS5_01896,
505	1	1	1	1	1	1	1	1	2	1	1	12	SPS4_01871,SPS3_01865,SPS7_01889,SPS6_01795,SPS8_00181,SPS5_01895,SPS1_00013,SPS8_01583,SPS9_01602,SPS10_00546,SP_RS02565,SPS2_01557,
506	1	0	1	0	0	0	0	1	0	1	1	5	SP_RS06280,SPS7_00662,SPS10_00457,SPS9_01031,SPS2_01199,
507	2	2	2	2	2	2	2	2	2	2	3	23	SP_RS02580,SPS7_00787,SPS5_01892,SPS1_00016,SP_RS11430,SPS2_00761,SPS10_00743,SPS4_01868,SPS4_00375,SPS9_01299,SPS7_01892,SPS3_01862,SPS10_00549,SPS10_00742,SPS8_00449,SPS2_01554,SPS3_01156,SPS5_01190,SPS1_02142,SPS8_01580,SPS9_01599,SPS6_01792,SPS6_01200,
508	1	1	1	1	1	1	1	1	1	1	1	11	SPS8_01579,SPS1_00017,SPS10_00550,SP_RS02585,SPS6_01825,SPS4_01043,SPS2_01553,SPS7_01893,SPS9_01598,SPS5_01671,SPS3_01962,
509	1	1	1	1	1	1	1	1	1	1	0	10	SPS1_02206,SPS5_01662,SPS6_01834,SPS4_01034,SPS8_01572,SPS7_01898,SPS9_01590,SPS3_01971,SP_RS02640,SPS2_01545,
510	10	6	1	4	7	5	3	6	6	7	3	58	SPS8_02015,SPS3_00710,SPS3_00960,SPS9_01398,SP_RS10915,SP_RS06415,SPS3_00839,SPS2_01164,SPS10_00021,SPS5_00809,SPS10_00891,SP_RS04700,SPS6_01836,SPS1_02009,SPS7_01706,SPS4_01032,SPS5_01660,SPS1_01453,SPS1_00276,SPS5_00979,SPS1_01609,SPS4_00809,SPS3_00617,SPS5_01859,SPS6_00606,SPS9_01126,SPS6_00947,SPS9_01644,SPS9_00664,SPS9_00074,SPS1_00920,SP_RS09695,SP_RS04650,SPS8_01956,SPS1_00830,SP_RS02650,S…
511	1	1	1	0	0	0	0	1	1	0	0	5	SPS1_01343,SP_RS08550,SPS7_00934,SPS8_01167,SPS2_01016,
512	1	1	1	0	0	0	0	1	1	0	1	6	SPS10_01951,SPS8_01571,SPS7_00004,SPS2_01544,SPS1_02205,SP_RS02680,
513	1	1	1	1	1	1	1	1	1	1	1	11	SPS10_00556,SPS8_01569,SPS4_01028,SP_RS02690,SPS3_01797,SPS1_00024,SPS5_01656,SPS6_01840,SPS7_00006,SPS2_01542,SPS9_01584,
514	1	1	1	1	1	1	1	1	1	1	1	11	SPS10_00558,SPS1_00026,SPS6_01842,SP_RS02700,SPS5_01654,SPS3_01799,SPS7_00008,SPS8_01567,SPS9_01582,SPS4_01026,SPS2_01540,
515	1	1	1	1	1	1	1	1	1	1	1	11	SPS10_00559,SPS1_00027,SPS7_00009,SP_RS02705,SPS6_01843,SPS4_01025,SPS8_01566,SPS9_01581,SPS2_01539,SPS5_01653,SPS3_01800,
516	1	1	1	1	1	1	1	1	1	1	1	11	SPS7_00010,SPS8_01565,SPS5_01652,SP_RS02710,SPS4_01024,SPS1_00028,SPS6_01844,SPS9_01580,SPS2_01538,SPS3_01801,SPS10_00560,
517	1	1	1	1	1	1	1	1	1	1	1	11	SPS2_01537,SPS10_00561,SPS6_01845,SP_RS02715,SPS5_01651,SPS3_01802,SPS7_00011,SPS8_01564,SPS9_01579,SPS4_01023,SPS1_00029,
518	1	1	1	1	1	1	1	1	1	1	1	11	SPS10_00562,SPS1_00030,SPS6_01846,SP_RS02720,SPS5_01650,SPS3_01803,SPS7_00012,SPS8_01563,SPS9_01578,SPS4_01022,SPS2_01536,
519	1	1	1	1	1	1	1	1	1	1	1	11	SPS10_00563,SPS1_00031,SPS6_01847,SP_RS02725,SPS5_01649,SPS3_01804,SPS7_00013,SPS8_01562,SPS9_01577,SPS4_01021,SPS2_01535,
520	1	1	1	1	1	1	1	1	1	1	1	11	SPS7_00015,SPS10_00565,SPS5_01647,SP_RS02735,SPS4_01019,SPS2_01533,SPS6_01849,SPS8_01560,SPS9_01575,SPS3_01806,SPS1_00033,
521	1	3	1	1	1	1	1	1	1	1	1	13	SPS10_00566,SP_RS02740,SPS4_01018,SPS5_01646,SPS3_01807,SPS1_00035,SPS7_00016,SPS1_02310,SPS1_00034,SPS6_02005,SPS9_01574,SPS8_01559,SPS2_01532,
522	1	2	1	1	1	1	1	1	1	1	1	12	SPS1_00036,SPS3_01808,SPS10_00567,SP_RS02745,SPS9_01573,SPS7_00017,SPS5_01645,SPS1_02309,SPS2_01531,SPS8_01558,SPS6_02004,SPS4_01017,
523	1	1	1	1	1	1	1	1	1	1	1	11	SPS10_00568,SPS1_00038,SPS6_01927,SP_RS02755,SPS5_01643,SPS3_01810,SPS7_00020,SPS8_01556,SPS9_01571,SPS4_01015,SPS2_01529,
524	2	2	3	2	2	2	2	2	3	3	2	25	SP_RS02760,SPS2_00012,SP_RS07235,SPS6_01928,SPS1_01210,SPS6_01031,SPS2_01528,SPS4_01660,SPS8_00038,SPS3_01664,SPS2_00013,SPS9_01794,SPS5_01642,SPS8_01555,SPS4_01014,SPS10_00335,SPS3_01811,SPS8_00037,SPS5_01536,SPS7_00521,SPS1_00039,SPS9_01570,SPS7_00021,SPS9_01793,SPS10_00569,
525	2	2	1	2	2	2	2	2	1	2	2	20	SPS3_00883,SPS7_00522,SPS5_00335,SPS6_01030,SPS10_00336,SPS4_01241,SPS6_00835,SPS1_01211,SPS3_01665,SPS9_01470,SPS5_01537,SPS7_01298,SPS4_01661,SPS10_01541,SPS2_01068,SP_RS07230,SPS8_01405,SPS9_01469,SP_RS07620,SPS1_01142,
526	1	1	1	1	1	1	1	1	1	1	1	11	SPS10_00570,SPS2_01527,SPS7_00022,SPS8_01554,SPS6_01929,SPS4_01013,SPS1_00040,SPS9_01569,SPS5_01641,SP_RS02765,SPS3_01812,
527	1	1	1	1	1	1	1	1	1	1	1	11	SPS7_00023,SPS9_01568,SPS4_01012,SP_RS02770,SPS3_01813,SPS1_00041,SPS5_01640,SPS6_01930,SPS8_01553,SPS2_01526,SPS10_00571,
528	1	1	1	1	1	1	1	1	1	1	1	11	SPS7_00024,SP_RS02775,SPS9_01567,SPS10_00572,SPS6_01931,SPS4_01011,SPS1_00042,SPS2_01525,SPS8_01552,SPS5_01639,SPS3_01814,
529	1	1	0	1	1	1	1	1	0	1	1	9	SPS4_01009,SP_RS02785,SPS3_01816,SPS9_01565,SPS5_01637,SPS6_01933,SPS7_00026,SPS10_00574,SPS1_00044,
530	1	0	0	1	1	1	1	1	0	0	0	6	SPS3_01818,SPS7_00028,SPS6_01935,SPS4_01007,SP_RS02795,SPS5_01635,
531	1	0	0	1	1	1	1	1	0	0	0	6	SPS3_01819,SPS7_00029,SPS6_01936,SPS4_01006,SP_RS02800,SPS5_01634,
532	1	1	1	1	1	1	1	1	0	1	0	9	SP_RS02805,SPS1_02304,SPS2_01520,SPS6_01937,SPS4_01005,SPS9_01562,SPS7_00030,SPS5_01633,SPS3_01820,
533	1	1	2	0	0	0	0	4	2	1	1	12	SPS8_01918,SPS2_01516,SPS1_00047,SP_RS02845,SPS7_00037,SPS7_00034,SPS7_00035,SPS2_01515,SPS8_01917,SPS10_00577,SPS9_01559,SPS7_00036,
534	2	2	3	2	2	2	2	2	2	3	2	24	SP_RS02850,SPS5_01936,SPS3_01036,SPS6_01002,SPS3_01888,SPS9_02045,SPS1_00269,SPS10_00578,SP_RS05840,SPS9_01930,SPS8_01916,SPS1_00048,SPS7_00038,SPS2_01975,SPS2_01976,SPS6_01860,SPS2_01514,SPS8_01899,SPS10_01880,SPS7_01260,SPS5_00863,SPS9_01558,SPS4_01002,SPS4_01911,
535	4	4	4	4	4	4	4	4	5	4	4	45	SPS8_00848,SPS2_01011,SPS9_00834,SPS2_00373,SPS1_00818,SPS1_01338,SPS1_00209,SPS7_00199,SPS9_00497,SPS10_01173,SPS10_00579,SPS5_00612,SPS6_00644,SPS10_01039,SP_RS08520,SPS5_01451,SPS8_01225,SPS9_02046,SPS3_01446,SPS8_01915,SPS5_00862,SPS3_01035,SPS10_01401,SPS3_01246,SPS6_00942,SPS2_00882,SPS5_00804,SPS6_01064,SP_RS02855,SPS4_00076,SPS7_00039,SP_RS09350,SPS4_01001,SPS6_01001,SPS7_00939,SP_RS03710…
536	1	1	1	1	1	1	1	1	1	1	1	11	SPS6_00904,SPS10_01004,SP_RS08320,SPS3_00796,SPS4_00038,SPS1_01302,SPS7_00975,SPS8_01126,SPS9_01086,SPS5_00766,SPS2_00972,
537	0	1	1	1	1	1	1	1	1	1	1	11	SPS9_01347,SPS8_01913,SPS3_01033,pheS,SPS10_00581,SPS2_01511,SPS4_00999,SPS5_00860,SPS6_00999,SPS7_00041,SPS1_00051,
538	2	2	2	2	2	2	2	2	2	2	2	22	SP_RS02875,SPS7_01100,SPS4_00997,SPS7_00043,SPS9_01942,SPS1_02025,SPS2_01509,SPS3_01031,SPS4_00833,SP_RS09605,SPS9_01349,SPS10_00583,SPS8_01911,SPS8_01821,SPS1_00053,SPS3_00641,SPS5_00258,SPS10_01826,SPS6_00997,SPS2_01996,SPS5_00858,SPS6_00630,
539	1	1	1	1	1	1	1	1	1	1	1	11	SPS8_01910,SPS3_01030,SPS2_01508,SPS10_00584,SPS9_01350,SPS5_00857,SPS7_00044,SPS1_00054,SPS6_00996,SP_RS02880,SPS4_00996,
540	3	3	4	1	2	2	1	2	3	3	1	25	SP_RS02885,SPS7_00045,SPS3_01029,SPS6_00995,SPS7_02060,SPS2_01038,SPS8_00541,SPS10_00585,SP_RS04520,SPS9_00688,SPS8_01379,SPS8_00001,SPS5_00366,SPS2_01507,SPS4_01210,SP_RS02890,SPS9_02057,SPS9_01351,SPS2_02142,SPS1_01368,SPS1_02300,SPS5_00856,SPS2_01320,SPS4_00995,SPS1_00055,
541	1	0	0	0	0	0	0	0	0	0	0	1	SP_RS03420,
542	2	2	1	0	0	0	0	1	1	1	1	9	SP_RS02895,SP_RS05660,SPS1_00056,SPS8_01892,SPS7_00046,SPS1_02369,SPS2_01506,SPS10_00586,SPS9_01352,
543	1	1	1	1	1	1	1	1	1	1	1	11	SPS1_00057,SPS9_01353,SPS7_00047,SP_RS02900,SPS6_00994,SPS4_00994,SPS2_01505,SPS8_01891,SPS10_00587,SPS5_00855,SPS3_01028,
544	1	1	1	1	1	1	1	1	1	1	1	11	SPS3_01027,SPS4_00993,SPS2_01504,SP_RS02905,SPS10_00588,SPS6_00993,SPS8_01890,SPS9_01354,SPS1_00058,SPS7_00048,SPS5_00854,
545	3	4	4	4	4	4	4	4	4	4	4	44	SPS10_01332,SPS7_01869,SPS3_00892,SPS2_01059,SP_RS07570,SPS2_01312,SPS6_00844,SPS10_01550,SPS1_01898,SPS6_01389,SPS9_01355,SPS4_01963,SPS5_01989,SPS7_02018,SPS10_01377,SPS5_00344,SPS1_01151,SPS8_01370,SPS2_01503,SPS7_01289,SPS5_00853,SPS3_01026,SPS7_00049,SPS9_01479,SPS4_00992,SPS6_01897,SPS1_01360,SPS5_01959,SPS8_01889,SP_RS02910,SPS4_01924,SPS10_00589,SPS9_00696,SPS1_00059,SPS9_01981,SPS6_00992…
546	1	1	1	1	1	1	1	1	1	1	1	11	SPS9_00632,SPS6_01098,SPS10_01714,SPS3_01056,SPS4_01305,SPS2_01604,SPS7_01164,SPS8_01187,SPS1_01420,SPS5_01308,SP_RS04835,
547	1	1	1	1	1	1	1	1	1	1	1	11	SPS7_00051,SPS2_01501,SP_RS02920,SPS6_00990,SPS4_00990,SPS8_01887,SPS1_00061,SPS10_00591,SPS9_01357,SPS5_00851,SPS3_01024,
548	1	1	1	1	1	1	1	1	1	1	1	11	SPS10_00593,SPS8_01885,SPS5_00849,SP_RS02930,SPS4_00988,SPS1_00063,SPS6_00988,SPS7_00053,SPS9_01359,SPS3_01022,SPS2_01499,
549	1	1	1	1	1	1	1	1	1	1	1	11	SPS10_00594,SPS7_00054,SPS1_00064,SP_RS02935,SPS6_00987,SPS4_00987,SPS9_01360,SPS8_01884,SPS2_01498,SPS5_00848,SPS3_01021,
550	1	1	1	1	1	1	1	1	1	1	1	11	SPS7_00055,SPS1_00065,SPS4_00986,SP_RS02940,SPS3_01020,SPS8_01883,SPS5_00847,SPS6_00986,SPS10_00595,SPS2_00236,SPS9_01361,
551	2	2	2	2	2	2	2	2	2	2	2	22	SPS1_00068,SP_RS02950,SPS8_01880,SPS5_00846,SPS2_00237,SPS10_00598,SPS7_00058,SP_RS02960,SPS4_00985,SPS4_00983,SPS9_01364,SPS3_01019,SPS10_00596,SPS8_01882,SPS7_00056,SPS3_01017,SPS5_00844,SPS2_00239,SPS1_00066,SPS9_01362,SPS6_00985,SPS6_00983,
552	3	4	3	3	3	3	3	3	3	3	3	34	SPS8_01975,SPS6_01592,SPS2_02119,SPS3_01623,SPS9_01704,SP_RS03705,SPS10_01400,SPS1_00208,SPS4_01609,SPS5_01515,SP_RS10190,SPS2_01848,SPS6_01063,SPS1_00235,SPS1_02161,SPS10_01427,SPS4_01517,SPS2_00372,SP_RS03845,SPS7_00224,SPS7_00198,SPS5_02011,SPS8_00579,SPS10_01918,SPS8_00605,SPS3_01972,SPS1_02160,SPS6_01977,SPS9_02034,SPS4_01982,SPS7_01570,SPS9_00833,SPS3_01445,SPS5_01452,
553	1	1	1	1	1	1	1	1	1	1	1	11	SPS10_00601,SPS1_00071,SPS6_00980,SP_RS02975,SPS5_00841,SPS3_01014,SPS7_00061,SPS8_01877,SPS9_01367,SPS4_00980,SPS2_00242,
554	1	1	1	1	1	1	1	1	1	1	1	11	SPS10_00605,SPS9_01368,SPS4_00979,SPS5_00840,SPS6_00979,SPS2_00243,SPS8_01708,SPS7_00062,SPS3_01013,SP_RS02980,SPS1_00072,
555	1	1	1	1	1	1	1	1	1	1	1	11	SPS10_00609,SPS2_00248,SPS4_00974,SPS5_00835,SPS1_00077,SPS6_00974,SPS9_01373,SPS7_00067,SPS8_01703,SP_RS03005,SPS3_01008,
556	1	1	1	1	1	1	1	1	2	1	1	12	SPS8_01701,SPS4_00972,SPS2_00250,SP_RS03015,SPS9_01375,SPS8_01223,SPS10_00611,SPS3_01006,SPS6_00972,SPS7_00069,SPS1_00079,SPS5_00833,
557	2	2	2	2	2	2	2	2	2	2	2	22	SP_RS03020,SPS7_00071,SPS8_01700,SPS6_00971,SPS5_00831,SPS10_00613,SPS4_00970,SPS5_00832,SPS2_00252,SPS9_01377,SPS1_00080,SPS4_00971,SPS9_01376,SPS1_00081,SPS7_00070,SP_RS03025,SPS3_01004,SPS8_01699,SPS3_01005,SPS10_00612,SPS2_00251,SPS6_00970,
558	1	1	1	1	1	1	1	1	1	1	1	11	SPS8_01698,SPS9_01378,SPS2_00253,SP_RS03030,SPS10_00614,SPS5_00830,SPS3_01003,SPS6_00969,SPS7_00072,SPS1_00082,SPS4_00969,
559	1	2	1	1	1	1	1	1	1	1	1	12	SPS1_00083,SPS2_00254,SPS8_01697,SP_RS03035,SPS9_01379,SPS1_02377,SPS6_00968,SPS4_00968,SPS5_00829,SPS10_00615,SPS7_00073,SPS3_01002,
560	2	2	3	3	2	2	3	3	2	2	2	26	SP_RS03040,SPS9_01841,SPS7_00074,SPS8_01696,SPS4_01790,SPS7_01732,SPS3_01596,SPS6_00967,SPS10_00962,SP_RS08070,SPS2_00256,SPS3_01000,SPS3_01001,SPS1_00084,SPS6_00966,SPS7_00075,SPS5_01778,SPS9_01380,SPS1_01260,SPS8_01085,SPS10_00616,SPS6_01728,SPS5_00828,SPS2_00255,SPS4_00967,SPS2_00930,
561	1	1	1	1	1	1	1	1	1	1	1	11	SPS10_00618,SPS1_00086,SPS4_00965,SP_RS03050,SPS6_00964,SPS2_00258,SPS5_00826,SPS7_00077,SPS8_01694,SPS3_00998,SPS9_01382,
562	1	1	1	1	1	1	1	1	1	1	1	11	SPS10_00620,SPS1_00088,SPS6_00962,SP_RS03060,SPS5_00824,SPS3_00996,SPS7_00079,SPS8_01692,SPS9_01384,SPS4_00963,SPS2_00260,
563	2	2	2	2	2	2	2	2	2	2	2	22	SP_RS11470,SP_RS03065,SPS6_01444,SPS10_00621,SPS4_00962,SPS10_00049,SPS8_00322,SPS9_00108,SPS6_00961,SPS3_00932,SPS7_00306,SPS3_00995,SPS8_01691,SPS9_01385,SPS5_00823,SPS2_01135,SPS4_01093,SPS1_01581,SPS7_00080,SPS2_00261,SPS1_00089,SPS5_00951,
564	1	1	1	1	1	1	1	1	1	1	1	11	SPS10_00622,SPS1_00090,SP_RS03070,SPS6_00960,SPS2_00262,SPS4_00961,SPS7_00081,SPS8_01690,SPS9_01386,SPS3_00994,SPS5_00822,
565	2	3	3	2	2	3	2	2	2	2	2	25	SP_RS03075,SPS9_00480,SPS1_00801,SPS6_00959,SPS10_00623,SPS2_00865,SPS8_01689,SPS6_00662,SPS5_02057,SPS1_02277,SPS7_00082,SPS5_00821,SPS2_02196,SPS10_01156,SP_RS09255,SPS3_01264,SPS9_01387,SPS5_00630,SPS7_00895,SPS2_00263,SPS4_00191,SPS3_00993,SPS4_00960,SPS1_00091,SPS8_00865,
566	1	2	1	1	1	1	1	1	1	1	1	12	SPS2_00265,SP_RS03085,SPS1_00093,SPS8_01687,SPS9_01389,SPS1_02275,SPS5_00819,SPS3_00991,SPS10_00625,SPS7_00084,SPS6_00957,SPS4_00958,
567	1	1	1	1	1	1	1	1	1	1	1	11	SPS9_01390,SPS8_01685,SPS4_00957,SP_RS03090,SPS3_00990,SPS1_00094,SPS5_00818,SPS6_00956,SPS7_00085,SPS2_00266,SPS10_00626,
568	1	1	1	1	1	1	1	1	1	1	1	11	SPS4_00956,SPS10_00627,SP_RS03095,SPS7_00086,SPS3_00989,SPS5_00817,SPS1_00095,SPS8_01684,SPS9_01391,SPS6_00955,SPS2_00267,
569	1	1	1	1	1	1	1	1	1	1	1	11	SPS4_00955,SP_RS03105,SPS3_00988,SPS6_00954,SPS2_00268,SPS8_01683,SPS5_00816,SPS7_00087,SPS9_01392,SPS10_00628,SPS1_00097,
570	1	0	1	1	1	1	1	1	1	0	0	8	SPS2_00269,SPS8_01682,SPS7_00088,SPS3_00987,SPS5_00815,SP_RS03110,SPS6_00953,SPS4_00954,
571	1	1	1	1	1	1	1	2	1	1	1	12	SPS10_00630,SPS2_00271,SPS9_01394,SPS1_00099,SPS8_01680,SPS7_01971,SPS6_00951,SPS4_00952,SPS5_00813,SPS7_00090,SP_RS03120,SPS3_00985,
572	1	1	1	1	1	1	1	2	1	1	1	12	SPS7_00091,SPS1_00100,SPS4_00951,SP_RS03125,SPS3_00984,SPS7_01970,SPS10_00631,SPS5_00812,SPS6_00950,SPS9_01395,SPS2_00272,SPS8_01679,
573	1	0	0	0	1	1	0	0	0	1	1	5	SPS9_01396,SPS5_00811,SPS10_00632,SP_RS03130,SPS4_00950,
574	1	1	0	1	1	0	1	1	1	0	1	8	SPS3_00983,SPS8_01678,SPS10_00633,SPS1_00101,SPS6_00949,SP_RS03135,SPS4_00949,SPS7_00092,
575	1	2	1	1	1	1	1	2	1	1	1	13	SPS6_02018,SPS3_02002,SPS1_00103,SP_RS03155,SPS9_02061,SPS5_02050,SPS7_00094,SPS1_00279,SPS4_02014,SPS10_00635,SPS8_00705,SPS7_01251,SPS2_00274,
576	2	2	1	0	0	0	0	2	1	2	2	12	SPS9_02064,SPS9_00738,SPS10_00636,SP_RS03160,SPS8_00704,SPS10_01964,SPS1_00278,SPS1_00104,SPS2_00275,SPS7_00095,SP_RS05885,SPS7_01252,
577	1	1	1	1	1	1	1	1	1	1	1	11	SPS8_00703,SPS2_00276,SPS7_00096,SP_RS03165,SPS6_01267,SPS4_01297,SPS9_00739,SPS10_00637,SPS1_00105,SPS5_01035,SPS3_01996,
578	2	1	1	2	2	2	2	2	1	1	1	17	SPS3_01306,SPS4_01294,SPS7_01940,SP_RS03180,SPS7_00098,SPS6_01270,SPS10_00640,SPS4_01295,SPS3_01305,SPS1_00108,SPS5_01037,SPS9_00741,SP_RS08965,SPS2_00278,SPS6_01269,SPS8_00700,SPS5_01038,
579	1	1	1	1	1	1	1	1	1	1	1	11	SPS10_00641,SP_RS03185,SPS5_01039,SPS6_01271,SPS4_01293,SPS8_00699,SPS2_00279,SPS9_00742,SPS1_00109,SPS3_01307,SPS7_00099,
580	1	1	1	1	1	1	1	1	1	1	1	11	SPS3_01308,SPS4_01292,SPS7_00100,SPS8_00698,SPS2_00280,SPS6_01272,SPS9_00743,SPS1_00110,SPS10_00642,SP_RS03190,SPS5_01040,
581	1	1	1	1	1	1	1	1	1	1	1	11	SPS10_00643,SP_RS03195,SPS2_00281,SPS7_00101,SPS6_01273,SPS4_01291,SPS1_00111,SPS9_00744,SPS8_00697,SPS5_01041,SPS3_01309,
582	1	1	1	1	1	1	1	1	1	1	1	11	SPS4_01290,SPS3_01310,SPS8_00696,SPS1_00112,SPS6_01274,SPS2_00282,SPS7_00102,SPS10_00644,SPS9_00745,SP_RS03200,SPS5_01042,
583	1	1	1	1	1	1	1	1	1	1	1	11	SPS1_00113,SPS8_00695,SPS6_01275,SPS7_00103,SPS5_01043,SPS3_01311,SPS10_00645,SPS9_00746,SPS4_01289,SP_RS03205,SPS2_00283,
584	1	1	1	1	1	1	1	1	1	1	1	11	SPS3_01312,SPS4_01288,SPS8_00694,SPS9_00747,SPS7_00104,SPS6_01276,SPS10_00646,SPS1_00114,SPS2_00284,SP_RS03210,SPS5_01044,
585	1	1	1	1	1	1	1	1	1	1	1	11	SPS10_00647,SP_RS03215,SPS4_01287,SPS5_01045,SPS3_01313,SPS2_00285,SPS9_00748,SPS6_01277,SPS8_00693,SPS7_00105,SPS1_00115,
586	1	1	1	1	1	1	1	1	1	1	1	11	SPS2_00286,SPS3_01314,SPS10_00648,SP_RS03225,SPS8_00692,SPS9_00749,SPS4_01286,SPS5_01046,SPS7_00106,SPS1_00116,SPS6_01278,
587	2	2	2	2	2	2	2	2	2	2	2	22	SP_RS03230,SPS9_02036,SPS3_01315,SPS6_01279,SPS10_01921,SPS7_01186,SP_RS04955,SPS2_00287,SPS5_02018,SPS1_02195,SPS1_00117,SPS10_00649,SPS8_00691,SPS2_02123,SPS7_00107,SPS4_01989,SPS6_01984,SPS3_01979,SPS5_01047,SPS9_00750,SPS4_01285,SPS8_01981,
588	2	2	2	2	2	2	2	2	2	2	2	22	SP_RS03235,SPS5_02019,SPS3_01316,SPS6_01280,SPS3_01980,SPS7_01187,SPS2_02122,SPS2_00288,SP_RS04960,SPS9_02037,SPS9_00751,SPS1_00118,SPS8_00690,SPS6_01985,SPS7_00108,SPS10_01922,SPS1_02194,SPS8_01980,SPS5_01048,SPS10_00650,SPS4_01284,SPS4_01990,
589	2	2	2	2	2	2	2	2	2	2	2	22	SP_RS03240,SPS8_00153,SPS4_01283,SPS10_00651,SPS10_00430,SPS9_01134,SP_RS06650,SPS6_01281,SPS5_00057,SPS1_00385,SPS8_00689,SPS3_01317,SPS7_00109,SPS2_00118,SPS1_00119,SPS4_00662,SPS6_00427,SPS3_00467,SPS9_00752,SPS2_00289,SPS5_01049,SPS7_00629,
590	1	1	1	1	1	1	1	1	1	1	1	11	SPS1_00122,SPS7_00112,SPS6_01284,SP_RS03255,SPS5_01052,SPS3_01320,SPS10_00654,SPS9_00755,SPS2_00292,SPS4_01280,SPS8_00686,
591	2	3	2	2	2	2	2	2	2	2	2	23	SPS1_00759,SP_RS03265,SPS10_01119,SPS4_01278,SPS9_00757,SP_RS09020,SPS2_00823,SPS3_01322,SPS4_00150,SPS9_00441,SPS8_00684,SPS7_00114,SPS7_00856,SPS10_00656,SPS1_00124,SPS3_01176,SPS5_00671,SPS1_02251,SPS8_00904,SPS6_01286,SPS2_00294,SPS5_01054,SPS6_00703,
592	1	1	0	1	1	1	1	1	1	1	1	10	SPS1_00125,SPS4_01277,SPS5_01055,SPS3_01323,SPS7_00115,SPS6_01287,SPS8_00683,SPS10_00657,SP_RS03270,SPS9_00758,
593	1	1	1	1	1	1	1	1	1	1	1	11	SPS2_00298,SPS4_01274,SP_RS03285,SPS3_01326,SPS1_00128,SPS9_00761,SPS5_01058,SPS6_01290,SPS8_00680,SPS7_00118,SPS10_00660,
594	1	1	1	1	1	1	1	1	1	1	1	11	SPS10_00661,SPS1_00129,SPS6_01291,SP_RS03290,SPS5_01059,SPS3_01327,SPS7_00119,SPS8_00679,SPS9_00762,SPS4_01273,SPS2_00299,
595	1	1	1	1	1	1	1	1	1	1	1	11	SPS10_00662,SP_RS03295,SPS5_01060,SPS6_01292,SPS4_01272,SPS9_00763,SPS8_00678,SPS1_00130,SPS7_00120,SPS3_01328,SPS2_00300,
596	1	1	1	1	1	1	1	1	1	1	1	11	SPS8_00677,SPS10_00663,SPS5_01061,SP_RS03300,SPS4_01271,SPS2_00301,SPS6_01293,SPS7_00121,SPS9_00764,SPS3_01329,SPS1_00131,
597	1	1	1	1	1	1	1	1	1	1	1	11	SPS4_01270,SPS3_01330,SPS1_00132,SPS9_00765,SPS6_01294,SPS10_00664,SPS2_00302,SPS8_00676,SPS7_00122,SP_RS03305,SPS5_01062,
598	1	1	1	1	1	1	1	1	1	1	1	11	SPS1_00133,SPS3_01331,SPS8_00675,SPS9_00766,SPS7_00123,SPS5_01063,SPS10_00665,SPS2_00303,SPS6_01295,SP_RS03310,SPS4_01269,
599	2	2	2	2	2	2	2	2	2	2	2	22	SP_RS03320,SPS6_01140,SPS2_00305,SPS5_01065,SPS1_01379,SPS8_01240,SP_RS04585,SPS10_00667,SPS3_01098,SPS7_01116,SPS9_00768,SPS8_00673,SPS7_00125,SPS9_00677,SPS6_01297,SPS2_01331,SPS4_01346,SPS10_01857,SPS4_01267,SPS1_00135,SPS3_01333,SPS5_01609,
600	1	1	1	1	1	1	1	1	1	1	1	11	SPS8_00672,SPS10_00668,SPS5_01066,SP_RS03325,SPS4_01266,SPS2_00306,SPS6_01298,SPS7_00126,SPS9_00769,SPS3_01334,SPS1_00136,
601	1	1	1	1	1	1	1	1	1	1	1	11	SPS10_00669,SPS9_00770,SPS5_01067,SP_RS03330,SPS4_01265,SPS2_00307,SPS6_01299,SPS7_00127,SPS8_00671,SPS3_01335,SPS1_00137,
602	1	1	0	1	1	1	1	1	1	1	1	10	SPS7_00128,SPS5_01068,SP_RS03335,SPS4_01264,SPS10_00670,SPS6_01300,SPS8_00670,SPS9_00771,SPS3_01336,SPS1_00138,
603	1	1	1	1	1	1	1	1	1	1	1	11	SPS2_00310,SPS10_00673,SPS6_01303,SP_RS03350,SPS5_01071,SPS3_01339,SPS7_00131,SPS8_00667,SPS9_00774,SPS4_01261,SPS1_00141,
604	3	3	4	3	3	3	3	3	3	3	3	34	SPS4_00767,SPS10_01465,SP_RS03360,SPS1_01652,SPS1_00142,SPS5_01073,SPS2_01473,SPS9_01232,SPS2_00311,SPS9_00776,SPS6_00531,SPS5_00192,SPS10_01496,SPS7_01066,SPS8_01486,SPS8_00665,SPS7_00132,SPS6_00561,SPS2_00312,SPS7_01035,SPS3_00542,SPS3_00572,SPS6_01305,SPS2_01442,SPS5_00162,SP_RS09830,SPS10_00674,SPS8_01456,SPS4_00737,SPS4_01259,SPS1_01684,SPS3_01341,SP_RS09990,SPS9_01263,
605	1	1	1	1	1	1	1	1	1	1	1	11	SPS2_00315,SPS1_00145,SPS7_00135,SPS6_01308,SPS4_01256,SPS10_00677,SPS9_00779,SPS8_00662,SPS5_01076,SP_RS03375,SPS3_01344,
606	1	2	1	1	1	1	1	1	1	1	1	12	SPS1_00146,SPS8_00661,SPS10_00678,SPS2_00316,SPS6_01309,SPS1_02374,SPS4_01255,SPS9_00780,SPS7_00136,SPS5_01077,SP_RS03380,SPS3_01345,
607	1	1	0	0	0	0	0	1	0	0	1	4	SPS10_00681,SPS7_00139,SPS1_00149,SP_RS03390,
608	1	1	0	0	0	0	0	1	0	0	1	4	SPS1_00150,SPS10_00682,SPS7_00140,SP_RS03395,
609	2	0	0	0	0	0	0	1	0	0	1	4	SP_RS03405,SP_RS03400,SPS10_00683,SPS7_00141,
610	1	1	0	0	0	0	0	1	0	0	1	4	SPS7_00144,SPS1_00153,SPS10_00687,SP_RS03415,
611	1	1	1	1	1	1	1	1	1	1	1	11	SPS2_00317,SP_RS03425,SPS5_01078,SPS6_01310,SPS4_01254,SPS7_00145,SPS8_00660,SPS9_00781,SPS1_00154,SPS3_01346,SPS10_00688,
612	1	1	1	1	1	1	1	1	1	1	1	11	SPS10_00689,SPS4_01253,SP_RS03430,SPS3_01347,SPS8_00659,SPS7_00146,SPS5_01079,SPS6_01311,SPS9_00782,SPS2_00318,SPS1_00155,
613	1	1	1	1	1	0	1	1	1	0	1	9	SP_RS03435,SPS4_01252,SPS6_01312,SPS3_01348,SPS1_00156,SPS10_00690,SPS2_00319,SPS7_00147,SPS8_00658,
614	1	1	1	1	1	1	1	1	1	1	1	11	SPS1_00157,SPS8_00657,SPS10_00691,SP_RS03440,SPS6_01313,SPS4_01251,SPS7_00148,SPS9_00783,SPS2_00320,SPS5_01080,SPS3_01349,
615	1	1	1	1	1	1	1	1	1	1	1	11	SPS9_00784,SPS1_00158,SPS3_01350,SP_RS03445,SPS10_00692,SPS2_00321,SPS4_01250,SPS5_01081,SPS6_01314,SPS7_00149,SPS8_00656,
616	1	1	1	1	1	1	1	1	1	1	1	11	SPS9_00785,SP_RS03450,SPS4_01249,SPS5_01082,SPS3_01351,SPS7_00150,SPS1_00159,SPS6_01315,SPS8_00655,SPS2_00322,SPS10_00693,
617	2	2	2	2	2	2	2	2	2	2	2	22	SPS9_00794,SP_RS03485,SPS6_01808,SPS9_00792,SPS3_01990,SPS7_00157,SPS2_00331,SPS8_00648,SPS3_01406,SPS8_00646,SPS7_00155,SPS5_02026,SPS6_01995,SPS4_01997,SPS10_00702,SPS4_01884,SPS1_00169,SP_RS03500,SPS2_00329,SPS10_00700,SPS1_00167,SPS5_01908,
618	1	3	3	3	3	3	3	3	3	3	3	33	SPS1_01146,SP_RS03490,SPS10_00857,SPS5_02025,SPS4_01237,SPS10_01545,SPS8_00647,aspS,SPS4_01996,SPS8_01667,SPS2_01064,SPS5_01119,SPS5_00339,SPS6_01352,SPS6_00839,SPS3_01989,SPS10_00701,SPS3_00887,SPS9_01474,SPS9_01758,asnC,SPS2_00330,SPS4_00253,SPS1_00885,SPS7_01350,SPS8_01409,SPS9_00793,SPS1_00168,SPS2_02085,SPS7_00156,SPS7_01294,SPS6_01994,SPS3_00684,
619	2	2	2	2	2	2	2	2	2	2	2	22	SP_RS03505,SP_RS03535,SPS10_00703,SPS4_01885,SPS1_00176,SPS8_00638,SPS2_00339,SPS8_00645,SPS4_01891,SPS7_00165,SPS9_00795,SPS7_00158,SPS6_01809,SPS9_00801,SPS5_01909,SPS3_01413,SPS5_01915,SPS10_00709,SPS3_01407,SPS2_00332,SPS1_00170,SPS6_01815,
620	2	2	2	2	2	2	2	2	2	2	2	22	SP_RS03510,SPS6_01817,SPS7_00160,SPS3_01408,SP_RS03545,SPS2_00341,SPS7_00167,SPS2_00334,SPS3_01415,SPS9_00803,SPS6_01810,SPS9_00796,SPS5_01910,SPS1_00178,SPS4_01886,SPS10_00711,SPS4_01893,SPS8_00636,SPS1_00171,SPS8_00643,SPS10_00704,SPS5_01917,
621	1	2	2	2	2	2	2	2	2	2	2	22	thiE,SP_RS03550,SPS10_00705,SPS4_01887,SPS10_00712,SPS7_00168,SPS1_00179,SPS9_00797,SPS6_01818,SPS2_00342,SPS8_00642,SPS7_00161,SPS6_01811,SPS3_01416,SPS5_01911,SPS5_01918,SPS8_00635,SPS4_01894,SPS3_01409,SPS2_00335,SPS1_00172,SPS9_00804,
622	1	1	1	1	1	1	1	1	1	1	1	11	SPS1_00173,SPS2_00336,SPS7_00162,SP_RS03520,SPS6_01812,SPS4_01888,SPS8_00641,SPS9_00798,SPS10_00706,SPS5_01912,SPS3_01410,
623	1	1	1	1	1	1	1	1	1	1	1	11	SPS9_00800,SPS3_01412,SPS10_00708,SP_RS03530,SPS2_00338,SPS5_01914,SPS1_00175,SPS7_00164,SPS8_00639,SPS6_01814,SPS4_01890,
624	1	1	1	1	1	1	1	1	1	1	1	11	SPS1_00177,SPS2_00340,SPS3_01414,SP_RS03540,SPS10_00710,SPS8_00637,SPS4_01892,SPS5_01916,SPS6_01816,SPS9_00802,SPS7_00166,
625	2	2	2	2	2	2	2	2	2	2	2	22	SP_RS03555,SPS2_00904,SPS1_00180,SPS3_01417,SP_RS07875,SPS8_01806,SPS7_00169,SPS6_00788,SPS7_01764,SPS6_01819,SPS2_00343,SPS5_01919,SPS3_01558,SPS4_01895,SPS5_00287,SPS10_00922,SPS9_01979,SPS4_01933,SPS10_00713,SPS8_00634,SPS9_00805,SPS1_02074,
626	1	1	1	1	1	1	1	1	1	1	1	11	SPS10_00714,SPS1_00181,SPS9_00806,SPS8_00633,SPS6_01820,SPS4_01896,SPS2_00344,SPS7_00170,SPS5_01920,SP_RS03560,SPS3_01418,
627	5	6	5	5	5	5	5	5	5	5	5	56	SPS2_00346,SPS2_01699,SPS6_01715,SPS1_01246,SP_RS07650,SPS6_01340,SPS3_00875,SPS3_00672,SPS5_01765,SPS4_01451,SPS7_00172,SPS7_01304,SPS1_00183,SPS5_00327,SPS2_01076,SPS6_01822,SP_RS03570,SPS9_00808,SPS9_00807,SPS9_01828,SPS4_00241,SPS1_01136,SPS6_00827,SPS5_01921,SPS7_01745,SPS10_00715,SPS1_00182,SPS6_01821,SPS4_01777,SPS3_01420,SPS8_01653,SP_RS10700,SPS10_00871,SPS9_01463,SP_RS03565,SPS1_00850,S…
628	1	1	1	1	1	1	1	1	1	1	1	11	SPS9_00810,SPS10_00718,SPS5_01924,SP_RS03580,SPS4_01900,SPS2_00348,SPS6_01824,SPS7_00174,SPS8_00629,SPS3_01422,SPS1_02358,
629	5	3	3	2	1	0	2	1	4	2	2	25	SP_RS03595,SP_RS03960,SPS10_00323,SPS6_01042,SPS8_00161,SPS1_00186,SPS1_01198,SPS8_00627,SPS9_00812,SPS8_00025,SPS3_01424,SPS8_00026,SPS10_00720,SP_RS07320,SPS2_00001,SP_RS06395,SPS3_01601,SP_RS07315,SPS1_00377,SPS2_00350,SPS2_01945,SPS6_01570,SPS9_02055,SPS4_01495,SPS7_00176,
630	1	2	1	1	1	1	1	1	1	1	1	12	SPS9_00814,SPS1_00188,SPS7_00178,SPS6_01044,SPS1_02334,SPS4_01628,SPS2_00352,SPS10_00722,SPS8_00625,SPS5_01471,SP_RS03605,SPS3_01426,
631	2	2	2	1	1	1	1	2	2	1	1	16	SPS10_00723,SPS3_01427,SPS9_00815,SPS2_00353,SPS1_00189,SP_RS03615,SPS5_01470,SPS8_00623,SPS7_00180,SPS8_00624,SPS2_00354,SPS7_00179,SPS6_01045,SPS1_00190,SP_RS03610,SPS4_01627,
632	2	2	2	2	2	2	2	2	2	3	1	22	SP_RS03620,SPS5_00639,SPS3_01428,SPS6_01046,SPS1_00191,SPS7_00886,SPS8_00622,SPS9_02044,SPS2_00856,SPS6_00671,SPS7_00181,SPS9_00471,SPS9_00816,SP_RS09210,SPS2_00355,SPS1_00792,SPS3_01273,SPS10_01147,SPS5_01469,SPS8_00874,SPS4_01626,SPS4_00182,
633	3	4	3	3	3	3	3	3	3	3	2	33	SPS9_01733,SPS1_02306,SP_RS03625,SPS3_00395,SP_RS06055,SPS4_01634,SPS6_01607,SPS5_00130,SPS4_01625,SPS1_00313,SPS4_00590,SPS5_01477,SPS10_01782,SPS2_01641,SPS8_00621,SPS3_01638,SPS8_01757,SPS2_01243,SPS7_01711,SPS7_00182,SPS9_00987,SPS8_00224,SPS1_01947,SPS1_00192,SPS9_00817,SPS5_01468,SPS7_01217,SPS2_00356,SPS6_00499,SPS6_01047,SPS10_00500,SPS3_01429,SP_RS05760,
634	1	1	1	1	1	1	1	1	1	1	1	11	SPS9_00818,SPS1_00193,SPS5_01467,SP_RS03630,SPS4_01624,SPS2_00357,SPS6_01048,SPS7_00183,SPS8_00620,SPS3_01430,SPS10_01385,
635	3	3	3	3	3	3	3	3	3	3	3	33	SPS4_01693,SP_RS05505,SP_RS03635,SPS9_01458,SPS2_00358,SPS5_01466,SP_RS07675,SPS7_01309,SPS8_01394,SPS1_00194,SPS4_01446,SPS1_01131,SPS8_01778,SPS5_01715,SPS10_01386,SPS8_00619,SPS6_01631,SPS2_02101,SPS7_01686,SPS10_01530,SPS3_01739,SPS6_01049,SPS5_00322,SPS3_00870,SPS10_01806,SPS9_00819,SPS2_01081,SPS4_01623,SPS7_00184,SPS3_01431,SPS6_00822,SPS9_01857,SPS1_01968,
636	3	3	3	3	3	3	3	3	4	3	3	34	SPS1_00794,SPS6_00669,SP_RS03640,SPS8_00453,SPS2_00359,SPS5_01465,SPS4_00184,SPS1_01777,SPS10_00747,SPS10_01387,SPS5_01186,SPS9_01303,SPS8_00872,SPS2_00858,SPS9_00820,SPS8_00618,SPS7_00185,SPS3_01271,SPS10_01149,SP_RS11410,SPS2_00757,SP_RS09220,SPS6_01050,SPS4_00371,SPS9_00473,SPS6_01196,SPS7_00888,SPS3_01152,SPS4_01622,SPS1_00195,SPS3_01432,SPS7_00783,SPS8_01226,SPS5_00637,
637	1	1	1	1	1	1	1	1	1	1	1	11	SPS10_01388,SPS1_00196,SPS6_01051,SP_RS03645,SPS5_01464,SPS3_01433,SPS7_00186,SPS8_00617,SPS9_00821,SPS4_01621,SPS2_00360,
638	1	1	1	1	1	1	1	1	1	1	1	11	SPS7_00187,SPS1_00197,SPS6_01052,SP_RS03650,SPS5_01463,SPS3_01434,SPS8_00616,SPS9_00822,SPS10_01389,SPS4_01620,SPS2_00361,
639	1	1	1	1	1	1	1	1	1	1	1	11	SPS10_01390,SPS1_00198,SPS6_01053,SP_RS03655,SPS5_01462,SPS3_01435,SPS7_00188,SPS8_00615,SPS9_00823,SPS4_01619,SPS2_00362,
640	1	1	1	1	1	1	1	1	1	1	1	11	SPS10_01391,SPS1_00199,SPS6_01054,SP_RS03660,SPS5_01461,SPS3_01436,SPS7_00189,SPS8_00614,SPS9_00824,SPS4_01618,SPS2_00363,
641	1	1	1	1	1	1	1	1	1	1	1	11	SPS10_01392,SPS9_00825,SPS6_01055,SPS7_00190,SPS5_01460,SPS3_01437,SPS2_00364,SPS8_00613,SPS4_01617,SP_RS03665,SPS1_00200,
642	2	2	2	2	2	2	2	2	2	1	1	20	SP_RS03670,SPS6_01057,SPS5_01459,SPS1_00201,SPS7_00192,SPS4_01616,SPS3_01439,SPS8_00611,SPS9_00826,SPS3_01438,SPS8_00612,SP_RS03675,SPS2_00365,SPS2_00366,SPS4_01615,SPS1_00202,SPS10_01393,SPS7_00191,SPS6_01056,SPS5_01458,
643	0	0	0	0	0	0	0	0	0	1	1	2	SPS9_00827,SPS10_01394,
644	1	1	1	1	1	1	1	1	1	1	1	11	SPS3_01442,SPS4_01612,SPS1_00205,SPS8_00608,SPS2_00369,SPS6_01060,SPS10_01397,SPS9_00830,SPS7_00195,SP_RS03690,SPS5_01455,
645	2	2	2	2	2	2	2	2	2	2	2	22	SPS5_01380,SP_RS03695,SPS9_00864,SPS1_00206,SPS3_01443,SPS4_01577,SP_RS05065,SPS3_01540,SPS10_01398,SPS1_01525,SPS8_01307,SPS8_00607,SPS5_01454,SPS6_01061,SPS4_01611,SPS10_01651,SPS2_01361,SPS6_01551,SPS2_00370,SPS7_00196,SPS9_00831,SPS7_01465,
646	1	1	1	1	1	1	1	1	1	1	1	11	SPS3_01447,SPS2_00374,SP_RS03715,SPS8_00603,SPS4_01607,SPS6_01065,SPS7_00200,SPS10_01402,SPS9_00835,SPS5_01450,SPS1_00210,
647	3	3	3	3	3	3	3	3	3	3	3	33	SPS10_00325,SP_RS03720,SPS7_01334,SPS2_01106,SPS3_01655,SPS2_00003,SPS8_01796,SPS2_00375,SPS6_00797,SPS1_01200,SPS9_02028,SPS4_01651,SPS5_01527,SPS8_00602,SPS6_01040,SPS10_01403,SPS7_00512,SPS9_01784,SPS3_00845,SP_RS07285,SPS6_01066,SPS1_01106,SPS5_00297,SPS8_00028,SP_RS07815,SPS5_01449,SPS7_00201,SPS4_01421,SPS4_01606,SPS9_00836,SPS3_01448,SPS10_00912,SPS1_00211,
648	1	1	1	1	1	1	1	1	1	1	1	11	SPS1_00212,SPS3_01449,SP_RS03725,SPS8_00601,SPS10_01404,SPS9_00837,SPS4_01605,SPS5_01448,SPS6_01067,SPS7_00202,SPS2_00376,
649	3	3	3	3	3	3	3	3	3	3	3	33	SPS7_00739,SPS3_00756,SP_RS03730,SPS2_01594,SPS3_01450,SPS6_01068,SPS5_01298,SPS8_01197,SPS6_01108,SPS2_00377,SPS10_01704,SPS5_00989,SPS7_01154,SPS2_00714,SPS1_00967,SPS9_00838,SPS1_00213,SPS8_00600,SPS4_00324,SPS10_00791,SP_RS11180,SPS4_01315,SPS9_01443,SPS7_00203,SPS1_01410,SPS8_00495,SPS9_00642,SPS3_01066,SPS5_01447,SPS10_01405,SPS4_01604,SP_RS04780,SPS6_01265,
650	1	1	1	1	1	1	1	1	1	1	1	11	SPS1_00214,SPS7_00204,SPS4_01603,SP_RS03735,SPS3_01451,SPS9_00839,SPS5_01446,SPS6_01069,SPS8_00599,SPS2_00378,SPS10_01406,
651	1	1	1	1	1	1	1	1	1	1	1	11	SPS10_01407,SPS1_00215,SPS6_01070,SP_RS03740,SPS5_01445,SPS3_01452,SPS7_00205,SPS8_00598,SPS9_00840,SPS4_01602,SPS2_00379,
652	1	1	1	1	1	1	1	1	1	1	1	11	SPS1_00216,SPS2_00380,SPS5_01444,SP_RS03745,SPS4_01601,SPS10_01408,SPS6_01071,SPS7_00206,SPS8_00597,SPS3_01453,SPS9_00841,
653	1	1	1	1	1	1	1	1	1	1	1	11	SPS4_01600,SPS3_01454,SPS10_01409,SPS8_00596,SPS6_01072,SPS1_00217,SPS7_00207,SPS9_00842,SPS2_00381,SP_RS03750,SPS5_01443,
654	1	1	1	1	1	1	1	1	1	1	1	11	SPS8_00595,SPS10_01410,SPS3_01455,SPS4_01599,SPS7_00208,SPS1_00218,SPS5_01442,SPS6_01073,SPS2_00382,SP_RS03755,SPS9_00843,
655	1	1	1	1	1	1	1	1	1	1	1	11	SPS1_00221,SPS2_01867,SPS5_01439,SP_RS03770,SPS4_01596,SPS10_01413,SPS6_01076,SPS7_00211,SPS8_00592,SPS3_01458,SPS9_00846,
656	1	1	0	0	0	0	0	0	0	0	0	2	SP_RS03775,SPS1_00222,
657	0	1	1	1	1	1	1	1	1	1	1	11	SPS10_01414,SPS1_00223,SPS6_01077,rpsP,SPS5_01438,SPS3_01459,SPS7_00212,SPS8_00591,SPS9_00847,SPS4_01595,SPS2_01866,
658	1	1	1	1	1	1	1	1	1	1	1	11	SPS10_01415,SPS1_00224,SPS6_01078,SP_RS03785,SPS5_01437,SPS3_01460,SPS7_00213,SPS8_00590,SPS9_00848,SPS4_01594,SPS2_01865,
659	1	1	1	1	1	1	1	1	1	1	1	11	SPS2_01863,SPS3_01633,SPS10_01416,SP_RS03790,SPS8_00589,SPS5_01525,SPS1_00225,SPS9_01693,SPS7_00214,SPS6_01602,SPS4_01527,
660	1	1	1	1	1	1	1	1	1	1	1	11	SPS10_01417,SPS1_00226,SPS5_01524,SP_RS03795,SPS4_01526,SPS2_01862,SPS6_01601,SPS7_00215,SPS8_00588,SPS3_01632,SPS9_01694,
661	1	1	1	1	1	1	1	1	1	1	1	11	SPS8_00587,SPS7_00216,SPS4_01525,SP_RS03800,SPS3_01631,SPS1_00227,SPS5_01523,SPS6_01600,SPS9_01695,SPS2_01861,SPS10_01418,
662	1	1	1	1	1	1	1	1	1	1	1	11	SPS10_01420,SPS1_00229,SPS4_01523,SP_RS03810,SPS3_01629,SPS9_01697,SPS5_01521,SPS6_01598,SPS7_00218,SPS8_00585,SPS2_01859,
663	1	1	1	1	1	1	1	1	1	1	1	11	SPS2_01858,SPS10_01421,SPS6_01597,SP_RS03815,SPS5_01520,SPS3_01628,SPS7_00219,SPS8_00584,SPS9_01698,SPS4_01522,SPS1_00230,
664	1	1	1	1	1	1	1	1	1	1	1	11	SPS10_01423,SPS1_00231,SPS3_01627,SP_RS03825,SPS8_00583,SPS7_00220,SPS4_01521,SPS5_01519,SPS6_01596,SPS9_01700,SPS2_01856,
665	4	4	4	4	4	4	4	4	4	5	4	45	SP_RS05725,SPS10_00914,SPS3_01667,SPS5_01539,SPS9_01740,SPS2_01108,SPS6_01028,SPS2_00015,SPS2_01634,SPS6_01614,SPS6_01595,SPS4_01641,SPS5_01484,SPS1_01940,SPS3_01626,SPS8_00040,SPS8_01798,SPS1_00232,SPS9_01796,SPS4_01520,SPS2_01851,SPS10_01424,SPS10_00338,SPS10_01789,SPS6_00795,SPS9_02026,SPS5_00295,SP_RS03830,SPS4_01419,SPS7_00221,SPS1_01104,SPS9_01701,SPS4_01663,SPS8_01750,SP_RS07220,SPS5_01518…
666	2	2	2	2	2	2	2	2	2	2	2	22	SPS7_01314,SPS5_01550,SP_RS07165,SPS10_00349,SPS8_00051,SPS2_00026,SPS1_01126,SPS3_01678,SPS8_01389,SPS4_01674,SPS9_01807,SPS1_01224,SPS9_01453,SPS2_01086,SPS6_01017,SPS6_00817,SPS5_00317,SPS7_00537,SPS3_00865,SPS4_01441,SP_RS07705,SPS10_01525,
667	1	1	1	1	1	1	1	1	1	1	1	11	SPS7_00222,SPS8_00581,SPS10_01425,SP_RS03835,SPS6_01594,SPS4_01519,SPS1_00233,SPS9_01702,SPS2_01850,SPS5_01517,SPS3_01625,
668	1	1	1	1	1	1	1	1	1	1	1	11	SPS8_00575,SP_RS03865,SPS6_01588,SPS10_01431,SPS5_01511,SPS3_01619,SPS1_00239,SPS7_00227,SPS9_01707,SPS4_01513,SPS2_01845,
669	2	3	2	2	2	2	2	2	2	2	2	23	SP_RS03870,SPS10_00329,SPS4_01655,SPS4_01512,SPS5_01531,SPS1_01204,SPS1_00240,SPS7_00516,SPS9_01788,SPS10_01432,SPS6_01587,SPS3_01659,SPS6_01036,SPS5_01510,SPS8_00031,SPS1_02324,SPS7_00228,SPS8_00574,SPS2_00007,SPS3_01618,SPS2_01844,SPS9_01708,SP_RS07260,
670	1	1	1	1	1	1	1	1	1	1	1	11	SPS10_01433,SPS1_00241,SPS4_01511,SP_RS03875,SPS3_01617,SPS9_01709,SPS5_01509,SPS6_01586,SPS7_00229,SPS2_01843,SPS8_00573,
671	1	2	1	1	1	1	1	1	1	1	1	12	SPS1_00244,SPS6_01584,SP_RS03885,SPS5_01507,SPS1_00243,SPS3_01615,SPS10_01435,SPS7_00231,SPS9_01711,SPS8_00571,SPS4_01509,SPS2_01841,
672	1	1	1	1	1	1	1	1	1	1	1	11	SPS2_01839,SP_RS03890,SPS4_01508,SPS5_01506,SPS7_00232,SPS3_01614,SPS1_00245,SPS6_01583,SPS8_00570,SPS10_01437,SPS9_01712,
673	1	1	1	1	1	1	1	1	1	1	1	11	SPS9_01713,SP_RS03895,SPS1_00246,SPS10_01438,SPS6_01582,SPS4_01507,SPS2_01838,SPS7_00233,SPS8_00569,SPS5_01505,SPS3_01613,
674	1	1	1	1	1	1	1	1	1	1	1	11	SPS9_01714,SP_RS03900,SPS8_00568,SPS10_01439,SPS4_01506,SPS3_01612,SPS7_00234,SPS1_00247,SPS5_01504,SPS6_01581,SPS2_01837,
675	1	1	1	1	1	1	1	1	1	1	1	11	SPS7_00237,SPS3_01609,SPS1_00250,SP_RS03915,SPS10_01442,SPS5_01501,SPS2_02004,SPS8_00565,SPS9_01717,SPS6_01578,SPS4_01503,
676	2	3	3	3	3	3	3	2	3	3	2	30	SPS9_01200,SPS8_00087,SP_RS03920,SPS8_00086,SPS3_01608,SPS6_01577,SPS4_01802,SPS3_01783,SP_RS07010,SPS7_00238,SPS7_00562,SPS9_01201,SPS3_01784,SPS1_00451,SPS10_01443,SPS9_01718,SPS2_02005,SPS2_00052,SPS5_01790,SPS6_01741,SPS4_01803,SPS8_00564,SPS6_01740,SPS10_00364,SPS1_00452,SPS5_01792,SPS5_01500,SPS1_00251,SPS4_01502,SPS2_00050,
677	2	2	2	2	2	2	2	2	2	2	2	22	SP_RS03935,SPS8_01262,SPS2_02007,SPS5_01498,SPS10_01752,SP_RS05275,SPS2_01405,SPS1_00253,SPS6_01662,SPS9_01625,SPS10_01445,SPS8_00562,SPS3_01704,SPS6_01575,SPS1_01473,SPS5_01691,SPS9_01720,SPS4_01724,SPS4_01500,SPS7_00240,SPS3_01606,SPS7_01961,
678	1	1	1	1	1	1	1	1	1	1	1	11	SPS3_01605,SPS4_01499,SPS1_00254,SPS2_02008,SPS10_01446,SPS6_01574,SPS7_00241,SPS8_00561,SPS9_01721,SP_RS03940,SPS5_01497,
679	0	2	2	2	2	2	2	2	2	2	2	21	SPS10_01321,gyrB,SPS9_01992,SPS5_01495,SPS2_02010,SPS2_02031,SPS8_01944,SPS4_01497,SPS4_01952,SPS7_02007,SPS3_01603,SPS10_01448,SPS9_01723,SPS7_00243,SPS3_01358,SPS5_01978,SPS1_01887,SPS1_00256,SPS8_00559,SPS6_01572,SPS6_01378,
680	1	1	1	1	1	1	1	1	1	1	1	11	SPS8_00558,SP_RS03955,SPS4_01496,SPS5_01494,SPS3_01602,SPS10_01449,SPS2_02011,SPS6_01571,SPS9_01724,SPS1_00257,SPS7_00244,
681	1	1	1	1	1	1	1	1	1	1	1	11	SPS10_01451,SPS7_00246,SPS4_01490,SP_RS03995,SPS3_01998,SPS1_02246,SPS5_02032,SPS6_01999,SPS8_00556,SPS2_02013,SPS9_01726,
682	1	1	1	1	1	1	1	1	1	1	1	11	SPS9_01727,SPS4_01489,SPS8_00555,SPS2_02014,SPS7_00247,SPS1_02247,SPS3_01999,SPS6_02000,SPS10_01452,SP_RS04000,SPS5_02033,
683	1	1	1	1	1	1	1	1	1	1	1	11	SPS10_01293,SPS1_01858,SPS6_01683,SP_RS04020,SPS5_01733,SPS3_01749,SPS7_00251,SPS8_01874,SPS9_01874,SPS4_01745,SPS2_01870,
684	1	2	1	1	1	1	1	1	1	1	1	12	SPS2_01873,SPS3_01752,SPS5_01736,SP_RS04035,SPS4_01748,SPS1_02241,SPS10_01296,SPS7_00254,SPS8_01871,SPS9_01877,SPS1_01861,SPS6_01686,
685	1	1	1	0	0	0	0	1	0	0	0	4	SPS2_01874,SPS1_02240,SPS7_00255,SP_RS04040,
686	1	1	1	1	1	1	1	1	1	1	1	11	SPS2_01876,SPS10_01298,SPS6_01688,SP_RS04050,SPS5_01738,SPS3_01754,SPS7_00257,SPS8_01869,SPS9_01879,SPS4_01750,SPS1_01863,
687	1	1	1	1	1	1	1	1	1	1	1	11	SPS7_00258,SPS8_01868,SPS4_01751,SP_RS04055,SPS3_01755,SPS1_01864,SPS5_01739,SPS6_01689,SPS9_01880,SPS2_01877,SPS10_01299,
688	1	1	1	1	1	1	1	2	1	1	1	12	SPS7_00260,SP_RS04060,SPS9_01881,SPS10_01300,SPS6_01690,SPS7_00259,SPS4_01752,SPS2_01878,SPS1_01865,SPS8_01867,SPS5_01740,SPS3_01756,
689	1	1	1	1	1	1	1	1	1	1	1	11	SPS2_01879,SPS3_01757,SPS9_01882,SPS1_01866,SPS8_01866,SPS5_01741,SPS10_01301,SPS7_00261,SPS6_01691,SP_RS04065,SPS4_01753,
690	2	2	2	2	2	2	2	1	1	1	1	18	SPS2_01881,SP_RS04070,SPS6_01236,SPS5_01017,SPS3_00728,SPS1_01868,SPS9_01883,SPS5_01743,SPS3_01759,SPS4_01755,SPS2_00687,SP_RS11015,SPS6_01693,SPS4_00297,SPS7_00263,SPS1_02130,SPS8_01864,SPS10_01302,
691	0	1	1	0	0	0	0	1	1	1	1	6	SPS1_00939,SPS2_02183,SPS7_00712,SPS8_00521,SPS9_01417,SPS10_00817,
692	0	1	1	1	1	1	1	1	1	0	0	8	SPS7_00262,SPS8_01865,SPS2_01880,SPS6_01692,SPS3_01758,SPS5_01742,SPS1_01867,SPS4_01754,
693	2	2	2	2	2	2	2	2	2	2	2	22	SP_RS04075,SPS10_01837,SPS8_01831,SPS10_01303,SP_RS09670,SPS9_01951,SPS3_01760,SPS5_00247,SPS2_01985,SPS8_01863,SPS2_01882,SPS5_01744,SPS1_02014,SPS4_01756,SPS4_00822,SPS6_00619,SPS6_01694,SPS3_00630,SPS9_01884,SPS1_01869,SPS7_00264,SPS7_01089,
694	1	1	1	1	1	1	1	1	1	1	1	11	SPS2_01883,SPS3_01761,SPS10_01304,SPS4_01757,SPS1_01870,SPS9_01885,SPS5_01745,SPS7_00265,SPS8_01862,SP_RS04085,SPS6_01695,
695	1	1	1	1	1	1	1	1	1	1	1	11	SPS10_01305,SPS2_01884,SPS9_01886,SPS1_01871,SPS6_01696,SPS4_01758,SPS8_01861,SPS7_00266,SPS5_01746,SP_RS04095,SPS3_01762,
696	1	1	1	1	1	1	1	1	1	1	1	11	SPS10_01306,SPS2_01885,SPS9_01887,SPS1_01872,SPS6_01697,SPS4_01759,SPS7_00267,SPS8_01860,SPS5_01747,SP_RS04100,SPS3_01763,
697	2	2	2	2	2	2	2	2	2	2	2	22	SP_RS04105,SPS1_00289,SPS3_01764,SPS6_01698,SPS8_00248,SP_RS05935,SPS9_00962,SPS2_01886,SPS4_01822,SPS10_00524,SPS9_01888,SPS10_01307,SPS8_01859,SPS7_01242,SPS7_00268,SPS5_01811,SPS3_01853,SPS6_01781,SPS5_01748,SPS1_01873,SPS4_01760,SPS2_01267,
698	2	3	2	2	2	2	2	2	2	2	2	23	SP_RS04115,SPS6_01552,SPS10_01309,SPS5_01750,SPS8_01306,SPS10_01652,SPS8_01857,SPS3_01541,SPS1_01524,SPS9_01890,SPS1_01875,SPS2_01888,SP_RS05070,SPS9_00865,SPS6_01700,SPS2_01362,SPS4_01578,SPS1_02357,SPS7_01466,SPS4_01762,SPS7_00270,SPS3_01766,SPS5_01381,
699	0	1	1	1	1	1	1	1	1	1	1	11	SPS1_01876,SPS2_01889,SPS4_01763,deoA,SPS3_01767,SPS8_01856,SPS5_01751,SPS6_01701,SPS7_00271,SPS10_01310,SPS9_01891,
700	1	1	1	1	1	1	1	1	1	1	1	11	SPS2_01890,SP_RS04125,SPS4_01764,SPS5_01752,SPS3_01768,SPS1_01877,SPS9_01892,SPS6_01702,SPS8_01855,SPS7_00272,SPS10_01311,
701	2	2	2	2	2	2	2	2	2	2	2	22	SP_RS04130,SPS4_00211,SPS2_01891,SPS8_01854,SPS7_01394,SPS2_02109,SPS6_01703,SPS10_00901,SPS5_01942,SPS1_01878,SPS5_01753,SPS9_01893,SP_RS10535,SPS10_01312,SPS9_01692,SPS8_01929,SPS6_01880,SPS1_00820,SPS4_01765,SPS3_01769,SPS7_00273,SPS3_01909,
702	1	1	1	1	1	1	1	1	1	1	1	11	SPS9_01894,SPS10_01313,SPS6_01704,SPS1_01879,SPS5_01754,SPS3_01770,SPS7_00274,SPS8_01853,SPS4_01766,SP_RS04135,SPS2_01892,
703	2	2	2	2	2	2	2	2	2	2	2	22	SP_RS04145,SPS2_01895,SPS3_01772,SPS6_01706,SPS4_01769,SPS9_01897,SPS3_01773,SPS2_01894,SP_RS04150,SPS8_01850,SPS10_01315,SPS8_01851,SPS5_01757,SPS7_00276,SPS10_01316,SPS7_00277,SPS9_01896,SPS6_01707,SPS5_01756,SPS1_01881,SPS4_01768,SPS1_01882,
704	1	2	2	1	1	1	1	1	1	3	1	15	SPS10_01749,SPS9_00500,SPS4_01721,SPS9_01628,SPS3_01701,SPS1_02237,SPS5_01694,SPS2_01408,SP_RS05290,SPS8_01259,SPS9_00501,SPS7_02030,SPS1_01470,SPS2_00885,SPS6_01659,
705	1	1	1	1	1	1	1	1	1	1	1	11	SPS3_01357,SPS4_01951,SPS10_01320,SP_RS04175,SPS8_01943,SPS6_01377,SPS1_01886,SPS2_02030,SPS9_01993,SPS7_02006,SPS5_01977,
706	2	2	2	2	2	2	2	2	2	2	2	22	SP_RS04190,SPS8_00239,SPS10_01323,SPS3_01360,SPS1_00298,SPS7_01232,SPS9_00972,SPS7_02009,SPS4_01831,SPS2_01258,SPS6_01380,SPS9_01990,SPS5_01980,SP_RS05975,SPS4_01954,SPS3_01844,SPS5_01820,SPS10_00515,SPS2_02033,SPS8_01946,SPS1_01889,SPS6_01790,
707	1	1	1	1	1	1	1	1	1	1	1	11	SPS10_01324,SPS1_01890,SPS8_01947,SPS9_01989,SPS6_01381,SPS4_01955,SPS2_02034,SPS7_02010,SPS5_01981,SP_RS04195,SPS3_01361,
708	1	1	1	1	1	1	1	1	1	1	1	11	SPS10_01326,SPS1_01892,SPS6_01383,SP_RS04205,SPS5_01983,SPS3_01363,SPS7_02012,SPS8_01949,SPS9_01987,SPS4_01957,SPS2_02036,
709	1	1	1	1	1	1	1	1	1	1	1	11	SPS9_01986,SPS10_01327,SPS5_01984,SP_RS04210,SPS4_01958,SPS2_02037,SPS6_01384,SPS7_02013,SPS8_01950,SPS3_01364,SPS1_01893,
710	2	2	2	2	2	2	2	2	2	3	3	24	SP_RS10415,SP_RS04215,SPS4_01398,SPS3_01365,SPS6_01385,SPS10_01591,SPS6_01513,SPS9_01543,SPS2_02038,SPS1_01734,SPS5_01240,SPS1_01894,SPS8_01951,SPS9_01542,SPS10_01592,SPS9_01985,SPS7_02014,SPS7_01524,SPS8_01507,SPS2_01785,SPS5_01985,SPS10_01328,SPS4_01959,SPS3_01502,
711	1	1	1	1	1	1	1	1	1	1	1	11	SPS3_01366,SPS4_01960,SPS2_02039,SP_RS04220,SPS1_01895,SPS6_01386,SPS7_02015,SPS8_01952,SPS9_01984,SPS10_01329,SPS5_01986,
712	1	1	1	1	1	1	1	1	1	1	1	11	SPS9_00737,SPS10_01336,SPS5_01254,SPS6_01390,SPS4_01458,SPS2_01276,SPS7_01766,SPS8_01324,SPS3_01370,SP_RS04255,SPS1_01976,
713	1	1	1	1	1	1	1	1	1	1	1	11	SPS10_01338,SPS1_01978,SPS6_01392,SP_RS04265,SPS5_01256,SPS3_01372,SPS7_01768,SPS8_01326,SPS9_00735,SPS4_01460,SPS2_01278,
714	2	2	2	2	2	2	2	2	2	2	2	22	SP_RS04275,SPS6_01397,SPS2_01280,SPS5_01258,SP_RS04290,SPS1_01983,SPS2_01283,SPS1_01980,SPS3_01377,SPS10_01343,SPS9_00733,SPS10_01340,SPS8_01328,SPS7_01773,SPS6_01394,SPS9_00730,SPS4_01465,SPS8_01331,SPS4_01462,SPS7_01770,SPS3_01374,SPS5_01261,
715	3	4	3	3	3	3	3	3	3	3	3	34	SPS7_01786,SPS3_01387,SP_RS04280,SPS7_01672,SPS2_01281,SPS4_01463,SPS1_01446,SPS2_02050,SP_RS05415,SPS1_01981,SPS4_01839,SPS8_01963,SPS4_01475,SPS8_01344,SPS8_01329,SPS10_01341,SPS6_01395,SPS9_00720,SPS6_01407,SPS2_01293,SPS9_01651,SPS1_01993,SPS5_01259,SPS3_01940,SPS10_01353,SPS5_01866,SPS10_01907,SPS3_01375,SPS9_00732,SPS7_01771,SPS6_01911,SPS1_02296,SPS5_01271,SP_RS04340,
716	1	1	1	1	1	1	1	1	1	1	1	11	SPS10_01342,SPS1_01982,SPS8_01330,SPS9_00731,SPS6_01396,SPS4_01464,SPS2_01282,SPS7_01772,SPS5_01260,SP_RS04285,SPS3_01376,
717	1	1	1	1	1	1	1	1	1	1	1	11	SPS3_01378,SPS4_01466,SPS1_01984,SPS9_00729,SPS10_01344,SPS6_01398,SPS7_01774,SPS8_01332,SPS2_01284,SP_RS04300,SPS5_01262,
718	2	2	2	2	2	2	2	2	2	2	2	22	SP_RS04305,SPS6_01763,SPS2_01285,SPS5_01263,SP_RS07410,SPS9_01907,SPS7_02000,SPS1_01985,SPS3_01833,SPS8_00011,SPS8_01333,SPS10_01345,SPS7_01775,SPS10_00310,SPS6_01399,SPS2_01028,SPS4_01200,SPS1_01184,SPS4_01467,SPS9_00728,SPS3_01379,SPS5_00376,
719	2	2	2	2	2	2	2	2	2	2	2	22	SP_RS04320,SPS5_01938,SPS1_01989,SPS3_01383,SPS2_01978,SPS8_01897,SPS10_01349,SPS10_01882,SPS6_01862,SPS6_01403,SPS8_01340,SPS5_01267,SPS1_00272,SPS4_01471,SPS9_01933,SPS3_01890,SP_RS05855,SPS7_01258,SPS7_01782,SPS9_00724,SPS2_01289,SPS4_01913,
720	1	3	2	4	3	3	3	2	2	2	1	26	SPS5_00890,SP_RS04330,SPS4_00789,SPS3_01385,SPS6_01405,SPS4_00534,SPS7_00394,SPS3_00217,SPS2_01291,SPS8_00267,SPS5_00214,SPS9_00722,SPS8_01342,SPS2_00157,SPS1_01991,SPS3_02016,SPS1_00914,SPS7_01784,SPS10_01351,SPS1_01699,SPS3_00597,SPS6_00206,SPS5_01269,SPS9_00900,SPS4_01473,SPS6_00586,
721	1	2	1	1	1	1	1	1	1	1	1	12	SPS2_01292,SPS3_01386,SPS1_01992,SP_RS04335,SPS10_01352,SPS1_02349,SPS5_01270,SPS7_01785,SPS8_01343,SPS9_00721,SPS6_01406,SPS4_01474,
722	1	1	1	1	1	1	1	1	1	1	1	11	SPS2_01294,SPS5_01272,SP_RS04345,SPS4_01476,SPS1_01994,SPS9_00719,SPS6_01408,SPS7_01787,SPS8_01345,SPS3_01388,SPS10_01354,
723	1	1	1	1	1	1	1	1	1	1	1	11	SPS2_02174,SPS10_01355,SPS8_01346,SPS9_00718,SPS6_01409,SPS4_01477,SPS1_01995,SPS7_01788,SPS5_01273,SP_RS04350,SPS3_01389,
724	1	1	1	1	1	1	1	1	1	1	0	10	SPS2_01295,SPS6_01411,SPS3_01391,SPS8_01348,SPS7_01790,SPS4_01479,SPS5_01275,SPS9_00716,SP_RS04360,SPS1_01997,
725	1	1	0	1	1	1	1	1	1	1	1	10	SPS8_01347,SPS4_01478,SPS7_01789,SPS6_01410,SPS1_01996,SPS9_00717,SP_RS04355,SPS5_01274,SPS10_01356,SPS3_01390,
726	1	1	1	1	1	1	1	1	1	1	1	11	SPS10_01357,SPS9_00715,SPS6_01412,SPS8_01349,SPS5_01276,SPS3_01392,SPS1_01998,SPS7_01791,SPS4_01480,SP_RS04365,SPS2_01296,
727	1	1	1	1	0	1	1	1	1	1	1	10	SPS10_01360,SPS6_01416,SP_RS04380,SPS5_01280,SPS2_02135,SPS7_01795,SPS8_01352,SPS9_00712,SPS3_01396,SPS1_02280,
728	1	1	1	1	0	1	1	1	1	1	1	10	SPS10_01361,SPS6_01417,SPS8_01353,SPS5_01281,SPS2_02136,SPS9_00711,SPS7_01796,SPS3_01397,SP_RS04385,SPS1_02279,
729	3	3	3	3	3	3	3	3	3	3	3	33	SPS3_01858,SPS6_01776,SP_RS04405,SPS5_01950,SPS3_01401,SPS6_01421,SPS10_00893,SPS7_01386,SPS8_01921,SPS1_01346,SPS9_01684,SPS4_01817,SPS6_01888,SPS7_01247,SPS10_00529,SPS8_01357,SPS7_01856,SPS10_01365,SPS5_01806,SPS8_00253,SPS9_00957,SP_RS10580,SPS2_01272,SPS9_00708,SPS2_02098,SPS1_00284,SPS3_01917,SPS1_00828,SPS5_01285,SPS2_01300,SPS4_01484,SPS4_00219,SP_RS05910,
730	1	1	1	1	1	1	1	1	1	1	1	11	SPS9_00707,SPS10_01366,SPS3_01402,SP_RS04410,SPS7_01857,SPS1_01347,SPS4_01485,SPS5_01286,SPS6_01422,SPS8_01358,SPS2_01301,
731	1	1	1	1	1	1	1	1	1	1	1	11	SPS2_01303,SPS3_01404,SPS4_01487,SP_RS04420,SPS1_01349,SPS7_01859,SPS5_01288,SPS8_01360,SPS9_00705,SPS10_01368,SPS6_01424,
732	1	1	1	1	1	1	1	1	1	1	1	11	SPS10_01369,SPS3_01405,SPS2_01304,SPS7_01860,SPS8_01361,SPS5_01289,SPS1_01350,SPS9_00704,SPS6_01425,SP_RS04425,SPS4_01488,
733	1	1	0	0	0	1	0	1	1	0	0	5	SPS7_02089,SPS5_01846,SPS8_00424,SPS1_02107,SP_RS04435,
734	0	0	1	1	1	1	1	0	0	0	0	5	SPS6_00084,SPS3_00096,SPS4_00410,SPS2_01773,SPS5_00515,
735	1	1	1	1	1	1	1	1	1	1	1	11	SPS7_01861,SPS10_01370,SPS5_01966,SP_RS04440,SPS4_01931,SPS2_01305,SPS6_01904,SPS8_01362,SPS9_00703,SPS3_01933,SPS1_01351,
736	1	1	1	1	1	1	1	1	1	1	1	11	SPS1_01353,SPS3_01931,SPS10_01372,SPS2_01307,SPS8_01364,SPS5_01964,SPS7_01863,SPS9_00701,SPS6_01902,SP_RS04455,SPS4_01929,
737	1	1	1	1	1	1	1	1	1	1	1	11	SPS7_01864,SP_RS04460,SPS3_01930,SPS4_01928,SPS9_00700,SPS1_01354,SPS8_01365,SPS5_01963,SPS6_01901,SPS2_01308,SPS10_01373,
738	1	1	1	1	1	1	1	1	1	1	1	11	SPS2_01309,SPS4_01927,SPS8_01366,SP_RS04465,SPS6_01900,SPS9_00699,SPS10_01374,SPS1_01355,SPS7_01865,SPS3_01929,SPS5_01962,
739	1	1	1	1	1	1	1	1	1	1	1	11	SPS4_01926,SP_RS04470,SPS8_01367,SPS2_01310,SPS7_01866,SPS9_00698,SPS5_01961,SPS3_01928,SPS6_01899,SPS1_01356,SPS10_01375,
740	1	1	1	1	1	1	1	1	1	1	1	11	SPS3_01927,SPS4_01925,SPS1_01357,SP_RS04475,SPS10_01376,SPS6_01898,SPS2_01311,SPS7_01867,SPS8_01368,SPS9_00697,SPS5_01960,
741	1	1	1	1	1	1	1	1	0	1	1	10	SPS6_01896,SPS5_01958,SPS9_00695,SPS10_01378,SPS2_01313,SPS3_01925,SPS7_01870,SPS1_01361,SP_RS04490,SPS4_01923,
742	0	0	0	0	0	0	0	0	1	0	0	1	SPS8_01371,
743	1	1	1	1	1	1	1	1	1	1	1	11	SPS10_01379,SPS1_01362,SPS6_01895,SP_RS04495,SPS5_01957,SPS3_01924,SPS7_01871,SPS8_01372,SPS9_00694,SPS4_01922,SPS2_01314,
744	1	1	1	1	1	1	1	1	1	1	0	10	SPS1_01363,SPS6_01894,SPS9_00693,SPS5_01956,SPS3_01923,SPS7_01872,SPS8_01373,SPS4_01921,SP_RS04500,SPS2_01315,
745	1	1	1	1	1	1	1	1	2	1	1	12	SPS8_01377,SPS2_01318,SPS9_00690,SP_RS04510,SPS6_01891,SPS8_01376,SPS4_01918,SPS1_01366,SPS10_01382,SPS7_01875,SPS5_01953,SPS3_01920,
746	1	1	1	1	1	1	1	1	1	1	1	11	SPS3_01919,SPS4_01917,SPS8_01378,SPS9_00689,SPS10_01383,SPS6_01890,SPS2_01319,SPS7_01876,SPS1_01367,SP_RS04515,SPS5_01952,
747	1	1	1	1	1	1	1	1	1	1	1	11	SPS3_01109,SPS4_01356,SPS1_01369,SP_RS04525,SPS8_01997,SPS6_01151,SPS9_00687,SPS10_01931,SPS2_01321,SPS7_01106,SPS5_01598,
748	1	1	1	1	1	0	1	0	1	1	1	9	SPS9_00685,SPS8_01248,SPS3_01106,SPS10_01849,SPS4_01354,SPS6_01148,SPS1_01371,SPS2_01323,SP_RS04540,
749	0	0	0	0	0	1	0	0	0	0	0	1	SPS5_01601,
750	0	0	0	0	0	0	0	1	0	0	0	1	SPS7_01108,
751	1	1	1	1	1	1	1	1	1	1	1	11	SPS8_01247,SP_RS04545,SPS7_01109,SPS10_01850,SPS6_01147,SPS4_01353,SPS9_00684,SPS1_01372,SPS2_01324,SPS5_01602,SPS3_01105,
752	1	1	1	1	1	1	1	1	1	1	1	11	SPS10_01851,SPS2_01325,SPS3_01104,SP_RS04550,SPS9_00683,SPS1_01373,SPS4_01352,SPS5_01603,SPS6_01146,SPS8_01246,SPS7_01110,
753	1	1	1	1	1	1	1	1	1	1	1	11	SPS3_01103,SPS4_01351,SPS1_01374,SPS2_01326,SPS9_00682,SPS6_01145,SPS7_01111,SPS10_01852,SPS8_01245,SP_RS04555,SPS5_01604,
754	1	1	1	1	1	1	1	1	1	1	1	11	SPS2_01327,SPS8_01244,SPS4_01350,SP_RS04560,SPS3_01102,SPS10_01853,SPS5_01605,SPS6_01144,SPS7_01112,SPS1_01375,SPS9_00681,
755	1	1	1	1	1	1	1	1	1	1	1	11	SPS10_01858,SPS1_01380,SPS6_01139,SP_RS04590,SPS5_01610,SPS3_01097,SPS7_01117,SPS8_01239,SPS9_00676,SPS4_01345,SPS2_01332,
756	1	1	1	1	1	1	1	1	1	1	1	11	SPS10_01861,SPS1_01383,SPS5_01613,SP_RS04605,SPS4_01342,SPS9_00673,SPS6_01136,SPS7_01120,SPS8_01236,SPS3_01094,SPS2_01335,
757	1	1	1	1	1	1	1	1	1	1	1	11	SPS8_01235,SPS7_01121,SP_RS04610,SPS10_01862,SPS3_01093,SPS1_01384,SPS4_01341,SPS5_01614,SPS9_00672,SPS6_01135,SPS2_01336,
758	1	1	1	1	1	1	1	1	1	1	1	11	SPS10_01863,SP_RS04615,SPS2_01337,SPS3_01092,SPS1_01385,SPS4_01340,SPS8_01234,SPS6_01134,SPS7_01122,SPS5_01615,SPS9_00671,
759	1	1	1	1	1	1	1	1	1	1	1	11	SPS7_01123,SP_RS04620,SPS4_01339,SPS5_01616,SPS3_01091,SPS2_01338,SPS9_00670,SPS6_01133,SPS1_01386,SPS8_01233,SPS10_01864,
760	1	1	1	1	1	1	1	1	1	1	1	11	SPS8_01231,SPS10_01866,SPS5_01618,SP_RS04630,SPS4_01337,SPS2_01340,SPS6_01131,SPS7_01125,SPS9_00668,SPS3_01089,SPS1_01388,
761	1	2	1	1	1	1	1	1	1	1	1	12	SPS3_01088,SPS8_01230,SP_RS04635,SPS1_01389,SPS1_02265,SPS6_01130,SPS4_01336,SPS10_01867,SPS9_00667,SPS7_01126,SPS2_01341,SPS5_01619,
762	1	1	1	0	0	0	0	1	1	1	1	7	SPS1_02264,SPS9_00666,SPS2_01342,SPS8_01229,SPS7_01127,SP_RS04640,SPS10_01868,
763	0	1	1	1	1	1	1	1	1	1	1	11	SPS10_01685,SPS1_01391,SPS6_01128,SPS8_01216,SPS5_01621,SPS3_01086,SPS7_01133,SPS9_00661,SPS4_01334,pyrH,SPS2_01573,
764	1	1	1	1	1	1	1	1	1	1	1	11	SPS1_01392,SPS10_01686,SPS6_01127,SPS8_01215,SPS5_01622,SPS3_01085,SPS9_00660,SPS7_01134,SPS4_01333,SP_RS04675,SPS2_01574,
765	1	1	1	1	1	1	1	1	1	1	1	11	SPS3_01084,SPS4_01332,SPS1_01393,SPS7_01135,SPS2_01575,SPS6_01126,SPS8_01214,SPS9_00659,SPS10_01687,SP_RS04680,SPS5_01623,
766	1	1	1	1	1	1	1	1	1	1	1	11	SPS6_01125,SPS3_01083,SPS1_01394,SPS8_01213,SPS10_01688,SPS5_01624,SPS2_01576,SPS7_01136,SPS9_00658,SP_RS04685,SPS4_01331,
767	1	1	1	1	1	1	1	1	1	1	1	11	SPS3_01082,SPS4_01330,SPS2_01577,SP_RS04690,SPS1_01395,SPS6_01124,SPS7_01137,SPS8_01212,SPS9_00657,SPS10_01689,SPS5_01625,
768	1	1	2	1	1	1	1	1	1	1	1	12	SPS2_01579,SPS8_01211,SPS10_01690,SPS9_00656,SPS6_01123,SPS2_01578,SPS4_01329,SPS1_01396,SPS7_01140,SPS5_01626,SP_RS04705,SPS3_01081,
769	1	1	1	1	1	1	1	1	1	1	1	11	SPS10_01691,SPS8_01210,SPS4_01328,SP_RS04710,SPS3_01080,SPS1_01397,SPS5_01627,SPS6_01122,SPS7_01141,SPS2_01580,SPS9_00655,
770	1	1	1	1	1	0	1	1	1	1	1	10	SP_RS04715,SPS6_01121,SPS8_01209,SPS4_01327,SPS2_01581,SPS1_01398,SPS9_00654,SPS7_01142,SPS3_01079,SPS10_01692,
771	1	0	0	0	0	1	0	1	0	0	0	3	SP_RS04720,SPS7_01143,SPS5_01628,
772	0	1	1	1	1	1	1	0	1	1	1	9	SPS5_01629,SPS9_00653,SPS2_01582,SPS4_01326,SPS6_01120,SPS8_01208,SPS10_01693,SPS3_01078,SPS1_01399,
773	1	1	1	1	1	1	1	1	1	1	1	11	SPS8_01206,SPS2_01584,SPS9_00651,SP_RS04730,SPS5_01631,SPS6_01118,SPS10_01695,SPS1_01401,SPS7_01145,SPS4_01324,SPS3_01076,
774	1	1	1	1	1	1	1	1	1	1	1	11	SPS5_01290,SPS10_01696,SPS6_01117,SPS4_01323,SPS3_01075,SPS8_01205,SPS9_00650,SPS7_01146,SPS2_01585,SP_RS04735,SPS1_01402,
775	1	0	1	1	0	0	1	0	0	0	0	4	SPS6_01116,SPS3_01074,SPS2_01586,SP_RS04740,
776	1	1	1	1	1	1	1	1	1	1	1	11	SPS10_01698,SP_RS04750,SPS8_01203,SPS4_01321,SPS6_01114,SPS2_01588,SPS9_00648,SPS5_01292,SPS7_01148,SPS3_01072,SPS1_01404,
777	1	1	1	1	1	1	1	1	1	1	1	11	SPS10_01699,SPS1_01405,SPS6_01113,SP_RS04755,SPS5_01293,SPS3_01071,SPS9_00647,SPS7_01149,SPS8_01202,SPS4_01320,SPS2_01589,
778	0	1	1	1	1	1	1	1	1	1	1	11	SPS10_01700,SPS1_01406,SPS6_01112,rpmI,SPS5_01294,SPS3_01070,SPS7_01150,SPS8_01201,SPS9_00646,SPS4_01319,SPS2_01590,
779	1	1	1	1	1	1	1	1	1	1	1	11	SPS10_01701,SPS1_01407,SPS6_01111,SP_RS04765,SPS5_01295,SPS3_01069,SPS7_01151,SPS8_01200,SPS9_00645,SPS4_01318,SPS2_01591,
780	1	1	1	1	1	1	1	1	1	1	1	11	SPS9_00644,SPS10_01702,SPS5_01296,SP_RS04770,SPS4_01317,SPS2_01592,SPS6_01110,SPS7_01152,SPS8_01199,SPS3_01068,SPS1_01408,
781	1	1	1	1	1	1	1	1	1	1	1	11	SPS1_01409,SPS2_01593,SPS5_01297,SPS10_01703,SPS4_01316,SPS6_01109,SPS8_01198,SPS7_01153,SPS9_00643,SP_RS04775,SPS3_01067,
782	1	1	1	1	1	1	1	1	1	1	1	11	SPS1_01412,SP_RS04790,SPS6_01106,SPS2_01596,SPS5_01300,SPS3_01064,SPS9_00640,SPS7_01156,SPS8_01195,SPS4_01313,SPS10_01706,
783	1	1	1	1	1	1	1	1	1	1	1	11	SPS10_01707,SPS1_01413,SPS6_01105,SP_RS04795,SPS5_01301,SPS3_01063,SPS8_01194,SPS9_00639,SPS7_01157,SPS4_01312,SPS2_01597,
784	1	1	1	1	1	1	1	1	1	1	1	11	SPS2_01598,SPS3_01062,SPS8_01193,SPS9_00638,SPS10_01708,SPS5_01302,SPS1_01414,SPS7_01158,SPS6_01104,SP_RS04800,SPS4_01311,
785	1	1	1	1	1	1	1	1	1	1	1	11	SPS1_01416,SP_RS04810,SPS4_01309,SPS5_01304,SPS3_01060,SPS9_00636,SPS8_01191,SPS6_01102,SPS7_01160,SPS2_01600,SPS10_01710,
786	1	1	1	1	1	1	1	1	1	1	1	11	SPS4_01308,SPS3_01059,SPS8_01190,SPS10_01711,SPS6_01101,SPS1_01417,SPS9_00635,SPS7_01161,SPS2_01601,SP_RS04815,SPS5_01305,
787	2	1	1	1	1	1	1	1	1	1	1	12	SPS10_00835,SPS1_00908,SP_RS10895,SPS7_00689,SPS5_01141,SPS3_00706,SPS8_00539,SPS6_01374,SPS9_01779,SPS4_00275,SP_RS04825,SPS2_02058,
788	1	1	1	1	1	1	1	1	1	1	1	11	SPS10_01713,SPS1_01419,SPS6_01099,SP_RS04830,SPS5_01307,SPS3_01057,SPS7_01163,SPS8_01188,SPS9_00633,SPS4_01306,SPS2_01603,
789	1	1	1	1	1	1	1	1	1	1	1	11	SPS10_01715,SPS1_01421,SPS6_01097,SP_RS04840,SPS5_01309,SPS3_01055,SPS8_01186,SPS9_00631,SPS7_01165,SPS4_01304,SPS2_01605,
790	1	1	1	1	1	1	1	1	1	1	1	11	SPS1_01422,SPS10_01716,SPS5_01310,SP_RS04845,SPS4_01303,SPS9_00630,SPS6_01096,SPS2_01606,SPS8_01185,SPS3_01054,SPS7_01166,
791	1	1	1	1	1	1	1	1	1	1	1	11	SPS9_00629,SPS4_01302,SP_RS04850,SPS3_01053,SPS7_01167,SPS1_01423,SPS5_01311,SPS6_01095,SPS8_01184,SPS2_01607,SPS10_01717,
792	2	2	2	2	2	2	2	2	2	2	2	22	SP_RS04855,SPS6_00738,SPS10_01076,SPS7_01168,SPS9_00398,SPS8_00947,SPS5_01312,SPS7_00815,SPS1_00713,SPS4_01301,SPS2_01608,SPS4_00115,SPS9_00628,SPS2_00789,SP_RS08835,SPS8_01183,SPS6_01094,SPS5_00706,SPS1_01424,SPS3_01052,SPS10_01718,SPS3_01211,
793	1	1	1	1	1	1	1	1	1	1	1	11	SPS3_01051,SPS4_01300,SPS10_01719,SP_RS04860,SPS8_01182,SPS6_01093,SPS2_01609,SPS7_01169,SPS9_00627,SPS1_01425,SPS5_01313,
794	1	1	1	1	1	1	1	1	1	1	1	11	SPS10_01720,SPS1_01426,SPS6_01092,SP_RS04865,SPS5_01314,SPS3_01050,SPS8_01181,SPS9_00626,SPS7_01170,SPS4_01299,SPS2_01610,
795	1	1	1	1	1	1	1	1	1	1	1	11	SPS1_01430,SPS10_01724,SPS7_01174,SP_RS04885,SPS6_01088,SPS4_01968,SPS9_01996,SPS2_01614,SPS8_01177,SPS5_01318,SPS3_01046,
796	1	1	1	1	1	1	1	1	1	1	1	11	SPS8_01176,SP_RS04890,SPS3_01045,SPS4_01969,SPS2_01615,SPS9_01997,SPS10_01725,SPS5_01319,SPS6_01087,SPS1_01431,SPS7_01175,
797	1	1	1	1	1	1	1	1	1	1	1	11	SPS3_01044,SPS6_01086,SPS8_01175,SPS2_01616,SPS9_01998,SPS4_01970,SPS7_01176,SPS1_01432,SPS5_01320,SP_RS04895,SPS10_01726,
798	1	1	1	1	1	1	1	1	1	1	1	11	SPS8_01173,SPS1_01434,SPS3_01042,SP_RS04905,SPS2_01618,SPS9_02000,SPS4_01972,SPS5_01322,SPS6_01084,SPS10_01728,SPS7_01178,
799	1	1	1	1	1	1	1	1	1	1	1	11	SPS10_01729,SPS1_01435,SPS6_01083,SP_RS04910,SPS5_01323,SPS3_01041,SPS7_01179,SPS8_01172,SPS9_02001,SPS4_01973,SPS2_01619,
800	1	1	1	1	1	1	1	1	1	1	1	11	SPS3_01040,SPS4_01974,SPS2_01620,SP_RS04915,SPS1_01436,SPS6_01082,SPS7_01180,SPS10_01730,SPS9_02002,SPS8_01171,SPS5_01324,
801	1	1	1	1	1	1	1	1	1	1	1	11	SPS10_01731,SPS1_01437,SPS6_01081,SP_RS04920,SPS5_01325,SPS3_01039,SPS7_01181,SPS8_01170,SPS9_02003,SPS4_01975,SPS2_01621,
802	1	1	1	1	1	1	1	1	1	1	1	11	SPS10_01733,SPS2_01623,SPS7_01183,SPS5_01327,SPS3_01037,SPS8_01168,SPS6_01079,SPS9_02005,SPS4_01977,SP_RS04930,SPS1_01439,
803	1	1	1	1	1	1	1	1	1	1	1	11	SPS10_01923,SPS4_01991,SPS3_01981,SP_RS04965,SPS2_02121,SPS9_02038,SPS6_01986,SPS7_01188,SPS8_01979,SPS1_02193,SPS5_02020,
804	3	4	3	3	3	3	3	3	3	3	3	34	SPS5_01007,SPS2_00697,SP_RS04970,SPS1_01271,SPS3_01982,SPS6_01987,SPS9_01426,SPS8_00512,SPS10_00974,SPS2_02120,SPS5_00735,SPS4_00307,SPS9_01053,SPS1_00948,SPS10_00808,SPS1_02192,SPS8_01978,SPS3_00738,SPS10_01924,SP_RS08145,SPS2_00941,SPS6_01246,SPS7_01189,SPS8_01096,SPS6_00873,SPS4_00007,SPS7_00721,SPS9_02039,SPS3_00765,SPS5_02021,SP_RS11065,SPS4_01992,SPS7_01005,SPS1_02376,
805	4	3	3	3	2	2	3	2	4	4	4	34	SPS7_01449,SPS9_00850,SPS4_01558,SP_RS04975,SPS8_01323,SPS7_01448,SPS10_01870,SP_RS04985,SPS6_01532,SPS3_01521,SPS6_01530,SPS1_01539,SPS9_00849,SPS5_01361,SPS8_01321,SPS3_01519,SPS9_01920,SPS6_01531,SPS9_00851,SPS10_01637,SPS2_01348,SP_RS05785,SPS10_01636,SPS1_00258,SPS3_01520,SPS1_01538,SPS4_01995,SP_RS04980,SPS8_01909,SPS2_01346,SPS10_01635,SPS5_02024,SPS8_01322,SPS2_01347,
806	0	1	2	0	0	0	0	0	0	0	0	3	SPS2_01646,SPS1_01540,SPS2_01345,
807	1	1	1	1	1	1	1	2	1	1	1	12	SPS8_01320,SPS9_00852,SPS7_01451,SPS1_01537,SPS7_01450,SPS2_01349,SPS10_01638,SPS3_01522,SPS5_01362,SP_RS04995,SPS4_01559,SPS6_01533,
808	1	1	1	1	1	1	1	1	1	1	1	11	SPS3_01523,SP_RS05000,SPS4_01560,SPS5_01363,SPS9_00853,SPS2_01350,SPS6_01534,SPS7_01452,SPS1_01536,SPS10_01639,SPS8_01319,
809	1	1	1	1	1	1	1	1	1	1	1	11	SPS3_01530,SPS4_01567,SPS10_01640,SP_RS05005,SPS9_00854,SPS6_01541,SPS1_01535,SPS2_01351,SPS7_01453,SPS8_01318,SPS5_01370,
810	1	1	1	1	1	1	1	1	1	1	1	11	SPS10_01641,SPS1_01534,SPS3_01531,SP_RS05010,SPS9_00855,SPS7_01456,SPS4_01568,SPS5_01371,SPS6_01542,SPS8_01317,SPS2_01352,
811	1	1	1	1	1	1	1	1	1	1	1	11	SPS7_01457,SPS10_01642,SPS5_01372,SP_RS05015,SPS4_01569,SPS2_01353,SPS6_01543,SPS8_01316,SPS9_00856,SPS3_01532,SPS1_01533,
812	1	1	1	1	1	1	1	1	1	1	1	11	SPS10_01643,SPS1_01532,SPS6_01544,SP_RS05020,SPS5_01373,SPS3_01533,SPS7_01458,SPS8_01315,SPS9_00857,SPS4_01570,SPS2_01354,
813	1	1	1	1	1	1	1	1	1	1	1	11	SPS8_01313,SP_RS05030,SPS3_01535,SPS4_01572,SPS7_01460,SPS1_01530,SPS9_00859,SPS5_01375,SPS6_01546,SPS2_01356,SPS10_01645,
814	3	4	3	2	2	2	2	3	2	2	2	27	SPS9_01079,SP_RS05035,SPS1_02071,SPS3_00789,SPS7_01461,SPS4_00031,SPS10_01646,SPS3_01536,SPS1_01295,SP_RS06525,SPS10_00997,SPS2_00965,SPS2_01357,SPS9_00860,SPS1_02327,SPS7_00982,SP_RS08280,SPS5_00759,SPS8_01312,SPS8_01119,SPS2_01941,SPS4_01573,SPS6_00897,SPS6_01547,SPS1_01529,SPS5_01376,SPS7_01935,
815	1	1	1	1	1	1	1	1	1	1	1	11	SPS10_01648,SPS1_01527,SPS6_01549,SP_RS05050,SPS5_01378,SPS3_01538,SPS7_01463,SPS8_01310,SPS9_00862,SPS4_01575,SPS2_01359,
816	1	1	1	1	1	1	1	1	1	1	1	11	SPS1_01526,SPS2_01360,SPS7_01464,SP_RS05055,SPS6_01550,SPS4_01576,SPS9_00863,SPS10_01649,SPS8_01309,SPS5_01379,SPS3_01539,
817	1	0	0	0	0	0	0	0	1	0	1	3	SPS8_01308,SPS10_01650,SP_RS05060,
818	1	2	1	1	1	1	1	1	1	1	1	12	SPS1_01523,SP_RS05075,SPS3_01542,SPS4_01579,SPS2_01363,SPS10_01653,SPS9_00866,SPS8_01305,SPS5_01382,SPS6_01553,SPS1_02325,SPS7_01467,
819	0	1	1	1	1	1	1	1	1	1	1	11	SPS2_01365,glyA,SPS4_01581,SPS5_01384,SPS3_01544,SPS8_01303,SPS7_01469,SPS6_01555,SPS9_00868,SPS10_01655,SPS1_01521,
820	1	1	1	1	1	1	1	1	1	1	1	11	SPS1_01520,SPS10_01656,SPS4_01582,SPS5_01385,SPS3_01545,SPS9_00869,SPS6_01556,SPS7_01470,SPS2_01366,SP_RS05090,SPS8_01302,
821	1	3	2	2	2	2	2	1	2	2	1	20	SP_RS05095,SPS9_00907,SPS4_01583,SPS9_00870,SPS8_00275,SPS3_01546,SPS4_00782,SPS1_01707,SPS8_01301,SPS2_01367,SPS10_01657,SPS1_02254,SPS1_01519,SPS3_00587,SPS5_00207,SPS2_00146,SPS6_01557,SPS7_01471,SPS5_01386,SPS6_00576,
822	1	1	1	1	1	1	1	1	1	1	1	11	SPS10_01658,SP_RS05100,SPS3_01547,SPS4_01584,SPS2_01368,SPS8_01300,SPS9_00871,SPS5_01387,SPS6_01558,SPS7_01472,SPS1_01518,
823	2	2	2	2	2	2	2	2	2	3	2	23	SP_RS05105,SPS8_01996,SPS3_01548,SPS6_01559,SPS7_02052,SPS1_02227,SPS6_00641,SPS1_01517,SP_RS09555,SPS9_02048,SPS2_01369,SPS10_01659,SPS7_01473,SPS9_00922,SPS3_00652,SPS8_01299,SPS5_00269,SPS10_01930,SPS4_00844,SPS5_01388,SPS9_00872,SPS4_01585,SPS2_02128,
824	1	1	0	0	0	0	0	0	0	1	0	3	SPS1_01516,SPS9_00923,SP_RS05110,
825	1	1	1	1	1	1	1	1	1	1	1	11	SPS7_01474,SPS10_01660,SPS5_01389,SP_RS05115,SPS4_01586,SPS2_01370,SPS6_01560,SPS8_01298,SPS9_00924,SPS3_01549,SPS1_01515,
826	2	2	2	2	2	2	2	2	2	2	2	22	SP_RS09285,SP_RS05120,SPS3_01258,SPS2_01371,SPS5_01390,SPS9_00485,SPS7_00900,SPS1_01514,SPS10_01161,SPS10_01661,SPS7_01475,SPS9_00925,SPS6_01561,SPS6_00656,SPS8_00860,SPS4_00197,SPS2_00870,SPS1_00806,SPS4_01587,SPS8_01296,SPS3_01550,SPS5_00624,
827	4	4	4	4	4	4	4	4	4	4	4	44	SPS3_01261,SPS6_01563,SPS8_00862,SPS1_00804,SPS9_00927,SPS10_01663,SPS5_00626,SPS8_00863,SPS7_00898,SPS4_00194,SPS7_00897,SPS8_01295,SPS10_01158,SPS2_00867,SPS9_00482,SPS2_01372,SPS4_00195,SPS6_00658,SPS5_01391,SPS9_00483,SPS9_00926,SPS6_01562,SPS10_01159,SPS1_01513,SPS4_01589,SPS7_01477,SP_RS09275,SP_RS05125,SPS2_01373,SPS4_01588,SPS8_01294,SPS10_01662,SPS2_00868,SP_RS09270,SPS7_01476,SPS1_00803…
828	1	1	1	0	0	0	0	1	1	1	1	7	SPS10_01665,SPS8_01292,SPS7_01479,SPS2_01375,SPS9_00929,SP_RS05140,SPS1_01510,
829	1	1	1	1	1	1	1	1	1	1	1	11	SPS8_01291,SPS5_01674,SP_RS05145,SPS4_01741,SPS1_01504,SPS2_01376,SPS6_01679,SPS7_01486,SPS9_00936,SPS3_01721,SPS10_01672,
830	1	2	3	2	2	2	2	3	2	2	1	22	SP_RS05150,SPS1_01503,SPS3_01719,SPS6_01677,SPS7_01965,SPS2_01378,SPS7_00403,SPS8_01289,SPS4_01740,SPS8_01290,SPS7_01487,SPS1_01502,SPS9_00937,SPS9_00921,SPS10_01673,SPS3_01720,SPS5_01675,SPS2_01776,SPS5_01676,SPS2_01377,SPS4_01739,SPS6_01678,
831	0	1	1	0	0	0	0	0	0	0	0	2	SPS2_02019,SPS1_02256,
832	1	1	1	1	1	1	1	1	1	1	1	11	SPS2_01379,SPS3_01718,SPS1_01501,SP_RS05155,SPS10_01674,SPS5_01677,SPS7_01488,SPS8_01288,SPS9_00938,SPS6_01676,SPS4_01738,
833	1	1	1	1	1	1	1	1	1	1	1	11	SPS10_01675,SPS1_01500,SPS6_01675,SP_RS05160,SPS5_01678,SPS3_01717,SPS7_01489,SPS8_01287,SPS9_00939,SPS4_01737,SPS2_01380,
834	1	1	1	1	1	1	1	1	1	1	1	11	SPS2_01381,SPS3_01716,SPS7_01490,SPS10_01676,SPS8_01286,SPS5_01679,SPS9_00940,SPS1_01499,SPS6_01674,SP_RS05165,SPS4_01736,
835	1	1	1	1	1	1	1	1	1	1	1	11	SPS8_01285,SPS3_01715,SPS2_01382,SPS7_01491,SPS10_01677,SPS5_01680,SPS9_00941,SPS1_01498,SPS6_01673,SP_RS05170,SPS4_01735,
836	1	1	1	1	1	1	1	1	1	1	1	11	SPS8_01284,SP_RS05175,SPS5_01681,SPS6_01672,SPS4_01734,SPS10_01678,SPS1_01497,SPS9_00942,SPS7_01492,SPS3_01714,SPS2_01383,
837	2	1	2	1	1	1	1	2	1	1	1	14	SPS9_00944,SPS8_01281,SPS5_01685,SP_RS05185,SPS4_01730,SP_RS05190,SPS1_01495,SPS6_01668,SPS2_01386,SPS2_01385,SPS7_01495,SPS7_01494,SPS3_01710,SPS10_01680,
838	1	1	2	0	0	0	0	1	1	1	1	8	SPS10_01681,SPS2_00191,SPS1_01494,SPS7_01496,SPS2_01387,SP_RS05195,SPS9_00945,SPS8_01280,
839	1	2	2	0	0	0	0	1	1	1	1	9	SP_RS05200,SPS8_01279,SPS9_00946,SPS1_01493,SPS10_01682,SPS2_01388,SPS7_01497,SPS2_00192,SPS1_01856,
840	1	1	1	0	0	0	0	1	2	2	0	8	SPS8_01277,SPS7_01498,SPS2_01389,SPS9_00948,SPS9_00947,SP_RS05205,SPS1_02267,SPS8_01278,
841	1	1	1	0	0	0	0	1	0	0	1	5	SPS7_01499,SPS10_01956,SP_RS05210,SPS2_01390,SPS1_02266,
842	1	2	2	0	0	0	0	1	1	1	0	8	SPS2_01391,SPS2_00211,SPS1_01837,SPS7_01500,SPS1_01489,SP_RS05215,SPS9_00949,SPS8_01276,
843	1	3	2	0	0	0	0	1	1	1	1	10	SPS1_02290,SPS7_01501,SP_RS05220,SPS1_01488,SPS8_01275,SPS10_01766,SPS1_01836,SPS2_00212,SPS9_00950,SPS2_01392,
844	0	0	0	0	0	0	0	0	0	1	0	1	SPS9_00894,
845	1	6	4	0	0	0	0	1	3	4	3	22	SP_RS05225,SPS9_01615,SPS9_00893,SPS9_00951,SPS1_02293,SPS1_01486,SPS10_01763,SPS1_02291,SPS8_01272,SPS1_02292,SPS1_01835,SPS2_01394,SPS7_01502,SPS10_01764,SPS8_01273,SPS2_00213,SPS1_01487,SPS9_00952,SPS8_01274,SPS10_01765,SPS2_01393,SPS2_01395,
846	0	1	0	0	0	0	0	0	0	0	1	2	SPS10_01762,SPS1_01485,
847	2	1	1	1	1	1	1	1	1	1	1	12	SPS4_00552,SPS5_00908,SPS8_02003,SP_RS05260,SPS1_00632,SPS3_00235,SPS2_00411,SPS9_00322,SPS10_00275,SP_RS08000,SPS7_01640,SPS6_00225,
848	1	1	1	1	1	1	1	1	1	1	1	11	SPS9_01626,SPS10_01751,SPS5_01692,SPS6_01661,SPS4_01723,SPS8_01261,SPS2_01406,SPS7_01960,SPS3_01703,SP_RS05280,SPS1_01472,
849	1	3	3	1	1	1	1	1	1	3	1	17	SPS7_02031,SPS8_01260,SPS6_01660,SP_RS05285,SPS5_01693,SPS9_00503,SPS3_01702,SPS1_02235,SPS9_01627,SPS2_00886,SPS2_00887,SPS1_01471,SPS9_00502,SPS2_01407,SPS1_02236,SPS4_01722,SPS10_01750,
850	1	1	1	1	1	1	1	1	1	1	1	11	SPS4_01719,SPS5_01696,SPS10_01747,SPS1_01468,SPS6_01657,SPS2_01410,SPS8_01257,SPS9_01630,SPS3_01699,SP_RS05300,SPS7_02028,
851	1	1	1	1	1	1	1	1	1	1	1	11	SPS10_01746,SPS1_01467,SPS6_01656,SP_RS05305,SPS5_01697,SPS3_01698,SPS7_02027,SPS8_01256,SPS9_01631,SPS4_01718,SPS2_01411,
852	2	2	2	2	2	2	2	2	2	2	2	22	SP_RS05310,SPS8_00550,SPS3_01697,SPS6_01655,SPS7_00679,SPS2_02068,SPS10_00846,SPS2_01412,SPS4_00265,SPS9_01769,SPS9_01632,SPS1_01466,SPS8_01255,SP_RS10840,SPS7_02026,SPS3_00696,SPS5_01131,SPS1_00897,SPS5_01698,SPS10_01745,SPS4_01717,SPS6_01364,
853	1	1	1	1	1	1	1	1	1	1	1	11	SPS10_01744,SPS1_01465,SPS6_01654,SPS9_01633,SPS5_01699,SPS3_01696,SPS7_02025,SPS8_01254,SPS4_01716,SP_RS05315,SPS2_01413,
854	1	1	1	1	1	1	1	1	1	1	1	11	SPS10_01742,SPS1_01463,SPS4_01714,SP_RS05325,SPS3_01694,SPS9_01635,SPS5_01701,SPS6_01652,SPS7_02023,SPS2_01415,SPS8_01252,
855	1	1	1	1	1	1	1	1	1	1	1	11	SPS10_01741,SPS1_01462,SPS6_01651,SP_RS05330,SPS5_01702,SPS3_01693,SPS7_02022,SPS8_01251,SPS9_01636,SPS4_01713,SPS2_01416,
856	1	1	1	1	1	1	1	1	1	1	1	11	SPS10_01739,SPS1_01460,SPS6_01649,SP_RS05340,SPS5_01704,SPS3_01691,SPS7_02020,SPS8_01249,SPS9_01638,SPS4_01711,SPS2_01418,
857	2	2	2	2	2	2	2	2	2	2	2	22	SP_RS05345,SPS9_01253,SPS2_01419,SPS5_01854,SP_RS09880,SPS10_01475,SPS2_01462,SPS10_01738,SPS6_00551,SPS1_01673,SPS8_01986,SPS9_01639,SPS7_02041,SPS3_00562,SPS6_01991,SPS5_00182,SPS7_01056,SPS4_00757,SPS4_01851,SPS1_01459,SPS3_01986,SPS8_01476,
858	1	1	1	1	1	1	1	1	1	1	1	11	SPS10_01736,SPS2_01421,SPS6_01989,SP_RS05355,SPS5_01856,SPS3_01984,SPS7_02039,SPS8_01984,SPS9_01641,SPS4_01849,SPS1_01457,
859	2	3	3	2	2	2	2	2	2	2	2	24	SPS8_01741,SP_RS05385,SPS9_01748,SPS4_01845,SPS8_01957,SPS1_01932,SPS2_00209,SPS2_01625,SPS3_01934,SPS5_01492,SPS1_01839,SPS7_01666,SPS9_01645,SPS7_01728,SP_RS05685,SPS2_02044,SPS10_01912,SPS3_01653,SPS6_01622,SPS4_01649,SPS6_01905,SPS1_01452,SPS5_01860,SPS10_01797,
860	1	1	1	1	1	1	1	1	1	1	1	11	SPS10_01911,SPS1_01451,SPS6_01906,SP_RS05390,SPS5_01861,SPS3_01935,SPS7_01667,SPS8_01958,SPS9_01646,SPS4_01844,SPS2_02045,
861	2	2	2	2	2	2	2	2	2	2	2	22	SP_RS05395,SPS5_01945,SPS10_01910,SPS4_01843,SP_RS10555,SPS9_01689,SPS7_01391,SPS7_01668,SPS10_00898,SPS6_01883,SPS9_01647,SPS8_01959,SPS6_01907,SPS1_00823,SPS5_01862,SPS8_01926,SPS3_01912,SPS2_02112,SPS3_01936,SPS1_01450,SPS2_02046,SPS4_00214,
862	3	3	3	3	3	3	3	3	3	3	3	33	SPS9_01818,SPS2_00822,SPS8_00062,SPS10_01118,SPS4_00149,SPS3_00434,SP_RS06255,SPS7_00667,SPS2_00037,SPS8_00905,SPS10_00360,SPS5_01561,SPS2_01204,SP_RS09015,SPS7_00855,SP_RS07100,SPS1_01235,SPS8_00186,SPS9_00440,SPS3_01177,SPS1_00758,SPS3_01689,SPS7_00548,SPS6_00460,SPS5_00090,SPS6_01006,SPS9_01026,SPS5_00672,SPS4_01685,SPS6_00704,SPS10_00462,SPS4_00629,SPS1_00352,
863	1	1	1	1	1	1	1	1	1	1	1	11	SPS10_01909,SPS1_01449,SPS6_01908,SP_RS05400,SPS5_01863,SPS3_01937,SPS7_01669,SPS8_01960,SPS9_01648,SPS4_01842,SPS2_02047,
864	1	1	1	1	1	1	1	1	1	1	0	10	SPS1_01448,SPS3_01938,SP_RS05405,SPS2_02048,SPS8_01961,SPS4_01841,SPS5_01864,SPS6_01909,SPS9_01649,SPS7_01670,
865	1	1	1	1	1	1	1	1	1	1	1	11	SPS10_01908,SPS1_01447,SPS6_01910,SP_RS05410,SPS5_01865,SPS3_01939,SPS7_01671,SPS8_01962,SPS9_01650,SPS4_01840,SPS2_02049,
866	1	1	1	1	1	1	1	1	1	1	1	11	SPS10_01905,SPS1_01444,SPS8_01965,SPS2_02052,SPS6_01913,SPS4_01837,SPS7_01674,SPS9_01653,SPS5_01868,SP_RS05425,SPS3_01942,
867	2	3	4	2	2	2	2	2	2	2	2	25	SPS1_01266,SP_RS05430,SP_RS08110,SPS3_01943,SPS6_01914,SPS5_00730,SPS8_01091,SPS4_00002,SPS1_01443,SPS3_00760,SPS7_01010,SPS2_01920,SPS2_02053,SPS8_01966,SPS1_01846,SPS2_00202,SPS9_01654,SPS7_01675,SPS2_00936,SPS6_00868,SPS10_00968,SPS5_01869,SPS10_01904,SPS4_01836,SPS9_01847,
868	1	1	1	1	1	1	1	1	1	1	1	11	SPS2_02054,SPS10_01903,SPS6_01915,SP_RS05435,SPS5_01870,SPS3_01944,SPS7_01676,SPS8_01967,SPS9_01655,SPS4_01835,SPS1_01442,
869	0	1	1	1	1	1	1	1	1	1	1	11	SPS9_01657,SPS10_01901,SPS5_01872,eutD,SPS4_01833,SPS2_02056,SPS6_01917,SPS7_01678,SPS8_01969,SPS3_01946,SPS1_01440,
870	1	1	1	1	1	1	1	1	1	1	1	11	SPS8_01785,SPS10_01799,SPS5_01708,SP_RS05465,SPS4_01686,SPS2_02108,SPS6_01624,SPS7_01679,SPS9_01850,SPS3_01746,SPS1_01975,
871	1	1	1	1	1	1	1	1	1	1	1	11	SPS8_01784,SPS7_01680,SP_RS05470,SPS6_01625,SPS4_01687,SPS10_01800,SPS9_01851,SPS1_01974,SPS2_02107,SPS5_01709,SPS3_01745,
872	1	1	1	1	1	1	1	1	1	1	1	11	SPS10_01801,SPS1_01973,SPS6_01626,SP_RS05475,SPS5_01710,SPS3_01744,SPS7_01681,SPS8_01783,SPS9_01852,SPS4_01688,SPS2_02106,
873	1	1	1	1	1	1	1	1	1	1	1	11	SPS10_01802,SPS1_01972,SPS4_01689,SP_RS05480,SPS3_01743,SPS8_01782,SPS5_01711,SPS6_01627,SPS9_01853,SPS2_02105,SPS7_01682,
874	1	1	1	1	1	1	1	1	1	1	1	11	SPS10_01803,SPS1_01971,SPS6_01628,SP_RS05485,SPS5_01712,SPS3_01742,SPS7_01683,SPS8_01781,SPS9_01854,SPS4_01690,SPS2_02104,
875	1	1	1	1	1	1	1	1	1	1	1	11	SPS1_01970,SPS10_01804,SPS6_01629,SP_RS05495,SPS5_01713,SPS3_01741,SPS7_01684,SPS8_01780,SPS9_01855,SPS4_01691,SPS2_02103,
876	2	2	2	2	2	2	2	2	2	2	2	22	SP_RS05500,SPS2_02084,SPS4_01692,SPS7_01685,SPS4_00252,SPS9_01757,SPS3_00683,SPS3_01740,SP_RS10775,SPS7_01351,SPS9_01856,SPS2_02102,SPS8_01779,SPS5_01118,SPS10_01805,SPS8_01666,SPS10_00858,SPS6_01351,SPS6_01630,SPS1_01969,SPS5_01714,SPS1_00884,
877	1	1	1	1	1	1	1	1	1	1	1	11	SPS10_01807,SPS1_01967,SPS6_01632,SP_RS05510,SPS5_01716,SPS3_01738,SPS7_01687,SPS8_01777,SPS9_01858,SPS4_01694,SPS2_02100,
878	0	1	1	1	1	1	1	1	1	1	1	11	SPS1_01963,SPS3_01734,SPS9_01862,ligA,SPS8_01773,SPS5_01720,SPS2_02071,SPS7_01692,SPS10_01811,SPS6_01636,SPS4_01698,
879	1	1	1	1	1	1	1	1	1	1	1	11	SPS1_01961,SPS9_01864,SPS5_01722,SPS6_01638,SPS4_01700,SPS10_01813,SPS8_01771,SPS2_02069,SPS3_01732,SP_RS05545,SPS7_01694,
880	2	4	4	4	4	4	4	4	4	3	3	41	SPS1_00343,SP_RS06210,SPS10_00879,SPS8_00790,glgC,SPS3_00664,SPS1_01959,SPS4_01702,SPS4_00936,SPS8_00195,SPS10_01815,SPS5_00099,SP_RS10650,SPS3_00370,SPS7_00676,SPS2_00448,SPS9_01017,SPS8_01769,SPS6_01640,SPS5_01099,SPS10_00471,SPS1_00983,SPS5_00480,SPS6_00359,SPS1_00842,SPS5_01724,SPS6_01332,SPS2_01691,SPS9_01866,SPS9_01670,SPS7_02082,SPS3_01730,SPS7_01696,SPS2_02081,SPS2_01213,SPS4_00233,SPS7_0…
881	1	1	1	1	1	1	1	1	1	1	1	11	SP_RS05560,SPS8_01768,SPS2_02080,SPS4_01703,SPS7_01697,SPS1_01958,SPS10_01816,SPS6_01641,SPS3_01729,SPS9_01867,SPS5_01725,
882	1	0	1	1	1	1	1	1	1	1	0	9	SPS2_02079,SPS8_01767,SPS4_01704,SP_RS05565,SPS3_01728,SPS5_01726,SPS6_01642,SPS7_01698,SPS9_01868,
883	0	1	0	0	0	0	0	0	0	0	1	2	SPS1_01957,SPS10_01817,
884	1	1	1	1	1	1	1	1	1	1	1	11	SPS10_01818,SPS1_01956,SPS4_01705,SP_RS05570,SPS3_01727,SPS7_01699,SPS5_01727,SPS6_01643,SPS8_01766,SPS2_02078,SPS9_01869,
885	1	1	1	1	1	1	1	2	1	1	1	12	SPS2_02077,SP_RS05580,SPS3_01726,SPS4_01706,SPS9_01870,SPS7_01701,SPS1_01955,SPS7_01700,SPS5_01728,SPS6_01644,SPS10_01819,SPS8_01765,
886	1	1	1	1	1	1	1	1	1	1	1	11	SPS8_01764,SP_RS05585,SPS3_01725,SPS4_01707,SPS9_01871,SPS10_01820,SPS7_01702,SPS5_01729,SPS6_01645,SPS2_02076,SPS1_01954,
887	1	1	1	1	1	1	1	1	1	1	1	11	SPS1_01953,SPS5_01730,SP_RS05590,SPS4_01708,SPS2_02075,SPS7_01703,SPS6_01646,SPS8_01763,SPS9_01872,SPS3_01724,SPS10_01821,
888	1	2	1	1	1	2	1	0	1	0	1	11	SPS10_00153,SPS1_02099,SPS3_00103,SPS4_00417,SPS8_00431,SPS1_00867,SPS5_00522,SPS6_00091,SPS5_01830,SP_RS05610,SPS2_02158,
889	1	1	0	1	1	2	1	0	0	0	1	8	SPS1_00873,SPS10_00147,SPS4_00412,SPS6_00086,SPS3_00098,SPS5_00517,SP_RS05615,SPS5_01843,
890	1	1	1	1	1	1	1	0	1	0	1	9	SP_RS05620,SPS4_00413,SPS5_00518,SPS3_00099,SPS10_00148,SPS6_00087,SPS1_02104,SPS8_00427,SPS2_02171,
891	1	2	0	1	1	2	1	0	1	0	1	10	SPS5_01835,SPS5_00519,SP_RS05625,SPS4_00414,SPS1_00871,SPS6_00088,SPS1_02103,SPS8_00428,SPS3_00100,SPS10_00149,
892	1	1	1	1	1	1	1	1	1	1	1	11	SP_RS07765,SPS8_01788,SPS1_01114,SPS2_01098,SPS5_00305,SPS3_00853,SPS9_02015,SPS10_00904,SPS6_00805,SPS4_01429,SPS7_01326,
893	0	2	0	1	1	1	1	1	0	2	1	10	SPS5_01673,SPS3_01722,SPS7_01485,SPS4_01742,SPS6_01680,SPS10_01671,SPS9_00935,SPS9_00019,SPS1_01505,SPS1_00866,
894	0	2	2	0	0	0	0	2	1	2	1	10	SPS10_01869,SPS8_01228,SPS9_00874,SPS9_00665,SPS1_02262,SPS2_01343,SPS7_01129,SPS1_02263,SPS7_01128,SPS2_01344,
895	1	2	2	0	0	0	0	0	0	0	0	5	SPS2_00218,SPS1_02221,SP_RS06615,SPS2_00125,SPS1_01830,
896	2	2	1	1	1	1	1	1	1	3	1	15	SPS4_00066,SPS5_00794,SPS9_00875,SPS10_01029,SPS6_00932,SPS2_01001,SP_RS08460,SPS9_01111,SPS9_00021,SPS8_01151,SPS1_00865,SPS7_00949,SPS1_01328,SP_RS05630,SPS3_00824,
897	1	1	1	1	0	1	0	1	1	0	0	7	SPS2_02197,SPS8_00438,SPS5_01824,SPS7_02098,SPS3_02026,SP_RS05640,SPS1_02093,
898	1	1	1	1	1	1	1	1	1	1	1	11	SPS3_01654,SPS4_01650,SPS8_01740,SPS10_01798,SPS1_01931,SPS6_01623,SPS7_01729,SPS9_01749,SPS2_01624,SP_RS05680,SPS5_01493,
899	1	1	1	1	1	1	1	1	2	1	1	12	SPS1_01933,SPS8_01743,SPS4_01648,SPS5_01491,SPS3_01652,SPS10_01796,SPS8_01742,SPS6_01621,SPS7_01727,SPS2_01626,SP_RS05690,SPS9_01747,
900	1	1	1	1	1	1	1	1	1	1	1	11	SPS1_01936,SPS3_01649,SPS7_01723,SP_RS05705,SPS10_01793,SPS5_01488,SPS9_01744,SPS2_01630,SPS8_01746,SPS6_01618,SPS4_01645,
901	1	1	1	1	1	1	1	2	1	1	1	12	SPS7_01721,SPS8_01747,SPS5_01487,SP_RS05710,SPS4_01644,SPS7_01722,SPS9_01743,SPS6_01617,SPS1_01937,SPS2_01631,SPS3_01648,SPS10_01792,
902	1	1	1	1	1	1	1	1	1	1	1	11	SPS9_01741,SPS10_01790,SPS8_01749,SP_RS05720,SPS6_01615,SPS4_01642,SPS1_01939,SPS7_01719,SPS2_01633,SPS5_01485,SPS3_01646,
903	1	1	1	1	1	1	1	1	1	1	1	11	SPS8_01751,SPS3_01644,SPS10_01788,SPS2_01635,SPS7_01717,SPS5_01483,SPS9_01739,SPS1_01941,SPS6_01613,SP_RS05730,SPS4_01640,
904	2	2	2	2	2	2	2	2	2	2	2	22	SP_RS05735,SPS6_01366,SPS3_01643,SPS6_01612,SPS9_01771,SPS10_00843,SPS1_00899,SPS1_01942,SPS3_00698,SPS2_02066,SPS10_01787,SPS8_01752,SPS7_00681,SPS7_01716,SPS4_00267,SPS8_00548,SPS9_01738,SP_RS10855,SPS5_01482,SPS2_01636,SPS4_01639,SPS5_01133,
905	4	4	3	4	4	4	4	3	3	4	4	41	SPS3_01576,SPS2_01824,SPS9_01513,SP_RS05740,SPS6_01367,SPS10_01786,SPS4_01638,SPS7_00682,SPS10_00842,SPS1_00900,SPS7_01715,SPS3_00699,SPS8_00547,SPS10_01622,SPS1_01239,SPS1_01763,SPS9_01737,SPS8_01753,SPS6_01611,SPS3_01473,SPS8_01536,SP_RS10265,SPS6_01708,SP_RS10860,SPS7_01555,SPS5_01481,SPS10_00942,SPS9_01772,SPS6_01484,SPS4_00268,SPS4_01770,SPS2_02065,SPS3_01642,SPS2_01637,SPS1_01943,SPS5_01134…
906	2	2	2	2	2	2	2	2	2	2	2	22	SP_RS05745,SPS10_01586,SPS6_01610,SPS2_01638,SPS2_01790,SPS9_01549,SP_RS10440,SPS5_01480,SPS6_01518,SPS1_01944,SPS4_01637,SPS7_01714,SPS7_01519,SPS9_01736,SPS5_01245,SPS1_01729,SPS3_01507,SPS8_01502,SPS8_01754,SPS3_01641,SPS10_01785,SPS4_01403,
907	1	1	1	1	1	1	1	1	1	1	1	11	SPS9_01279,SPS1_01695,SPS4_00800,SPS8_01843,SPS7_01075,SPS2_01489,SPS5_00225,SPS6_00597,SPS10_01454,SP_RS09745,SPS3_00608,
908	1	1	1	1	1	1	1	1	1	1	1	11	SPS10_01784,SPS1_01945,SPS6_01609,SP_RS05750,SPS5_01479,SPS3_01640,SPS7_01713,SPS8_01755,SPS9_01735,SPS4_01636,SPS2_01639,
909	1	1	1	1	1	1	1	1	1	1	1	11	SPS3_01639,SPS10_01783,SPS9_01734,SPS2_01640,SPS5_01478,SPS8_01756,SPS1_01946,SPS7_01712,SPS6_01608,SP_RS05755,SPS4_01635,
910	1	1	1	1	1	1	1	1	1	1	1	11	SPS10_01781,SPS1_01948,SPS6_01606,SP_RS05765,SPS5_01476,SPS3_01637,SPS7_01710,SPS8_01758,SPS9_01732,SPS4_01633,SPS2_01642,
911	1	1	1	1	1	1	1	1	1	1	1	11	SPS8_01759,SPS2_01643,SPS4_01632,SPS5_01475,SPS3_01636,SPS1_01949,SPS6_01605,SPS9_01731,SPS10_01780,SP_RS05770,SPS7_01709,
912	1	1	1	1	1	1	1	1	1	1	1	11	SPS2_01644,SPS9_01730,SPS4_01631,SP_RS05775,SPS3_01635,SPS10_01779,SPS5_01474,SPS6_01604,SPS8_01760,SPS1_01950,SPS7_01708,
913	1	1	1	1	1	1	1	0	1	1	1	10	SPS10_01778,SPS9_01729,SPS8_01761,SPS6_01603,SPS4_01630,SPS2_01645,SPS1_01951,SPS5_01473,SP_RS05780,SPS3_01634,
914	1	1	1	1	1	1	1	1	1	1	1	11	SPS3_01878,SPS4_01901,SPS2_01965,SPS7_02036,SPS1_00259,SPS6_01850,SPS8_01908,SPS9_01921,SPS10_01871,SP_RS05795,SPS5_01926,
915	1	1	1	1	1	1	1	1	1	1	1	11	SPS10_01872,SPS1_00260,SPS6_01851,SP_RS05800,SPS5_01927,SPS3_01879,SPS7_02035,SPS8_01907,SPS9_01922,SPS4_01902,SPS2_01966,
916	1	1	1	1	1	1	1	1	1	1	1	11	SPS10_01873,SPS1_00261,SPS6_01852,SP_RS05805,SPS5_01928,SPS3_01880,SPS7_02034,SPS8_01906,SPS9_01923,SPS4_01903,SPS2_01967,
917	1	1	1	1	1	1	1	1	1	1	1	11	SPS7_02033,SPS10_01874,SPS5_01929,SP_RS05810,SPS4_01904,SPS2_01968,SPS6_01853,SPS8_01905,SPS9_01924,SPS3_01881,SPS1_00262,
918	1	1	1	1	1	1	1	1	1	1	1	11	SPS3_01882,SPS4_01905,SPS9_01925,SPS2_01969,SPS10_01875,SPS6_01854,SPS7_02032,SPS8_01904,SPS1_00263,SP_RS05815,SPS5_01930,
919	1	1	0	0	0	0	0	0	0	1	0	3	SPS9_01931,SPS1_00270,SP_RS05845,
920	1	1	1	1	1	1	1	1	1	1	1	11	SPS3_01889,SPS4_01912,SPS8_01898,SP_RS05850,SPS2_01977,SPS6_01861,SPS7_01259,SPS10_01881,SPS1_00271,SPS9_01932,SPS5_01937,
921	1	1	1	1	1	1	1	1	1	1	1	11	SPS3_01893,SP_RS05870,SPS1_00275,SPS2_01981,SPS10_01885,SPS6_01865,SPS4_01916,SPS8_01894,SPS9_01936,SPS7_01255,SPS5_01941,
922	1	1	1	2	2	2	2	1	1	1	1	15	SPS2_01274,SPS8_00255,SPS10_00531,SPS5_01804,SPS6_00204,SPS3_01860,SPS4_00532,SPS3_00215,SPS5_00888,SPS9_00955,SPS6_01774,SPS1_00282,SPS4_01815,SP_RS05900,SPS7_01249,
923	1	1	1	1	1	1	1	1	1	1	1	11	SPS8_00254,SPS9_00956,SPS3_01859,SP_RS05905,SPS10_00530,SPS2_01273,SPS4_01816,SPS5_01805,SPS6_01775,SPS7_01248,SPS1_00283,
924	1	1	1	1	1	1	1	1	1	1	1	11	SPS2_01271,SPS8_00252,SPS3_01857,SP_RS05915,SPS10_00528,SPS1_00285,SPS4_01818,SPS5_01807,SPS6_01777,SPS7_01246,SPS9_00958,
925	1	1	1	1	1	1	1	1	1	1	1	11	SPS8_00251,SPS2_01270,SPS4_01819,SP_RS05920,SPS3_01856,SPS1_00286,SPS5_01808,SPS6_01778,SPS7_01245,SPS10_00527,SPS9_00959,
926	1	1	1	1	1	1	1	1	1	1	1	11	SPS10_00526,SPS1_00287,SPS6_01779,SP_RS05925,SPS5_01809,SPS3_01855,SPS7_01244,SPS8_00250,SPS9_00960,SPS4_01820,SPS2_01269,
927	1	1	1	1	1	1	1	1	1	1	1	11	SPS9_00961,SP_RS05930,SPS5_01810,SPS6_01780,SPS4_01821,SPS8_00249,SPS7_01243,SPS1_00288,SPS10_00525,SPS3_01854,SPS2_01268,
928	1	1	1	1	1	1	1	1	1	1	1	11	SPS4_01823,SPS3_01852,SPS9_00963,SPS2_01266,SPS6_01782,SPS10_00523,SPS7_01241,SPS8_00247,SPS1_00290,SP_RS05940,SPS5_01812,
929	1	1	1	1	1	1	1	1	1	1	1	11	SPS2_01265,SPS3_01851,SP_RS05945,SPS10_00522,SPS7_01240,SPS9_00964,SPS4_01824,SPS5_01813,SPS6_01783,SPS8_00246,SPS1_00291,
930	0	1	1	1	1	1	1	1	1	1	1	11	SPS2_01264,truB,SPS3_01850,SPS4_01825,SPS10_00521,SPS8_00245,SPS9_00965,SPS5_01814,SPS6_01784,SPS1_00292,SPS7_01239,
931	1	1	1	1	1	1	1	1	1	1	1	11	SPS2_01263,SPS9_00966,SPS3_01849,SP_RS05955,SPS1_00293,SPS7_01237,SPS4_01826,SPS5_01815,SPS6_01785,SPS10_00520,SPS8_00244,
932	1	1	1	1	1	1	1	1	1	1	1	11	SPS9_00970,SPS7_01234,SPS4_01829,SP_RS05965,SPS3_01846,SPS2_01260,SPS5_01818,SPS6_01788,SPS8_00241,SPS10_00517,SPS1_00296,
933	1	1	1	1	1	1	1	1	1	1	1	11	SPS10_00514,SPS1_00299,SPS6_01791,SP_RS05980,SPS5_01821,SPS3_01843,SPS7_01231,SPS8_00238,SPS9_00973,SPS4_01832,SPS2_01257,
934	1	2	2	1	1	1	1	1	1	1	1	13	SPS3_00383,SPS4_00578,SPS1_00301,SP_RS05995,SPS10_00512,SPS2_01190,SPS6_00511,SPS2_01255,SPS8_00236,SPS9_00975,SPS1_02171,SPS7_01229,SPS5_00142,
935	1	1	1	1	1	1	1	1	1	1	1	11	SPS1_00302,SPS10_00511,SPS6_00510,SP_RS06000,SPS5_00141,SPS3_00384,SPS7_01228,SPS8_00235,SPS9_00976,SPS4_00579,SPS2_01254,
936	1	1	1	1	1	1	1	1	1	1	1	11	SPS10_00510,SPS1_00303,SPS6_00509,SP_RS06005,SPS5_00140,SPS3_00385,SPS7_01227,SPS8_00234,SPS9_00977,SPS4_00580,SPS2_01253,
937	2	2	2	2	2	2	2	2	2	2	2	22	SP_RS06020,SPS7_00664,SPS5_00137,SPS8_00231,SPS10_00459,SPS8_00183,SP_RS06270,SPS4_00583,SPS4_00632,SPS9_01029,SPS9_00980,SPS3_00388,SPS2_01250,SPS1_00355,SPS1_00306,SPS3_00437,SPS5_00087,SPS2_01201,SPS7_01224,SPS10_00507,SPS6_00506,SPS6_00457,
938	1	1	1	1	1	1	1	1	1	1	1	11	SPS8_00230,SPS1_00307,SPS3_00389,SPS4_00584,SPS9_00981,SPS10_00506,SPS5_00136,SPS6_00505,SPS7_01223,SP_RS06025,SPS2_01249,
939	1	1	1	1	1	1	1	1	1	1	1	11	SPS10_00505,SPS7_01222,SPS9_00982,SP_RS06030,SPS6_00504,SPS4_00585,SPS1_00308,SPS8_00229,SPS2_01248,SPS5_00135,SPS3_00390,
940	1	1	1	1	1	1	1	1	1	1	1	11	SPS10_00503,SPS1_00310,SPS6_00502,SP_RS06040,SPS5_00133,SPS3_00392,SPS7_01220,SPS8_00227,SPS9_00984,SPS4_00587,SPS2_01246,
941	1	1	1	1	1	1	1	1	1	1	1	11	SPS10_00502,SPS1_00311,SPS6_00501,SP_RS06045,SPS5_00132,SPS3_00393,SPS7_01219,SPS8_00226,SPS9_00985,SPS4_00588,SPS2_01245,
942	1	2	1	1	1	1	1	1	1	1	1	12	SPS9_00986,SPS10_00501,SPS1_02307,SPS7_01218,SPS6_00500,SPS4_00589,SPS8_00225,SPS3_00394,SPS1_00312,SPS5_00131,SP_RS06050,SPS2_01244,
943	1	1	1	1	1	1	1	1	1	1	1	11	SPS10_00496,SP_RS06075,SPS8_00220,SPS1_00317,SPS2_01239,SPS5_00126,SPS3_00399,SPS7_01213,SPS9_00991,SPS6_00495,SPS4_00594,
944	1	1	1	1	1	1	1	1	1	1	1	11	SPS2_01236,SPS10_00493,SPS6_00492,SPS8_00217,SPS4_00597,SPS1_00320,SPS5_00123,SPS7_01210,SPS3_00402,SP_RS06090,SPS9_00994,
945	2	2	2	2	2	2	2	2	2	2	2	22	SP_RS06095,SPS1_00362,SPS8_00216,SPS6_00491,SPS3_00444,SPS2_01959,SPS7_00656,SPS5_00122,SPS10_00451,SP_RS06310,SPS7_01209,SPS9_00995,SPS2_01235,SPS4_00639,SPS10_00492,SPS6_00450,SPS9_01037,SPS5_00080,SPS4_00598,SPS1_00321,SPS3_00403,SPS8_00175,
946	1	1	1	1	1	1	1	1	1	1	1	11	SPS1_00325,SP_RS06115,SPS8_00212,SPS2_01231,SPS6_00487,SPS3_00407,SPS5_00118,SPS7_01205,SPS9_00999,SPS4_00602,SPS10_00488,
947	2	2	2	2	2	2	2	2	2	2	2	22	SP_RS06125,SPS8_00459,SPS4_00604,SPS5_00116,SPS1_01783,SPS10_00753,SP_RS11375,SPS3_00409,SPS5_01181,SPS9_01309,SPS10_00486,SPS1_00327,SPS2_00751,SPS2_01229,SPS6_01191,SPS4_00366,SPS8_00210,SPS3_01147,SPS7_01203,SPS9_01001,SPS6_00485,SPS7_00777,
948	1	1	1	1	1	2	1	1	1	1	1	12	SPS5_00114,SP_RS06130,SPS6_00484,SPS10_00485,SPS4_00605,SPS5_00115,SPS8_00209,SPS2_01228,SPS9_01002,SPS7_01202,SPS3_00410,SPS1_00328,
949	1	1	1	1	1	1	1	1	1	1	1	11	SPS7_01201,SPS2_01227,SPS4_00606,SP_RS06135,SPS3_00411,SPS8_00208,SPS5_00113,SPS6_00483,SPS9_01003,SPS10_00484,SPS1_00329,
950	1	1	1	1	1	1	1	1	1	1	1	11	SPS8_00207,SPS7_01200,SPS4_00607,SP_RS06140,SPS3_00412,SPS1_00330,SPS5_00112,SPS6_00482,SPS9_01004,SPS2_01226,SPS10_00483,
951	1	1	1	1	1	1	1	1	1	1	1	11	SPS8_00205,SPS2_01224,SPS6_00480,SP_RS06150,SPS5_00110,SPS3_00414,SPS9_01006,SPS7_01199,SPS1_00331,SPS4_00609,SPS10_00481,
952	1	1	1	1	1	1	1	1	1	1	1	11	SPS2_01223,SPS8_00204,SPS6_00479,SP_RS06155,SPS5_00109,SPS3_00415,SPS7_01198,SPS9_01007,SPS1_00332,SPS4_00610,SPS10_00480,
953	2	1	1	1	1	1	1	1	1	1	1	12	SPS3_00416,SPS4_00611,SP_RS06165,SPS2_01222,SPS1_00333,SPS6_00478,SPS7_01197,SPS10_00479,SPS8_00203,SPS9_01008,SP_RS06160,SPS5_00108,
954	1	2	1	1	1	1	1	1	1	1	1	12	SPS7_01196,SP_RS06170,SPS2_01221,SPS4_00612,SPS10_00478,SPS1_00335,SPS6_00477,SPS8_00202,SPS3_00417,SPS9_01009,SPS1_00334,SPS5_00107,
955	0	1	1	1	1	1	1	1	0	1	0	8	SPS9_01010,SPS5_00106,SPS3_00418,SPS2_01220,SPS4_00613,SPS1_00336,SPS6_00476,SPS7_01195,
956	1	1	1	1	1	1	1	1	1	1	1	11	SPS3_00419,SPS4_00614,SPS10_00477,SP_RS06175,SPS8_00201,SPS6_00475,SPS1_00337,SPS2_01219,SPS7_01194,SPS9_01011,SPS5_00105,
957	1	1	1	1	1	1	1	1	1	1	1	11	SPS1_00338,SP_RS06180,SPS9_01012,SPS8_00200,SPS6_00474,SPS4_00615,SPS2_01218,SPS10_00476,SPS7_01193,SPS5_00104,SPS3_00420,
958	1	1	1	1	1	1	1	1	1	1	1	11	SPS8_00199,SPS1_00339,SPS5_00103,SPS6_00473,SPS4_00616,SPS2_01217,SPS9_01013,SPS10_00475,SPS3_00421,SP_RS06185,SPS7_01192,
959	1	1	1	1	1	1	1	1	1	2	1	12	SPS4_00617,SPS3_00422,SPS8_00198,SPS10_00474,SPS9_00888,SPS6_00472,SPS1_00340,SPS2_01216,SPS7_01191,SPS9_01014,SP_RS06195,SPS5_00102,
960	1	1	1	1	1	1	1	1	1	1	1	11	SPS1_00341,SPS10_00473,SPS6_00471,SP_RS06200,SPS5_00101,SPS3_00423,SPS9_01015,SPS8_00197,SPS2_01215,SPS4_00618,SPS7_01190,
961	1	1	1	1	1	1	1	1	1	1	1	11	SPS3_00424,SPS4_00619,SPS1_00342,SPS7_00677,SPS10_00472,SPS6_00470,SPS2_01214,SPS8_00196,SPS9_01016,SP_RS06205,SPS5_00100,
962	1	1	1	1	1	1	1	1	1	1	1	11	SPS1_00344,SPS3_00426,SPS7_00675,SP_RS06215,SPS9_01018,SPS5_00098,SPS10_00470,SPS2_01212,SPS8_00194,SPS6_00468,SPS4_00621,
963	1	1	1	1	1	1	1	1	1	1	1	11	SPS7_00674,SPS4_00622,SP_RS06220,SPS3_00427,SPS8_00193,SPS1_00345,SPS5_00097,SPS6_00467,SPS9_01019,SPS10_00469,SPS2_01211,
964	1	1	1	1	1	1	1	1	1	1	1	11	SPS10_00468,SPS3_00428,SP_RS06225,SPS7_00673,SPS9_01020,SPS2_01210,SPS4_00623,SPS5_00096,SPS6_00466,SPS8_00192,SPS1_00346,
965	1	1	1	1	1	1	1	1	1	1	1	11	SPS2_01209,SP_RS06230,SPS5_00095,SPS6_00465,SPS4_00624,SPS1_00347,SPS8_00191,SPS7_00672,SPS9_01021,SPS3_00429,SPS10_00467,
966	1	2	1	1	1	1	1	2	2	2	2	16	SPS9_01022,SPS7_00671,SPS3_00430,SPS4_00625,SPS8_00190,SPS8_00796,SPS1_00348,SPS10_01183,SPS7_01959,SPS5_00094,SPS9_00361,SPS6_00464,SPS2_01208,SPS1_00977,SP_RS06235,SPS10_00466,
967	3	4	3	4	4	4	4	3	3	3	3	38	SPS1_00393,SPS9_01023,SP_RS06240,SPS6_00462,SPS2_01207,SPS4_00626,SPS9_01143,SPS1_00350,SPS10_00464,SPS1_00349,SPS2_01206,SP_RS06695,SPS5_00092,SPS4_00671,SP_RS06245,SPS5_00048,SPS10_00465,SPS6_00463,SPS7_00621,SPS6_00418,SPS10_00421,SPS9_01024,SPS8_00145,SPS5_00093,SPS4_00627,SPS8_00188,SPS4_00941,SPS2_00110,SPS7_00670,SPS7_00669,SPS3_00431,SPS8_00189,SPS5_00485,SPS3_00432,SPS6_00364,SPS3_00375,…
968	1	1	1	1	1	1	1	1	1	1	1	11	SPS2_01205,SPS3_00433,SP_RS06250,SPS7_00668,SPS1_00351,SPS8_00187,SPS4_00628,SPS5_00091,SPS6_00461,SPS9_01025,SPS10_00463,
969	2	2	2	2	2	2	2	2	2	2	2	22	SP_RS06260,SPS7_00703,SPS2_01203,SPS5_00089,SPS10_00827,SPS8_00531,SP_RS10960,SPS10_00461,SPS4_00288,SPS9_01407,SPS9_01027,SPS8_00185,SPS7_00666,SPS1_00929,SPS6_00459,SPS3_00719,SPS5_01026,SPS2_00678,SPS4_00630,SPS1_00353,SPS3_00435,SPS6_01227,
970	1	1	1	1	1	1	1	1	1	1	1	11	SPS10_00460,SPS1_00354,SPS6_00458,SP_RS06265,SPS5_00088,SPS3_00436,SPS7_00665,SPS8_00184,SPS9_01028,SPS4_00631,SPS2_01202,
971	1	1	1	1	1	1	1	1	1	1	1	11	SPS10_00458,SPS9_01030,SPS4_00633,SPS5_00086,SPS3_00438,SPS7_00663,SPS6_00456,SPS1_00356,SPS8_00182,SP_RS06275,SPS2_01200,
972	1	1	1	1	1	1	1	1	1	1	1	11	SPS7_00660,SP_RS06290,SPS3_00440,SPS4_00635,SPS9_01033,SPS1_00358,SPS8_00179,SPS5_00084,SPS6_00454,SPS2_01963,SPS10_00455,
973	1	1	1	1	1	1	1	1	1	1	1	11	SPS3_00441,SPS4_00636,SPS2_01962,SP_RS06295,SPS1_00359,SPS6_00453,SPS7_00659,SPS8_00178,SPS9_01034,SPS10_00454,SPS5_00083,
974	1	1	1	1	1	1	1	1	1	1	1	11	SPS10_00453,SPS1_00360,SPS3_00442,SP_RS06300,SPS2_01961,SPS8_00177,SPS4_00637,SPS5_00082,SPS6_00452,SPS9_01035,SPS7_00658,
975	2	2	2	2	2	2	2	2	2	2	2	22	SPS2_00848,SP_RS06305,SPS4_00174,SPS7_00878,SPS5_00081,SPS8_00882,SPS6_00679,SPS8_00176,SPS9_00462,SPS5_00647,SPS10_00452,SPS7_00657,SPS1_00361,SPS6_00451,SPS10_01138,SPS1_00783,SPS9_01036,SP_RS09170,SPS4_00638,SPS2_01960,SPS3_00443,SPS3_01281,
976	1	1	1	1	1	1	1	1	1	1	1	11	SPS10_00450,SPS2_01958,SPS7_00655,SPS8_00174,SPS6_00449,SPS4_00640,SPS9_01038,SPS1_00363,SPS5_00079,SP_RS06315,SPS3_00445,
977	1	1	1	1	1	1	1	1	1	1	1	11	SPS8_00173,SPS10_00449,SPS4_00641,SP_RS06320,SPS3_00446,SPS7_00654,SPS5_00078,SPS6_00448,SPS1_00364,SPS9_01039,SPS2_01957,
978	1	2	1	1	1	1	1	1	1	1	1	12	SPS3_00447,SPS4_00642,SPS2_01956,SPS7_00653,SPS10_00448,SPS1_02312,SPS6_00447,SPS8_00172,SPS1_00365,SPS9_01040,SP_RS06325,SPS5_00077,
979	1	0	0	1	1	1	1	0	0	0	0	5	SPS6_00445,SPS5_00075,SPS3_00449,SP_RS06335,SPS4_00644,
980	0	1	1	1	1	1	1	1	1	1	1	11	SPS10_00445,SPS1_00368,SPS6_00443,rplS,SPS5_00073,SPS3_00451,SPS7_00645,SPS8_00169,SPS9_01043,SPS4_00646,SPS2_01953,
981	2	2	2	2	2	2	2	2	2	2	2	22	SP_RS06350,SPS5_00071,SPS8_00168,SPS4_00647,SP_RS06355,SPS9_01045,SPS8_00167,SPS9_01044,SPS1_00370,SPS7_00644,SPS1_00369,SPS6_00442,SPS2_01951,SPS5_00072,SPS10_00443,SPS4_00648,SPS6_00441,SPS3_00453,SPS3_00452,SPS10_00444,SPS2_01952,SPS7_00643,
982	1	1	1	1	1	1	1	1	1	1	1	11	SPS7_00642,SPS8_00166,SPS4_00649,SP_RS06360,SPS3_00454,SPS10_00442,SPS5_00070,SPS6_00440,SPS9_01046,SPS1_00371,SPS2_01950,
983	1	1	1	1	1	1	1	1	1	1	1	11	SPS7_00641,SPS10_00441,SPS5_00069,SP_RS06365,SPS4_00650,SPS2_01949,SPS6_00439,SPS8_00165,SPS9_01047,SPS3_00455,SPS1_00372,
984	2	2	2	2	2	2	2	2	2	2	2	22	SP_RS06370,SPS1_01803,SPS4_00651,SPS7_00640,SPS2_00729,SP_RS11260,SPS7_00754,SPS3_00456,SPS5_01158,SPS10_00776,SPS2_01948,SPS1_00373,SPS9_01048,SPS9_01332,SPS8_00164,SPS4_00343,SPS6_01168,SPS3_01124,SPS6_00438,SPS10_00440,SPS5_00068,SPS8_00480,
985	1	1	1	1	1	1	1	1	1	1	1	11	SPS10_00439,SPS1_00374,SPS6_00437,SP_RS06375,SPS5_00067,SPS3_00457,SPS7_00639,SPS8_00163,SPS9_01049,SPS4_00652,SPS2_01947,
986	1	1	1	1	1	1	1	1	1	1	1	11	SPS7_00638,SP_RS06380,SPS5_00066,SPS6_00436,SPS4_00653,SPS1_00375,SPS10_00438,SPS8_00162,SPS2_01946,SPS3_00458,SPS9_01050,
987	1	1	1	1	1	1	1	1	1	1	1	11	SPS8_00160,SP_RS06400,SPS5_00064,SPS6_00434,SPS4_00655,SPS10_00437,SPS7_00636,SPS9_01127,SPS2_01944,SPS3_00460,SPS1_00378,
988	1	2	2	0	0	0	0	0	1	1	1	8	SPS1_01480,SPS2_01943,SPS8_01267,SPS1_02329,SPS9_01619,SP_RS06405,SPS10_01757,SPS2_01399,
989	1	1	1	0	0	0	0	1	0	0	0	4	SPS2_01927,SPS1_02057,SPS7_01921,SP_RS06455,
990	4	4	4	2	2	2	2	4	2	2	2	30	SPS2_01031,SPS1_01179,SP_RS06460,SP_RS07435,SPS9_01902,SP_RS07425,SPS8_00008,SPS4_01205,SPS7_01997,SPS8_00006,SPS1_02059,SPS1_01181,SPS3_01838,SPS3_01836,SPS4_01203,SPS2_01928,SPS6_01768,SPS1_02058,SPS10_00307,SPS6_01766,SPS9_01904,SPS7_01922,SP_RS06465,SPS2_01929,SPS7_01995,SPS7_01923,SPS2_01033,SPS5_00373,SPS5_00371,SPS10_00305,
991	1	1	1	0	0	0	0	1	0	0	0	4	SPS7_01924,SPS2_01930,SPS1_02060,SP_RS06470,
992	1	1	1	0	0	0	0	1	0	0	0	4	SPS2_01931,SPS1_02061,SPS7_01925,SP_RS06475,
993	1	1	1	0	0	0	0	1	0	0	0	4	SPS7_01926,SPS2_01932,SPS1_02062,SP_RS06480,
994	1	1	1	0	0	0	0	1	0	0	0	4	SPS7_01927,SPS2_01933,SPS1_02063,SP_RS06485,
995	1	1	1	0	0	0	0	1	0	0	0	4	SPS7_01928,SPS1_02064,SPS2_01934,SP_RS06490,
996	1	1	1	0	0	0	0	1	0	0	0	4	SPS2_01935,SPS1_02065,SPS7_01929,SP_RS06495,
997	2	2	2	1	1	1	1	2	1	1	1	15	SPS6_00906,SP_RS08330,SPS9_01088,SP_RS06505,SPS8_01128,SPS5_00768,SPS1_01304,SPS1_02067,SPS2_00974,SPS4_00040,SPS2_01937,SPS3_00798,SPS7_01931,SPS7_00973,SPS10_01006,
998	3	3	3	2	2	2	2	3	2	2	2	26	SPS5_00762,SP_RS06515,SP_RS08355,SPS5_00773,SPS7_00968,SPS4_00034,SPS1_01309,SPS3_00792,SPS4_00045,SP_RS08300,SPS10_01011,SPS10_01000,SPS8_01122,SPS9_01082,SPS1_02069,SPS2_00968,SPS2_01939,SPS7_01933,SPS7_00979,SPS1_01298,SPS6_00900,SPS8_01133,SPS2_00979,SPS6_00911,SPS9_01093,SPS3_00803,
999	1	0	0	0	0	0	0	1	0	0	0	2	SP_RS06520,SPS7_01934,
1000	2	2	2	1	1	1	1	2	1	1	1	15	SPS1_01303,SPS2_00973,SPS10_01005,SPS8_01127,SPS6_00905,SPS4_00039,SPS7_00974,SPS1_02072,SPS9_01087,SPS2_01942,SPS7_01936,SP_RS08325,SPS5_00767,SP_RS06530,SPS3_00797,
1001	2	3	2	1	1	1	1	2	1	1	1	16	SPS3_00787,SPS1_02316,SP_RS06535,SPS6_00895,SPS1_01293,SPS10_00995,SPS5_00757,SPS2_00963,SPS1_01814,SPS7_00984,SP_RS08270,SPS8_01117,SPS7_01937,SPS9_01077,SPS4_00029,SPS2_00234,
1002	1	2	2	0	0	0	0	1	0	0	0	6	SPS7_01939,SPS2_00221,SPS2_00130,SPS1_01827,SP_RS06545,SPS1_02216,
1003	2	2	2	0	0	0	0	0	0	0	0	6	SPS1_02217,SPS2_00220,SPS2_00129,SPS1_01828,SP_RS06605,SP_RS06550,
1004	2	2	2	0	0	0	0	0	0	0	0	6	SP_RS06610,SPS2_00128,SPS1_02218,SPS1_01829,SP_RS06555,SPS2_00219,
1005	1	2	2	0	0	0	0	0	1	0	0	6	SPS8_00064,SPS2_00127,SPS1_02249,SPS1_02219,SPS2_00850,SP_RS06560,
1006	1	1	1	0	0	0	0	1	0	0	0	4	SPS2_00228,SPS1_01820,SPS7_00528,SP_RS06575,
1007	1	1	1	0	0	0	0	0	0	0	0	3	SPS2_00225,SPS1_01823,SP_RS06590,
1008	0	1	1	1	1	1	1	1	1	1	1	11	SPS7_00634,SPS10_00435,SPS5_00062,rplL,SPS4_00657,SPS2_00123,SPS6_00432,SPS8_00158,SPS9_01129,SPS3_00462,SPS1_00380,
1009	1	1	1	1	1	1	1	1	1	1	1	11	SPS10_00434,SPS1_00381,SPS6_00431,SP_RS06630,SPS5_00061,SPS3_00463,SPS7_00633,SPS8_00157,SPS9_01130,SPS4_00658,SPS2_00122,
1010	1	1	1	1	1	1	1	1	1	1	1	11	SPS9_01136,SPS3_00469,SPS1_00386,SP_RS06660,SPS10_00428,SPS5_00055,SPS2_00117,SPS7_00628,SPS8_00152,SPS6_00425,SPS4_00664,
1011	1	1	1	1	1	1	1	1	1	1	1	11	SPS10_00427,SPS1_00387,SP_RS06665,SPS6_00424,SPS4_00665,SPS2_00116,SPS7_00627,SPS8_00151,SPS9_01137,SPS5_00054,SPS3_00470,
1012	1	1	1	1	1	1	1	1	1	1	1	11	SPS2_00115,SPS10_00426,SPS5_00053,SP_RS06670,SPS4_00666,SPS7_00626,SPS6_00423,SPS8_00150,SPS9_01138,SPS3_00471,SPS1_00388,
1013	1	1	1	1	1	1	1	1	1	1	1	11	SPS10_00425,SPS1_00389,SPS8_00149,SP_RS06675,SPS6_00422,SPS4_00667,SPS9_01139,SPS2_00114,SPS7_00625,SPS5_00052,SPS3_00472,
1014	1	1	1	1	1	1	1	1	1	1	1	11	SPS3_00473,SPS4_00668,SPS10_00424,SPS2_00113,SPS9_01140,SPS6_00421,SPS8_00148,SPS7_00624,SPS1_00390,SP_RS06680,SPS5_00051,
1015	1	1	1	1	1	1	1	1	1	1	1	11	SPS8_00143,SP_RS06710,SPS9_01145,SPS2_00108,SPS7_00619,SPS5_00046,SPS3_00478,SPS10_00419,SPS1_00395,SPS6_00416,SPS4_00673,
1016	1	1	1	1	1	1	1	1	1	1	1	11	SPS3_00479,SPS4_00674,SPS2_00107,SPS8_00142,SPS7_00618,SPS6_00415,SPS10_00418,SPS1_00396,SPS9_01146,SP_RS06715,SPS5_00045,
1017	1	1	1	1	1	1	1	1	1	1	1	11	SPS1_00397,SPS10_00417,SPS7_00617,SP_RS06720,SPS6_00414,SPS4_00675,SPS2_00106,SPS9_01147,SPS8_00141,SPS5_00044,SPS3_00480,
1018	1	1	1	1	1	1	1	1	1	1	1	11	SPS3_00481,SPS4_00676,SPS1_00398,SPS7_00616,SPS10_00416,SPS6_00413,SPS8_00140,SPS9_01148,SPS2_00105,SP_RS06725,SPS5_00043,
1019	1	1	1	1	1	1	1	1	1	1	1	11	SPS8_00139,SPS9_01149,SPS6_00412,SP_RS06730,SPS5_00042,SPS3_00482,SPS7_00615,SPS10_00415,SPS1_00399,SPS4_00677,SPS2_00104,
1020	1	1	1	1	1	1	1	1	1	1	1	11	SPS2_00103,SP_RS06735,SPS9_01150,SPS10_00414,SPS8_00138,SPS1_00400,SPS3_00483,SPS4_00678,SPS5_00041,SPS7_00614,SPS6_00411,
1021	1	2	1	1	1	1	1	1	1	1	1	12	SPS2_00102,SPS3_00484,SPS10_00413,SP_RS06740,SPS7_00613,SPS1_02271,SPS1_00401,SPS4_00679,SPS5_00040,SPS9_01151,SPS8_00137,SPS6_00410,
1022	1	2	1	1	1	1	1	1	1	1	1	12	SPS2_00101,SP_RS06745,SPS5_00039,SPS1_00402,SPS4_00680,SPS1_02270,SPS8_00136,SPS3_00485,SPS7_00612,SPS9_01152,SPS10_00412,SPS6_00409,
1023	0	1	1	1	1	1	1	1	1	1	1	11	SPS2_00100,SPS3_00486,SPS1_00403,aroD,SPS10_00411,SPS8_00135,SPS4_00681,SPS5_00038,SPS7_00611,SPS9_01153,SPS6_00408,
1024	1	1	1	1	1	1	1	1	1	1	1	11	SPS4_00682,SP_RS06755,SPS3_00487,SPS6_00407,SPS2_00099,SPS10_00410,SPS5_00037,SPS8_00134,SPS1_00404,SPS7_00610,SPS9_01154,
1025	1	1	1	1	1	1	1	1	1	1	1	11	SPS1_00405,SPS9_01155,SPS10_00409,SP_RS06765,SPS2_00098,SPS8_00133,SPS3_00488,SPS5_00036,SPS6_00406,SPS4_00683,SPS7_00609,
1026	0	1	1	1	1	1	1	1	1	1	1	11	SPS10_00406,SPS6_00403,alaS,SPS3_00491,SPS5_00033,SPS9_01158,SPS8_00130,SPS2_00095,SPS7_00606,SPS1_00408,SPS4_00686,
1027	1	1	1	1	1	1	1	1	1	1	1	11	SPS7_00605,SPS2_00094,SPS4_00687,SP_RS06785,SPS3_00492,SPS8_00129,SPS5_00032,SPS6_00402,SPS9_01159,SPS10_00405,SPS1_00409,
1028	0	1	1	1	1	1	1	1	1	1	1	11	SPS7_00600,SPS8_00124,SPS3_00497,murB,SPS2_00089,SPS1_00414,SPS4_00692,SPS5_00027,SPS6_00397,SPS10_00400,SPS9_01164,
1029	1	2	1	1	1	1	1	1	1	1	1	12	SPS1_00415,SP_RS06820,SPS8_00123,SPS9_01165,SPS6_00396,SPS1_00416,SPS4_00693,SPS7_00599,SPS10_00399,SPS2_00088,SPS5_00026,SPS3_00498,
1030	1	1	1	1	1	1	1	1	1	1	1	11	SPS10_00398,SPS3_00499,SPS1_00417,SPS7_00598,SPS9_01166,SPS5_00025,SPS8_00122,SPS2_00087,SPS6_00395,SP_RS06825,SPS4_00694,
1031	2	2	2	2	2	2	2	2	2	2	2	22	SP_RS06865,SPS7_01380,SPS3_00507,SPS6_00387,SP_RS10610,SPS9_01678,SPS10_00887,SPS1_00425,SPS4_00225,SPS8_01637,SPS9_01174,SPS10_00390,SPS8_00114,SPS1_00834,SPS7_00590,SPS3_00656,SPS5_01091,SPS2_01683,SPS5_00017,SPS2_00079,SPS4_00702,SPS6_01324,
1032	2	2	2	2	2	2	2	2	2	2	2	22	SP_RS06870,SPS9_00371,SPS6_00385,SPS2_00077,SPS4_00086,SPS2_02025,SPS3_01240,SPS5_00015,SP_RS08580,SPS10_01049,SPS1_00427,SPS3_00509,SPS8_00112,SPS5_01972,SPS7_00588,SPS8_01629,SPS1_00662,SPS6_00767,SPS9_01176,SPS10_00388,SPS4_00704,SPS7_01613,
1033	1	1	1	1	1	1	1	1	1	1	1	11	SPS3_00510,SPS10_00387,SPS7_00587,SPS9_01177,SPS5_00014,SPS2_00076,SPS8_00111,SPS1_00428,SPS6_00384,SP_RS06875,SPS4_00705,
1034	1	1	1	1	1	1	1	1	1	1	1	11	SPS9_01178,SPS7_00586,SPS4_00706,SP_RS06880,SPS3_00511,SPS1_00429,SPS5_00013,SPS6_00383,SPS8_00110,SPS2_00075,SPS10_00386,
1035	1	1	1	1	1	1	1	1	1	1	1	11	SPS1_00431,SPS2_00073,SPS6_00381,SP_RS06890,SPS5_00011,SPS3_00513,SPS8_00108,SPS10_00384,SPS9_01180,SPS4_00708,SPS7_00584,
1036	1	1	1	1	1	1	1	1	1	1	1	11	SPS4_00709,SPS3_00514,SPS9_01181,SPS1_00432,SPS6_00380,SPS2_00072,SPS8_00107,SPS7_00583,SPS10_00383,SP_RS06895,SPS5_00010,
1037	1	0	1	0	0	0	0	0	1	0	0	3	SPS8_00106,SPS2_00071,SP_RS06900,
1038	0	1	0	1	1	1	1	1	0	1	1	8	SPS3_00515,SPS6_00379,SPS9_01182,SPS7_00582,SPS5_00009,SPS10_00382,SPS4_00710,SPS1_00433,
1039	1	1	1	1	1	1	1	1	1	1	1	11	SPS8_00105,SPS10_00381,SPS5_00008,SP_RS06905,SPS4_00711,SPS2_00070,SPS6_00378,SPS7_00581,SPS9_01183,SPS3_00516,SPS1_00434,
1040	1	1	1	1	1	1	1	1	1	1	1	11	SPS10_00380,SPS1_00435,SPS6_00377,SP_RS06910,SPS5_00007,SPS3_00517,SPS8_00104,SPS9_01184,SPS7_00580,SPS4_00712,SPS2_00069,
1041	1	1	1	1	1	1	1	1	1	1	1	11	SPS10_00379,SPS3_00518,SPS2_00068,SP_RS06915,SPS1_00436,SPS5_00006,SPS7_00579,SPS8_00103,SPS9_01185,SPS6_00376,SPS4_00713,
1042	1	1	1	1	1	1	1	1	1	1	1	11	SPS2_00067,SPS10_00378,SPS6_00375,SPS9_01186,SPS5_00005,SPS3_00519,SPS7_00578,SPS8_00102,SPS4_00714,SP_RS06920,SPS1_00437,
1043	1	1	1	1	1	1	1	1	1	1	1	11	SPS7_00577,SPS5_00004,SP_RS06925,SPS4_00715,SPS2_00066,SPS1_00438,SPS6_00374,SPS8_00101,SPS9_01187,SPS3_00520,SPS10_00377,
1044	1	1	1	1	1	1	1	1	1	1	1	11	SPS10_00376,SPS1_00439,SPS6_00373,SP_RS06930,SPS5_00003,SPS3_00521,SPS7_00576,SPS8_00100,SPS9_01188,SPS4_00716,SPS2_00065,
1045	1	1	1	1	1	1	1	1	1	1	1	11	SPS9_01189,SPS10_00375,SPS4_00717,SP_RS06935,SPS3_00522,SPS1_00440,SPS5_00002,SPS6_00372,SPS8_00099,SPS2_00064,SPS7_00575,
1046	1	1	1	1	1	1	1	1	1	1	1	11	SPS9_01190,SPS10_00374,SPS4_00718,SP_RS06940,SPS3_00523,SPS2_00063,SPS5_00001,SPS6_00371,SPS8_00098,SPS7_00574,SPS1_00441,
1047	1	1	1	1	1	1	1	1	1	1	1	11	SPS10_00370,SPS1_00445,SPS6_01747,SP_RS06965,SPS5_01784,SPS3_01790,SPS7_00570,SPS8_00094,SPS9_01194,SPS4_01796,SPS2_00059,
1048	1	1	1	1	1	1	1	1	1	1	1	11	SPS10_00369,SP_RS06970,SPS6_01746,SPS2_00058,SPS5_01785,SPS3_01789,SPS9_01195,SPS7_00569,SPS8_00093,SPS4_01797,SPS1_00446,
1049	1	1	1	1	1	1	1	1	1	1	1	11	SPS3_01788,SPS4_01798,SPS1_00447,SP_RS06975,SPS10_00368,SPS6_01745,SPS2_00057,SPS7_00568,SPS9_01196,SPS8_00092,SPS5_01786,
1050	1	1	1	1	1	1	1	1	1	1	1	11	SPS4_01804,SPS3_01782,SPS9_01202,SPS2_00049,SPS6_01739,SPS10_00363,SPS7_00561,SPS8_00085,SPS1_00453,SP_RS07015,SPS5_01793,
1051	1	1	1	1	1	1	1	1	1	1	1	11	SPS7_00560,SPS4_01805,SP_RS07020,SPS3_01781,SPS1_00454,SPS8_00084,SPS5_01794,SPS6_01738,SPS9_01203,SPS2_00048,SPS10_00362,
1052	1	2	1	1	1	1	1	1	1	2	2	14	SPS10_01140,SPS9_01204,SPS4_01806,SP_RS07025,SPS3_01780,SPS1_00455,SPS8_00083,SPS5_01795,SPS6_01737,SPS9_00464,SPS7_00559,SPS1_00785,SPS2_00047,SPS10_00361,
1053	2	2	2	2	2	2	2	2	2	2	2	22	SP_RS07110,SPS6_01337,SPS4_01683,SPS8_00060,SP_RS10685,SPS9_01665,SPS7_01367,SPS3_01687,SPS3_00669,SPS8_01650,SPS10_00358,SPS2_00035,SPS10_00874,SPS9_01816,SPS4_00238,SPS2_01696,SPS7_00546,SPS1_00847,SPS6_01008,SPS1_01233,SPS5_01559,SPS5_01104,
1054	1	1	1	1	1	1	1	1	1	1	1	11	SPS10_00357,SPS9_01815,SPS4_01682,SPS5_01558,SPS3_01686,SPS8_00059,SPS6_01009,SPS2_00034,SPS1_01232,SP_RS07115,SPS7_00545,
1055	1	1	1	1	1	1	1	1	1	1	1	11	SPS9_01814,SPS5_01557,SPS6_01010,SPS4_01681,SPS1_01231,SPS10_00356,SPS7_00544,SPS2_00033,SPS3_01685,SP_RS07120,SPS8_00058,
1056	1	1	1	1	1	1	1	1	1	1	1	11	SPS3_01684,SPS4_01680,SPS7_00543,SP_RS07125,SPS10_00355,SPS6_01011,SPS8_00057,SPS9_01813,SPS2_00032,SPS1_01230,SPS5_01556,
1057	1	1	1	1	1	1	1	1	1	1	1	11	SPS8_00055,SPS10_00353,SPS1_01228,SPS2_00030,SPS6_01013,SPS4_01678,SPS7_00541,SPS9_01811,SPS5_01554,SP_RS07135,SPS3_01682,
1058	1	1	1	1	1	1	1	1	1	1	1	11	SPS8_00054,SPS2_00029,SPS5_01553,SPS6_01014,SPS4_01677,SPS1_01227,SPS7_00540,SPS10_00352,SPS3_01681,SP_RS07140,SPS9_01810,
1059	2	2	2	2	2	2	2	2	2	2	2	22	SP_RS07155,SPS6_00829,SPS9_01465,SPS4_01676,SPS8_01401,SPS1_01138,SPS2_00028,SPS3_00877,SPS7_01302,SPS9_01809,SPS7_00539,SPS6_01015,SP_RS07640,SPS5_01552,SPS2_01074,SPS4_01453,SPS10_01537,SPS3_01680,SPS8_00053,SPS10_00351,SPS5_00329,SPS1_01226,
1060	2	2	2	2	2	2	2	2	2	2	2	22	SPS1_01666,SP_RS07160,SPS10_01482,SPS3_01679,SPS6_01016,SPS8_01470,SPS5_00176,SPS7_01049,SPS9_01808,SPS4_00751,SPS1_01225,SPS8_00052,SPS2_00027,SPS7_00538,SPS6_00545,SP_RS09920,SPS2_01456,SPS9_01246,SPS5_01551,SPS10_00350,SPS4_01675,SPS3_00556,
1061	1	1	1	1	1	1	1	1	1	1	1	11	SPS10_00348,SPS1_01223,SPS4_01673,SP_RS07170,SPS3_01677,SPS9_01806,SPS5_01549,SPS6_01018,SPS8_00050,SPS2_00025,SPS7_00536,
1062	1	1	1	1	1	1	1	1	1	1	1	11	SPS7_00532,SP_RS07190,SPS5_01545,SPS6_01022,SPS4_01669,SPS1_01219,SPS2_00021,SPS8_00046,SPS9_01802,SPS3_01673,SPS10_00344,
1063	1	1	1	1	1	1	1	1	1	1	1	11	SPS7_00531,SP_RS07195,SPS5_01544,SPS6_01023,SPS4_01668,SPS2_00020,SPS10_00343,SPS8_00045,SPS9_01801,SPS3_01672,SPS1_01218,
1064	1	1	1	1	1	1	1	0	1	1	1	10	SPS1_01217,SPS4_01667,SP_RS07200,SPS3_01671,SPS10_00342,SPS5_01543,SPS6_01024,SPS8_00044,SPS2_00019,SPS9_01800,
1065	1	1	1	1	1	1	1	1	1	1	1	11	SPS7_00529,SPS3_01670,SPS1_01216,SP_RS07205,SPS10_00341,SPS5_01542,SPS2_00018,SPS8_00043,SPS9_01799,SPS6_01025,SPS4_01666,
1066	1	1	1	1	1	1	1	1	1	1	1	11	SPS7_00526,SPS9_01798,SPS4_01665,SP_RS07210,SPS3_01669,SPS1_01215,SPS5_01541,SPS6_01026,SPS8_00042,SPS2_00017,SPS10_00340,
1067	1	1	1	1	1	1	1	1	1	1	1	11	SPS10_00339,SPS1_01214,SPS6_01027,SP_RS07215,SPS5_01540,SPS3_01668,SPS7_00525,SPS8_00041,SPS9_01797,SPS4_01664,SPS2_00016,
1068	1	1	1	1	1	1	1	1	1	1	1	11	SPS3_01666,SPS6_01029,SPS4_01662,SP_RS07225,SPS2_00014,SPS10_00337,SPS5_01538,SPS7_00523,SPS9_01795,SPS1_01212,SPS8_00039,
1069	1	1	1	1	1	1	1	1	1	1	1	11	SPS10_00334,SPS7_00520,SPS4_01659,SP_RS07240,SPS3_01663,SPS1_01209,SPS5_01535,SPS6_01032,SPS8_00036,SPS2_00011,SPS9_01792,
1070	1	1	1	1	1	1	1	1	1	1	1	11	SPS7_00519,SPS5_01534,SPS10_00333,SP_RS07245,SPS9_01791,SPS3_01662,SPS2_00010,SPS1_01208,SPS8_00035,SPS4_01658,SPS6_01033,
1071	0	1	1	1	1	1	1	1	1	1	1	11	SPS8_00034,SPS2_00009,SPS5_01533,glyQ,SPS4_01657,SPS7_00518,SPS6_01034,SPS10_00332,SPS1_01207,SPS3_01661,SPS9_01790,
1072	1	1	1	1	1	1	1	1	1	1	1	11	SPS1_01203,SPS2_00006,SPS7_00515,SP_RS07265,SPS6_01037,SPS4_01654,SPS8_00030,SPS9_01787,SPS10_00328,SPS5_01530,SPS3_01658,
1073	1	1	1	1	1	1	1	1	1	1	1	11	SPS10_00326,SPS7_00513,SPS4_01652,SPS5_01528,SPS3_01656,SPS2_00004,SPS6_01039,SPS9_01785,SPS8_00029,SP_RS07280,SPS1_01201,
1074	3	3	3	3	3	3	3	3	3	3	3	33	SPS7_00812,SPS1_00710,SPS10_01073,SP_RS07340,SPS6_01260,SPS5_00387,SPS8_00023,SP_RS11155,SPS1_00962,SPS7_00734,SPS4_01189,SPS3_00751,SPS8_00950,SPS9_01438,SPS3_01214,SPS4_00112,SPS3_01822,SPS1_01196,SPS9_00395,SPS5_00709,SPS6_00741,SPS10_00796,SPS2_00786,SPS9_01918,SPS4_00319,SPS2_00709,SP_RS08820,SPS10_00321,SPS8_00500,SPS7_00509,SPS2_01017,SPS6_01752,SPS5_00994,
1075	1	1	1	1	1	1	1	0	1	1	1	10	SPS1_01195,SPS3_01823,SP_RS07345,SPS10_00320,SPS8_00022,SPS4_01190,SPS5_00386,SPS6_01753,SPS9_01917,SPS2_01018,
1076	1	1	1	1	1	1	1	1	2	1	1	12	SPS8_00021,SPS10_00319,SPS7_00508,SPS1_01194,SPS6_01754,SPS8_00020,SPS4_01191,SPS2_01019,SPS9_01916,SPS5_00385,SP_RS07350,SPS3_01824,
1077	1	1	1	1	1	1	1	1	1	1	1	11	SPS1_01193,SPS10_00318,SPS6_01755,SP_RS07355,SPS5_00384,SPS3_01825,SPS7_00507,SPS8_00019,SPS9_01915,SPS4_01192,SPS2_01020,
1078	1	2	2	2	2	2	2	2	2	2	2	22	SP_RS07375,SPS8_01392,SPS4_01194,SPS9_01913,SPS9_01456,SPS7_01311,SPS2_01083,SPS3_01827,SPS4_01444,glmM,SPS8_00017,SPS10_00316,SPS7_00505,SPS10_01528,SPS2_01022,SPS3_00868,SPS5_00320,SPS1_01129,SPS6_01757,SPS1_01190,SPS5_00382,SPS6_00820,
1079	1	1	1	1	1	1	1	1	1	1	1	11	SPS7_02005,SP_RS07380,SPS6_01758,SPS9_01912,SPS5_00381,SPS3_01828,SPS10_00315,SPS1_01189,SPS8_00016,SPS4_01195,SPS2_01023,
1080	1	1	1	1	1	1	1	1	1	1	1	11	SPS1_01185,SPS3_01832,SPS10_00311,SP_RS07405,SPS2_01027,SPS5_00377,SPS9_01908,SPS7_02001,SPS8_00012,SPS6_01762,SPS4_01199,
1081	1	1	1	1	1	1	1	1	1	1	1	11	SPS8_00010,SPS3_01834,SPS10_00309,SP_RS07415,SPS9_01906,SPS5_00375,SPS1_01183,SPS2_01029,SPS7_01999,SPS6_01764,SPS4_01201,
1082	1	1	1	1	1	1	1	1	1	1	1	11	SPS10_00308,SPS1_01182,SPS6_01765,SP_RS07420,SPS5_00374,SPS3_01835,SPS7_01998,SPS8_00009,SPS9_01905,SPS4_01202,SPS2_01030,
1083	1	1	1	1	1	1	1	1	1	1	1	11	SPS10_00306,SPS1_01180,SPS6_01767,SP_RS07430,SPS5_00372,SPS3_01837,SPS7_01996,SPS8_00007,SPS9_01903,SPS4_01204,SPS2_01032,
1084	1	1	1	1	1	1	1	1	1	1	1	11	SPS10_00304,SPS1_01178,SPS6_01769,SP_RS07440,SPS5_00370,SPS3_01839,SPS7_01994,SPS8_00005,SPS9_01901,SPS4_01206,SPS2_01034,
1085	1	1	1	1	1	1	1	1	1	1	1	11	SPS10_00303,SPS1_01177,SPS6_01770,SP_RS07445,SPS5_00369,SPS3_01840,SPS7_01993,SPS8_00004,SPS9_01900,SPS4_01207,SPS2_01035,
1086	1	1	1	1	1	1	1	1	1	1	1	11	SPS1_01176,SPS10_00302,SPS6_01771,SP_RS07450,SPS5_00368,SPS3_01841,SPS7_01992,SPS8_00003,SPS9_01899,SPS4_01208,SPS2_01036,
1087	1	1	1	1	1	1	1	1	1	1	1	11	SPS10_00301,SPS1_01175,SPS6_01772,SP_RS07455,SPS5_00367,SPS3_01842,SPS7_01991,SPS8_00002,SPS9_01898,SPS4_01209,SPS2_01037,
1088	1	1	1	1	1	1	1	1	1	1	1	11	SPS10_01574,SPS9_02058,SPS4_01211,SP_RS07465,SPS3_00913,SPS1_01174,SPS5_00365,SPS6_00865,SPS7_01266,SPS2_01039,SPS8_01435,
1089	1	1	1	1	1	1	1	1	1	1	1	11	SPS1_01172,SPS2_01040,SPS7_01268,SP_RS07470,SPS6_00864,SPS4_01212,SPS8_01434,SPS9_01500,SPS10_01572,SPS5_00364,SPS3_00912,
1090	1	1	1	1	1	1	1	1	1	1	1	11	SPS3_00911,SPS4_01213,SPS8_01433,SPS7_01269,SPS9_01499,SPS6_00863,SPS2_01041,SPS10_01571,SPS1_01171,SP_RS07475,SPS5_00363,
1091	2	2	2	2	2	2	2	2	2	2	2	22	SP_RS07480,SPS5_00361,SPS2_01042,SPS5_00362,SPS8_01431,SPS2_01043,SPS7_01271,SPS1_01170,SPS1_01169,SPS9_01498,SPS10_01570,SPS7_01270,SPS9_01497,SPS6_00862,SPS10_01569,SPS4_01215,SPS6_00861,SPS3_00909,SPS4_01214,SPS8_01432,SPS3_00910,SP_RS07485,
1092	1	1	1	1	1	1	1	1	1	1	1	11	SPS2_01045,SPS8_01429,SPS6_00859,SPS7_01273,SPS5_00359,SPS3_00907,SPS1_01167,SPS10_01567,SPS4_01217,SP_RS07495,SPS9_01495,
1093	1	2	2	1	1	1	1	2	1	2	1	15	SPS7_01274,SP_RS07500,SPS1_01166,SPS8_01428,SPS6_00858,SPS7_01746,SPS4_01218,SPS2_01046,SPS9_00891,SPS2_00172,SPS9_01494,SPS1_01916,SPS10_01566,SPS5_00358,SPS3_00906,
1094	0	0	0	0	0	0	0	0	0	1	0	1	SPS9_00885,
1095	0	1	1	0	0	0	0	0	0	0	0	2	SPS2_00175,SPS1_01914,
1096	1	2	2	2	2	2	2	2	2	3	2	22	SP_RS07510,SPS7_01236,SPS8_01426,SPS4_01220,SPS9_00967,SPS8_00243,SPS9_00968,SPS9_01492,SPS4_01827,SPS2_01262,SPS7_01276,SPS6_00856,SPS10_00519,SPS5_00356,SPS5_01816,SPS3_01848,SPS10_01564,SPS1_00294,SPS3_00904,SPS1_01164,SPS2_01048,SPS6_01786,
1097	1	1	1	1	1	1	1	1	1	1	1	11	SPS1_01159,SP_RS07530,SPS6_00852,SPS7_01281,SPS5_00352,SPS3_00900,SPS10_01558,SPS8_01422,SPS9_01488,SPS4_01224,SPS2_01051,
1098	2	2	2	2	2	2	2	2	2	2	2	22	SP_RS07540,SPS7_00838,SPS10_01556,SPS5_00350,SPS10_01099,SPS9_00419,SP_RS08960,SPS9_01486,SPS4_00139,SPS8_00925,SPS1_01157,SPS8_01420,SPS1_00739,SPS6_00850,SPS5_00682,SPS3_01187,SPS2_01053,SPS2_00812,SPS4_01226,SPS7_01283,SPS3_00898,SPS6_00714,
1099	1	1	1	1	1	1	1	1	1	1	1	11	SPS10_01554,SPS3_00896,SPS7_01285,SPS9_01483,SPS2_01055,SPS5_00348,SPS1_01155,SPS8_01418,SPS6_00848,SP_RS07550,SPS4_01228,
1100	1	1	1	1	1	1	1	1	1	1	1	11	SPS9_01482,SPS10_01553,SPS5_00347,SP_RS07555,SPS4_01229,SPS2_01056,SPS6_00847,SPS7_01286,SPS8_01417,SPS3_00895,SPS1_01154,
1101	1	1	1	1	1	1	1	1	1	1	1	11	SPS9_01481,SPS10_01552,SPS7_01287,SPS1_01153,SPS6_00846,SPS4_01230,SPS2_01057,SPS8_01416,SPS5_00346,SP_RS07560,SPS3_00894,
1102	1	1	1	1	1	1	1	1	1	1	1	11	SPS9_01480,SPS10_01551,SPS8_01415,SPS1_01152,SPS6_00845,SPS4_01231,SPS7_01288,SPS2_01058,SPS5_00345,SP_RS07565,SPS3_00893,
1103	1	1	1	1	1	1	1	1	1	1	1	11	SPS10_01548,SPS1_01149,SPS6_00842,SP_RS07580,SPS5_00342,SPS3_00890,SPS7_01291,SPS8_01412,SPS9_01477,SPS4_01234,SPS2_01061,
1104	2	2	3	2	2	2	2	2	2	2	2	23	SPS7_01102,SP_RS07585,SPS6_00632,SPS2_01062,SPS5_00341,SPS1_02027,SPS2_01755,SPS2_01998,SPS1_01148,SPS10_01824,SPS8_01819,SPS10_01547,SPS7_01292,SPS5_00260,SPS8_01411,SPS6_00841,SP_RS09595,SPS3_00643,SPS9_01940,SPS4_01235,SPS9_01476,SPS3_00889,SPS4_00835,
1105	1	1	1	1	1	1	1	1	1	1	1	11	SPS10_01546,SPS1_01147,SPS6_00840,SP_RS07590,SPS5_00340,SPS3_00888,SPS7_01293,SPS8_01410,SPS9_01475,SPS4_01236,SPS2_01063,
1106	1	1	1	1	1	1	1	1	1	1	1	11	SPS1_01145,SPS10_01544,SPS4_01238,SPS3_00886,SPS5_00338,SPS8_01408,SPS7_01295,SPS9_01473,SPS6_00838,SP_RS07600,SPS2_01065,
1107	1	1	1	1	1	1	1	1	1	1	1	11	SPS3_00884,SPS4_01240,SPS2_01067,SP_RS07610,SPS9_01471,SPS6_00836,SPS10_01542,SPS7_01297,SPS1_01143,SPS8_01406,SPS5_00336,
1108	1	1	1	1	1	1	1	1	1	1	1	11	SPS2_01071,SPS9_01468,SPS3_00880,SP_RS07625,SPS1_01141,SPS8_01404,SPS4_01456,SPS5_00332,SPS6_00832,SPS10_01540,SPS7_01299,
1109	1	2	1	1	1	1	1	1	1	1	1	12	SPS6_00831,SPS5_00331,SPS8_01403,SP_RS07630,SPS2_01072,SPS9_01467,SPS3_00879,SPS1_01140,SPS7_01300,SPS10_01539,SPS1_02323,SPS4_01455,
1110	1	1	1	1	1	1	1	1	1	1	1	11	SPS2_01073,SPS8_01402,SPS3_00878,SPS4_01454,SPS9_01466,SPS7_01301,SPS5_00330,SPS6_00830,SPS1_01139,SP_RS07635,SPS10_01538,
1111	1	1	1	1	1	1	1	1	1	1	1	11	SPS2_01075,SPS8_01400,SPS3_00876,SP_RS07645,SPS1_01137,SPS7_01303,SPS4_01452,SPS5_00328,SPS6_00828,SPS10_01536,SPS9_01464,
1112	2	2	2	2	2	2	2	2	2	2	2	22	SP_RS07655,SPS3_01272,SPS10_01534,SPS5_00326,SPS7_00887,SPS5_00638,SPS10_01148,SPS2_01077,SPS4_00183,SPS9_01462,SPS8_01398,SPS7_01305,SP_RS09215,SPS6_00826,SPS9_00472,SPS2_00857,SPS6_00670,SPS1_00793,SPS4_01450,SPS1_01135,SPS3_00874,SPS8_00873,
1113	1	1	1	1	1	1	1	1	1	1	1	11	SPS1_01133,SPS2_01079,SPS4_01448,SP_RS07665,SPS3_00872,SPS8_01396,SPS5_00324,SPS6_00824,SPS7_01307,SPS9_01460,SPS10_01532,
1114	1	1	1	1	1	1	1	1	1	1	1	11	SPS9_01459,SPS10_01531,SPS4_01447,SP_RS07670,SPS3_00871,SPS1_01132,SPS5_00323,SPS6_00823,SPS8_01395,SPS2_01080,SPS7_01308,
1115	1	1	1	1	1	1	1	1	1	1	1	11	SPS10_01529,SPS1_01130,SPS6_00821,SP_RS07680,SPS5_00321,SPS3_00869,SPS7_01310,SPS8_01393,SPS9_01457,SPS4_01445,SPS2_01082,
1116	1	1	1	1	1	1	1	1	1	1	1	11	SPS9_01455,SPS10_01527,SPS5_00319,SP_RS07690,SPS4_01443,SPS2_01084,SPS6_00819,SPS7_01312,SPS8_01391,SPS3_00867,SPS1_01128,
1117	1	1	1	1	1	1	1	1	1	1	1	11	SPS9_01454,SPS2_01085,SPS4_01442,SP_RS07695,SPS3_00866,SPS10_01526,SPS5_00318,SPS6_00818,SPS7_01313,SPS1_01127,SPS8_01390,
1118	1	1	1	1	1	1	1	1	1	1	1	11	SPS2_01087,SP_RS07710,SPS4_01440,SPS5_00316,SPS3_00864,SPS10_01524,SPS7_01315,SPS6_00816,SPS9_01452,SPS1_01125,SPS8_01388,
1119	1	1	1	1	1	1	1	1	1	1	1	11	SPS9_01451,SPS1_01124,SPS5_00315,SP_RS07715,SPS4_01439,SPS2_01088,SPS6_00815,SPS7_01316,SPS8_01387,SPS3_00863,SPS10_01523,
1120	1	1	1	1	1	1	1	1	1	1	1	11	SPS10_01522,SPS1_01123,SPS5_00314,SP_RS07720,SPS4_01438,SPS7_01317,SPS6_00814,SPS8_01386,SPS9_01450,SPS3_00862,SPS2_01089,
1121	1	1	1	1	1	1	1	1	1	1	1	11	SPS10_01521,SPS1_01122,SPS6_00813,SP_RS07725,SPS5_00313,SPS3_00861,SPS7_01318,SPS8_01385,SPS9_01449,SPS4_01437,SPS2_01090,
1122	1	1	1	0	1	1	0	1	1	1	1	9	SPS1_01119,SP_RS07740,SPS10_01518,SPS4_01434,SPS5_00310,SPS8_01382,SPS9_01446,SPS7_01321,SPS2_01093,
1123	0	0	0	1	0	0	1	0	0	0	0	2	SPS3_00858,SPS6_00810,
1124	1	2	1	1	1	1	1	1	1	1	1	12	SPS6_00809,SPS1_02302,SPS10_01517,SPS9_01445,SPS8_01381,SPS3_00857,SPS7_01322,SPS5_00309,SPS1_01118,SPS4_01433,SP_RS07745,SPS2_01094,
1125	1	2	1	1	1	1	1	1	1	1	1	12	SPS2_01095,SPS7_01323,SPS1_01117,SP_RS07750,SPS10_01516,SPS1_02301,SPS3_00856,SPS5_00308,SPS8_01380,SPS9_01444,SPS6_00808,SPS4_01432,
1126	1	1	1	1	1	1	1	1	1	1	1	11	SPS10_00903,SPS1_01115,SPS6_00806,SP_RS07760,SPS5_00306,SPS3_00854,SPS7_01325,SPS8_01787,SPS9_02014,SPS4_01430,SPS2_01097,
1127	1	1	1	1	1	1	1	1	1	1	1	11	SPS8_01789,SPS1_01113,SPS10_00905,SP_RS07770,SPS6_00804,SPS4_01428,SPS2_01099,SPS7_01327,SPS9_02016,SPS5_00304,SPS3_00852,
1128	3	3	3	3	3	3	3	3	3	3	3	33	SPS2_00847,SPS3_01282,SP_RS07775,SPS7_01044,SPS3_00851,SPS6_00803,SPS10_01487,SPS9_01241,SP_RS09945,SPS2_01100,SPS4_00746,SPS8_01465,SPS4_00173,SPS9_00461,SPS1_01112,SPS9_02017,SPS10_01137,SPS6_00680,SP_RS09165,SPS1_01661,SPS8_00883,SPS8_01790,SPS5_00171,SPS3_00551,SPS7_00877,SPS7_01328,SPS2_01451,SPS5_00303,SPS10_00906,SPS4_01427,SPS6_00540,SPS5_00648,SPS1_00782,
1129	1	1	1	1	1	1	1	1	1	1	1	11	SPS8_01791,SPS1_01111,SPS10_00907,SP_RS07780,SPS6_00802,SPS4_01426,SPS2_01101,SPS7_01329,SPS9_02018,SPS5_00302,SPS3_00850,
1130	1	1	1	1	1	1	1	1	1	1	1	11	SPS9_02021,SPS10_00910,SPS4_01423,SP_RS07805,SPS3_00847,SPS1_01108,SPS5_00299,SPS6_00799,SPS7_01332,SPS2_01104,SPS8_01794,
1131	1	1	1	1	1	1	1	1	1	1	1	11	SPS10_00911,SPS1_01107,SPS6_00798,SP_RS07810,SPS5_00298,SPS3_00846,SPS7_01333,SPS8_01795,SPS9_02022,SPS4_01422,SPS2_01105,
1132	1	1	1	1	1	1	1	1	1	1	1	11	SPS10_00913,SPS5_00296,SP_RS07820,SPS4_01420,SPS2_01107,SPS9_02027,SPS6_00796,SPS7_01335,SPS8_01797,SPS3_00844,SPS1_01105,
1133	1	1	1	1	1	1	1	1	1	1	1	11	SPS3_00842,SPS4_01418,SPS9_02025,SPS2_01109,SPS10_00915,SPS6_00794,SPS7_01337,SPS8_01799,SPS1_01103,SP_RS07830,SPS5_00294,
1134	1	1	1	1	1	1	1	1	1	1	1	11	SPS2_01110,SPS7_01338,SPS4_01417,SP_RS07835,SPS3_00841,SPS10_00916,SPS5_00293,SPS6_00793,SPS9_02024,SPS1_01102,SPS8_01800,
1135	1	1	1	1	1	1	1	1	1	1	1	11	SPS10_00921,SPS3_01557,SPS2_00903,SPS7_01765,SPS1_02073,SPS5_00288,SPS8_01805,SPS9_01980,SPS6_00789,SP_RS07870,SPS4_01932,
1136	1	1	1	1	1	1	1	1	1	1	1	11	SPS9_01978,SPS2_00905,SPS4_01934,SP_RS07880,SPS3_01559,SPS10_00923,SPS5_00286,SPS6_00787,SPS8_01807,SPS1_02075,SPS7_01763,
1137	1	1	1	1	1	1	1	1	1	1	1	11	SPS10_00924,SPS1_02076,SPS8_01808,SP_RS07890,SPS6_00786,SPS4_01935,SPS9_01977,SPS2_00906,SPS7_01762,SPS5_00285,SPS3_01560,
1138	1	1	1	1	1	1	1	1	1	1	1	11	SPS1_02077,SPS2_00907,SPS5_00284,SP_RS07895,SPS4_01936,SPS10_00925,SPS6_00785,SPS8_01809,SPS9_01976,SPS3_01561,SPS7_01761,
1139	1	1	1	1	1	1	1	1	1	1	1	11	SPS3_01562,SPS4_01937,SPS7_01760,SP_RS07900,SPS2_00908,SPS6_00784,SPS8_01810,SPS9_01975,SPS1_02078,SPS10_00926,SPS5_00283,
1140	1	1	1	1	1	1	1	1	1	1	1	11	SPS1_02079,SPS3_01563,SPS2_00909,SPS7_01759,SPS10_00927,SPS5_00282,SPS8_01811,SPS9_01974,SPS6_00783,SP_RS07905,SPS4_01938,
1141	1	1	1	1	1	1	1	1	1	1	1	11	SPS2_00910,SP_RS07910,SPS3_01564,SPS4_01939,SPS1_02080,SPS8_01812,SPS7_01758,SPS5_00281,SPS6_00782,SPS9_01973,SPS10_00928,
1142	1	1	1	1	1	1	1	1	1	1	1	11	SPS10_00929,SPS1_02081,SPS6_00781,SP_RS07915,SPS5_00280,SPS3_01565,SPS7_01757,SPS8_01813,SPS9_01972,SPS4_01940,SPS2_00911,
1143	1	2	1	1	1	1	1	1	1	1	1	12	SPS8_01069,SPS2_00914,SPS1_02384,SP_RS07930,SPS4_01943,SPS1_02084,SPS6_00778,SPS10_00933,SPS7_01753,SPS5_00277,SPS3_01568,SPS9_01969,
1144	1	1	1	1	1	1	1	1	1	1	1	11	SPS7_01752,SPS3_01569,SPS9_01968,SP_RS07935,SPS10_00934,SPS5_00276,SPS1_02085,SPS2_00915,SPS8_01070,SPS6_00777,SPS4_01944,
1145	1	1	1	1	1	1	1	1	1	1	1	11	SPS8_01071,SPS7_01751,SPS2_00916,SP_RS07940,SPS1_02086,SPS10_00935,SPS3_01570,SPS5_00275,SPS6_00776,SPS9_01967,SPS4_01945,
1146	2	2	1	2	2	2	2	1	1	2	2	19	SP_RS07970,SPS8_01461,SPS1_01240,SPS4_01771,SPS4_00742,SPS1_01657,SPS3_00547,SPS6_00536,SPS6_01709,SPS10_00943,SPS5_01759,SPS9_01237,SPS2_01447,SPS10_01491,SP_RS09965,SPS3_01577,SPS5_00167,SPS9_01822,SPS7_01040,
1147	1	1	0	1	1	1	1	0	0	1	1	8	SPS3_01581,SPS9_01826,SPS6_01713,SPS4_01775,SPS10_00947,SP_RS07990,SPS5_01763,SPS1_01244,
1148	1	1	1	1	1	1	1	1	1	1	1	11	SPS1_01247,SPS5_01766,SP_RS08010,SPS4_01778,SPS2_00918,SPS9_01829,SPS6_01716,SPS7_01744,SPS8_01073,SPS3_01584,SPS10_00950,
1149	1	1	1	1	1	1	1	1	1	1	1	11	SPS10_00951,SPS1_01248,SPS6_01717,SP_RS08015,SPS5_01767,SPS3_01585,SPS7_01743,SPS8_01074,SPS9_01830,SPS4_01779,SPS2_00919,
1150	1	1	1	1	1	1	1	1	1	1	1	11	SPS10_00952,SPS1_01249,SPS6_01718,SP_RS08020,SPS5_01768,SPS3_01586,SPS7_01742,SPS8_01075,SPS9_01831,SPS4_01780,SPS2_00920,
1151	1	1	1	1	1	1	1	1	1	1	1	11	SPS3_01587,SPS4_01781,SPS1_01250,SPS2_00921,SPS9_01832,SPS6_01719,SPS8_01076,SPS7_01741,SPS10_00953,SP_RS08025,SPS5_01769,
1152	1	1	1	1	1	1	1	1	1	1	1	11	SPS10_00954,SPS1_01251,SPS4_01782,SP_RS08030,SPS3_01588,SPS9_01833,SPS5_01770,SPS6_01720,SPS8_01077,SPS2_00922,SPS7_01740,
1153	1	1	1	1	1	1	1	1	1	1	1	11	SPS1_01252,SPS3_01589,SPS9_01834,SP_RS08035,SPS8_01078,SPS10_00955,SPS5_01771,SPS2_00923,SPS7_01739,SPS6_01721,SPS4_01783,
1154	0	1	0	0	0	0	0	0	0	0	0	1	SPS1_01253,
1155	1	1	1	1	1	1	1	1	1	1	1	11	SPS7_01735,SPS8_01082,SPS4_01787,SP_RS08055,SPS3_01593,SPS2_00927,SPS5_01775,SPS6_01725,SPS9_01838,SPS1_01257,SPS10_00959,
1156	1	1	1	1	1	1	1	1	1	1	1	11	SPS7_01734,SPS3_01594,SPS1_01258,SPS2_00928,SPS10_00960,SPS5_01776,SPS8_01083,SPS9_01839,SPS6_01726,SP_RS08060,SPS4_01788,
1157	1	1	1	1	1	1	1	1	1	1	1	11	SPS3_01595,SPS4_01789,SPS1_01259,SP_RS08065,SPS10_00961,SPS6_01727,SPS2_00929,SPS7_01733,SPS9_01840,SPS8_01084,SPS5_01777,
1158	1	1	1	1	1	1	1	1	1	1	1	11	SPS8_01086,SPS10_00963,SPS5_01779,SP_RS08075,SPS4_01791,SPS2_00931,SPS6_01729,SPS7_01731,SPS9_01842,SPS3_01597,SPS1_01261,
1159	1	1	1	1	1	1	1	1	1	1	1	11	SPS4_01792,SPS3_01598,SP_RS08090,SPS2_00932,SPS6_01730,SPS10_00964,SPS9_01843,SPS1_01262,SPS7_01014,SPS8_01087,SPS5_01780,
1160	1	1	1	0	0	0	0	1	1	1	1	7	SPS2_00933,SPS7_01013,SPS10_00965,SPS9_01844,SPS1_01263,SP_RS08095,SPS8_01088,
1161	1	1	1	1	0	0	1	1	1	1	1	9	SP_RS08100,SPS3_00758,SPS6_00866,SPS2_00934,SPS1_01264,SPS7_01012,SPS9_01845,SPS8_01089,SPS10_00966,
1162	1	1	1	1	1	1	1	1	1	1	1	11	SPS4_00001,SP_RS08105,SPS6_00867,SPS9_01846,SPS3_00759,SPS1_01265,SPS5_00729,SPS7_01011,SPS8_01090,SPS2_00935,SPS10_00967,
1163	1	1	1	1	1	1	1	1	1	1	1	11	SPS9_01848,SPS5_00731,SP_RS08125,SPS4_00003,SPS2_00937,SPS1_01267,SPS6_00869,SPS7_01009,SPS8_01092,SPS3_00761,SPS10_00970,
1164	1	0	0	0	0	1	0	0	1	1	1	5	SPS9_01849,SPS8_01093,SPS5_00732,SP_RS08130,SPS10_00971,
1165	0	1	1	1	1	0	1	1	0	0	0	6	SPS6_00870,SPS4_00004,SPS7_01008,SPS3_00762,SPS1_01268,SPS2_00938,
1166	2	2	2	2	2	2	2	2	2	2	2	22	SPS1_00949,SP_RS08140,SPS7_00722,SPS3_00764,SPS6_00872,SPS10_00807,SPS9_01427,SP_RS11070,SPS2_00940,SPS4_00308,SPS8_00511,SPS1_01270,SPS8_01095,SPS9_01052,SPS7_01006,SPS3_00739,SPS5_01006,SPS2_00698,SPS5_00734,SPS10_00973,SPS4_00006,SPS6_01247,
1167	1	1	1	1	1	1	1	1	1	1	1	11	SPS2_00942,SPS5_00736,SP_RS08150,SPS4_00008,SPS1_01272,SPS9_01054,SPS6_00874,SPS7_01004,SPS8_01097,SPS3_00766,SPS10_00975,
1168	1	1	1	1	1	1	1	1	1	1	1	11	SPS9_01055,SPS2_00943,SPS5_00737,SP_RS08155,SPS4_00009,SPS8_01098,SPS7_01003,SPS3_00767,SPS6_00875,SPS10_00976,SPS1_01273,
1169	2	2	2	2	2	2	2	1	1	2	1	19	SP_RS08165,SPS5_01016,SPS4_00011,SPS7_01001,SPS9_01057,SPS3_00769,SP_RS11020,SPS6_01237,SPS8_01100,SPS2_00945,SPS10_00978,SPS1_01275,SPS2_00688,SPS3_00729,SPS1_02131,SPS6_00877,SPS9_01058,SPS5_00739,SPS4_00298,
1170	1	1	1	1	1	1	1	0	0	1	1	9	SPS4_00013,SP_RS08175,SPS3_00771,SPS2_00947,SPS5_00741,SPS6_00879,SPS9_01060,SPS1_01277,SPS10_00980,
1171	1	1	1	1	1	1	1	1	1	1	1	11	SPS10_00981,SPS7_00999,SPS6_00880,SPS1_01278,SPS5_00742,SPS3_00772,SPS2_00948,SPS9_01061,SPS4_00014,SP_RS08185,SPS8_01102,
1172	1	1	1	1	1	1	1	1	1	1	1	11	SPS8_01105,SPS9_01064,SPS5_00744,SP_RS08205,SPS4_00016,SPS2_00950,SPS6_00882,SPS7_00997,SPS10_00983,SPS3_00774,SPS1_01280,
1173	1	1	1	1	1	1	1	1	1	1	1	11	SPS3_00775,SPS4_00017,SPS9_01065,SPS2_00951,SPS1_01281,SPS6_00883,SPS7_00996,SPS8_01106,SPS10_00984,SP_RS08210,SPS5_00745,
1174	1	1	1	1	1	1	1	1	1	1	1	11	SPS10_00985,SPS1_01282,SPS6_00884,SP_RS08215,SPS5_00746,SPS3_00776,SPS7_00995,SPS8_01107,SPS9_01066,SPS4_00018,SPS2_00952,
1175	1	1	1	1	1	1	1	1	1	1	1	11	SPS10_00986,SPS1_01283,SPS3_00777,SP_RS08220,SPS9_01067,SPS7_00994,SPS4_00019,SPS5_00747,SPS6_00885,SPS8_01108,SPS2_00953,
1176	1	1	1	1	1	1	1	1	1	1	1	11	SPS7_00993,SP_RS08225,SPS8_01109,SPS10_00987,SPS6_00886,SPS4_00020,SPS1_01284,SPS2_00954,SPS9_01068,SPS5_00748,SPS3_00778,
1177	1	1	1	1	1	1	1	1	1	1	1	11	SPS10_00988,SPS1_01285,SP_RS08230,SPS6_00887,SPS4_00021,SPS9_01069,SPS2_00955,SPS7_00992,SPS8_01110,SPS5_00749,SPS3_00779,
1178	1	1	1	1	1	1	1	1	1	1	1	11	SPS9_01070,SPS10_00989,SPS5_00750,SP_RS08235,SPS4_00022,SPS2_00956,SPS6_00888,SPS7_00991,SPS8_01111,SPS3_00780,SPS1_01286,
1179	1	1	1	1	1	1	1	1	1	1	1	11	SPS1_01287,SPS4_00023,SPS6_00889,SP_RS08240,SPS5_00751,SPS10_00990,SPS7_00990,SPS8_01112,SPS9_01071,SPS3_00781,SPS2_00957,
1180	1	1	1	1	1	1	1	1	0	1	0	9	SP_RS08245,SPS3_00782,SPS4_00024,SPS7_00989,SPS9_01072,SPS5_00752,SPS6_00890,SPS2_00958,SPS1_01288,
1181	1	1	1	1	1	1	1	1	1	1	1	11	SPS5_00754,SPS6_00892,SPS7_00987,SP_RS08255,SPS9_01074,SPS4_00026,SPS10_00992,SPS8_01114,SPS1_01290,SPS2_00960,SPS3_00784,
1182	1	1	1	1	1	1	1	1	1	1	1	11	SPS5_00755,SPS3_00785,SPS10_00993,SP_RS08260,SPS9_01075,SPS1_01291,SPS4_00027,SPS7_00986,SPS8_01115,SPS2_00961,SPS6_00893,
1183	1	1	1	1	1	1	1	1	1	1	1	11	SPS8_01120,SPS10_00998,SPS3_00790,SP_RS08285,SPS1_01296,SPS7_00981,SPS4_00032,SPS5_00760,SPS6_00898,SPS9_01080,SPS2_00966,
1184	1	2	1	1	1	1	1	1	1	1	1	12	SPS1_02366,SPS3_00791,SPS9_01081,SPS2_00967,SPS10_00999,SPS5_00761,SPS1_01297,SPS7_00980,SPS6_00899,SPS8_01121,SP_RS08295,SPS4_00033,
1185	1	1	1	0	0	0	0	1	1	1	1	7	SPS8_01656,SP_RS10725,SPS1_00853,SPS7_01361,SPS2_01703,SPS10_00868,SPS9_01659,
1186	4	5	4	4	4	4	4	5	5	5	5	49	SPS9_00513,SPS9_01092,SPS5_01113,SPS1_00857,SPS6_00910,SPS1_01308,SPS7_00718,SPS4_00247,SPS7_00926,SPS5_01881,SPS1_00945,SPS3_01959,SPS4_01857,SPS6_01974,SPS7_00969,SPS7_01357,SP_RS10745,SPS9_01423,SPS1_01301,SPS9_01752,SPS7_00976,SPS5_00765,SPS3_00795,SPS3_00678,SP_RS09425,SPS6_00903,SPS5_00772,SPS2_00978,SPS4_00044,SPS9_01085,SP_RS08315,SPS10_01010,SPS10_01003,SPS3_00802,SPS4_00037,SPS10_00811,…
1187	1	1	1	1	1	1	1	1	1	1	1	11	SPS10_01014,SPS1_01312,SPS6_00914,SP_RS08370,SPS5_00776,SPS3_00806,SPS7_00965,SPS8_01136,SPS9_01096,SPS4_00048,SPS2_00982,
1188	1	1	1	2	2	2	2	1	1	1	1	15	SPS3_00809,SP_RS08380,SPS2_00984,SPS10_01015,SPS1_01313,SPS6_00916,SPS6_00917,SPS4_00051,SPS3_00808,SPS5_00778,SPS9_01097,SPS4_00050,SPS8_01137,SPS7_00964,SPS5_00779,
1189	1	1	1	1	1	1	1	1	1	1	1	11	SPS6_00919,SPS3_00811,SPS9_01099,SPS1_01315,SPS10_01017,SPS5_00781,SPS2_00986,SPS8_01139,SPS7_00962,SP_RS08395,SPS4_00053,
1190	1	1	1	1	1	1	1	1	1	1	1	11	SPS10_01018,SPS1_01316,SPS6_00920,SP_RS08400,SPS5_00782,SPS3_00812,SPS7_00961,SPS9_01100,SPS8_01140,SPS4_00054,SPS2_00987,
1191	2	2	2	2	2	2	2	2	2	2	2	22	SP_RS08405,SPS6_00922,SPS2_00988,SPS5_00783,SP_RS08410,SPS9_01102,SPS7_00959,SPS1_01317,SPS3_00814,SPS8_01142,SPS9_01101,SPS10_01019,SPS8_01141,SPS10_01020,SPS6_00921,SPS2_00989,SPS4_00056,SPS1_01318,SPS4_00055,SPS7_00960,SPS3_00813,SPS5_00784,
1192	2	2	2	1	1	1	1	2	2	1	1	16	SPS1_01319,SP_RS08415,SPS6_00923,SPS9_01103,SPS5_00785,SPS8_01605,SPS3_00815,SPS8_01143,SPS2_01661,SP_RS08710,SPS7_00958,SPS7_01588,SPS2_00990,SPS4_00057,SPS1_00688,SPS10_01021,
1193	1	2	1	1	1	1	1	1	1	0	0	10	SPS8_01144,SPS6_00924,SP_RS08420,SPS5_00786,SPS3_00816,SPS7_00957,SPS1_02386,SPS2_00991,SPS4_00058,SPS1_01320,
1194	1	1	1	1	1	1	1	1	0	1	1	10	SP_RS08430,SPS6_00926,SPS7_00955,SPS5_00788,SPS3_00818,SPS10_01023,SPS1_01322,SPS2_00993,SPS4_00060,SPS9_01105,
1195	1	1	1	1	1	1	1	1	0	1	1	10	SPS7_00954,SPS2_00994,SP_RS08435,SPS6_00927,SPS4_00061,SPS1_01323,SPS10_01024,SPS9_01106,SPS5_00789,SPS3_00819,
1196	2	2	2	2	2	2	2	2	2	2	2	22	SP_RS08440,SPS3_00821,SP_RS08445,SPS9_01107,SPS1_01325,SPS10_01025,SPS8_01148,SPS1_01324,SPS3_00820,SPS7_00953,SPS2_00998,SPS2_00997,SPS6_00929,SPS10_01026,SPS4_00063,SPS9_01108,SPS7_00952,SPS5_00790,SPS8_01147,SPS4_00062,SPS5_00791,SPS6_00928,
1197	1	1	1	1	1	1	1	1	1	1	1	11	SPS8_01150,SPS10_01028,SPS5_00793,SP_RS08455,SPS4_00065,SPS2_01000,SPS6_00931,SPS7_00950,SPS9_01110,SPS3_00823,SPS1_01327,
1198	1	1	1	1	1	1	1	1	1	1	1	11	SPS8_01152,SPS10_01030,SP_RS08465,SPS6_00933,SPS4_00067,SPS2_01002,SPS7_00948,SPS9_01112,SPS1_01329,SPS5_00795,SPS3_00825,
1199	1	1	1	1	1	1	1	1	1	1	1	11	SPS10_01031,SPS1_01330,SPS6_00934,SP_RS08470,SPS5_00796,SPS3_00826,SPS7_00947,SPS8_01153,SPS9_01113,SPS4_00068,SPS2_01003,
1200	1	1	1	1	1	1	1	1	1	1	1	11	SPS10_01034,SPS1_01333,SPS9_01116,SP_RS08485,SPS6_00937,SPS4_00071,SPS8_01156,SPS2_01006,SPS7_00944,SPS5_00799,SPS3_00829,
1201	1	1	1	1	1	1	1	1	1	1	1	11	SPS1_01334,SP_RS08490,SPS4_00072,SPS5_00800,SPS3_00830,SPS8_01157,SPS2_01007,SPS6_00938,SPS9_01117,SPS10_01035,SPS7_00943,
1202	1	1	1	1	1	1	1	1	1	1	1	11	SPS10_01037,SPS3_00832,SPS1_01336,SP_RS08510,SPS9_01119,SPS5_00802,SPS2_01009,SPS7_00941,SPS8_01160,SPS6_00940,SPS4_00074,
1203	2	2	2	2	2	2	2	2	2	2	2	22	SP_RS08530,SPS4_00129,SPS1_01339,SPS3_00835,SPS9_00409,SPS6_00724,SPS7_00828,SPS10_01040,SPS1_00729,SPS5_00692,SPS6_00943,SPS2_01012,SPS5_00805,SP_RS08910,SPS4_00077,SPS2_00803,SPS10_01089,SPS8_00936,SPS8_01163,SPS7_00938,SPS9_01122,SPS3_01197,
1204	1	1	1	1	1	1	1	1	1	1	1	11	SPS8_01165,SP_RS08540,SPS5_00807,SPS6_00945,SPS4_00079,SPS2_01014,SPS1_01341,SPS7_00936,SPS9_01124,SPS3_00837,SPS10_01042,
1205	1	1	1	1	1	1	1	1	1	1	1	11	SPS10_01043,SPS3_00838,SPS2_01015,SPS1_01342,SPS9_01125,SPS5_00808,SPS7_00935,SPS8_01166,SPS6_00946,SP_RS08545,SPS4_00080,
1206	1	1	1	1	1	1	1	1	1	1	1	11	SPS10_01045,SPS1_00658,SPS6_00771,SP_RS08560,SPS5_01976,SPS3_01244,SPS7_01617,SPS8_01633,SPS9_00367,SPS4_00082,SPS2_02029,
1207	1	1	1	1	1	1	1	1	1	1	1	11	SPS10_01046,SPS1_00659,SPS7_01616,SP_RS08565,SPS6_00770,SPS4_00083,SPS8_01632,SPS9_00368,SPS2_02028,SPS5_01975,SPS3_01243,
1208	1	1	1	1	1	1	1	1	1	1	1	11	SPS1_00660,SPS2_02027,SPS4_00084,SP_RS08570,SPS3_01242,SPS9_00369,SPS5_01974,SPS6_00769,SPS8_01631,SPS10_01047,SPS7_01615,
1209	1	1	0	1	1	1	1	0	0	1	1	8	SPS3_01241,SPS9_00370,SPS6_00768,SPS4_00085,SPS1_00661,SP_RS08575,SPS5_01973,SPS10_01048,
1210	0	0	1	0	0	0	0	1	1	0	0	3	SPS8_01630,SPS7_01614,SPS2_02026,
1211	1	1	1	1	1	1	1	1	1	1	1	11	SPS1_00663,SPS7_01612,SPS5_01971,SP_RS08585,SPS4_00087,SPS10_01050,SPS6_00766,SPS8_01628,SPS9_00372,SPS3_01239,SPS2_02024,
1212	1	1	1	1	1	1	1	1	1	1	1	11	SPS7_01610,SPS10_01052,SPS5_01969,SP_RS08595,SPS4_00089,SPS2_02022,SPS6_00764,SPS8_01626,SPS9_00374,SPS3_01237,SPS1_00665,
1213	1	1	1	1	1	1	1	1	1	1	1	11	SPS3_01236,SPS4_00090,SPS2_02021,SP_RS08600,SPS1_00666,SPS6_00763,SPS7_01609,SPS8_01625,SPS9_00375,SPS10_01053,SPS5_01968,
1214	1	1	1	1	1	1	1	1	1	1	1	11	SPS3_01235,SPS4_00091,SPS2_02020,SP_RS08605,SPS1_00667,SPS6_00762,SPS7_01608,SPS8_01624,SPS9_00376,SPS10_01054,SPS5_01967,
1215	1	0	0	0	0	0	0	1	0	0	0	2	SP_RS08610,SPS7_01607,
1216	1	0	0	1	1	0	1	1	1	1	1	8	SPS3_01234,SPS8_01623,SPS6_00761,SPS7_01606,SPS9_00377,SP_RS08615,SPS10_01055,SPS4_00092,
1217	1	1	1	1	1	1	1	1	1	1	1	11	SPS2_01679,SPS10_01056,SPS4_00093,SPS5_00728,SPS3_01233,SPS1_00670,SPS6_00760,SPS7_01605,SPS8_01622,SP_RS08620,SPS9_00378,
1218	1	1	1	1	1	1	1	1	1	1	1	11	SPS10_01057,SPS3_01232,SPS9_00379,SPS1_00671,SPS7_01604,SPS5_00727,SPS8_01621,SPS2_01678,SPS6_00759,SP_RS08625,SPS4_00094,
1219	1	1	1	1	1	1	1	1	1	1	1	11	SPS1_00672,SPS10_01058,SPS6_00758,SP_RS08630,SPS5_00726,SPS3_01231,SPS7_01603,SPS8_01620,SPS9_00380,SPS4_00095,SPS2_01677,
1220	1	1	1	1	1	1	1	1	1	1	1	11	SPS9_00381,SPS1_00673,SPS6_00757,SPS2_01676,SPS5_00725,SPS3_01230,SPS7_01602,SPS8_01619,SPS4_00096,SP_RS08635,SPS10_01059,
1221	1	1	1	1	1	1	1	1	1	1	1	11	SPS8_01618,SPS5_00724,SPS4_00097,SPS6_00756,SPS3_01229,SPS1_00674,SPS2_01675,SPS7_01601,SPS10_01060,SP_RS08640,SPS9_00382,
1222	0	1	1	1	1	1	1	1	1	1	1	11	SPS3_01228,SPS4_00098,SPS9_00383,SPS1_00675,SPS8_01617,SPS6_00755,SPS2_01674,SPS7_01600,SPS10_01061,nadD,SPS5_00723,
1223	1	1	1	1	1	1	1	1	1	1	1	11	SPS2_01672,SPS3_01226,SPS10_01063,SP_RS08655,SPS8_01615,SPS5_00721,SPS7_01598,SPS1_00677,SPS9_00385,SPS6_00753,SPS4_00100,
1224	1	1	1	1	1	1	1	1	1	1	1	11	SPS9_00386,SPS8_01614,SPS4_00101,SP_RS08660,SPS3_01225,SPS1_00678,SPS5_00720,SPS6_00752,SPS7_01597,SPS2_01671,SPS10_01064,
1225	1	1	1	1	1	1	1	1	1	1	1	11	SPS10_01066,SPS1_00680,SPS6_00750,SP_RS08670,SPS5_00718,SPS3_01223,SPS7_01595,SPS8_01612,SPS9_00388,SPS4_00103,SPS2_01669,
1226	1	1	1	1	1	1	1	1	1	1	1	11	SPS3_01220,SPS4_00106,SPS1_00682,SP_RS08680,SPS10_01068,SPS6_00747,SPS7_01593,SPS8_01610,SPS9_00390,SPS2_01667,SPS5_00715,
1227	1	1	1	0	0	0	0	1	1	0	0	5	SPS7_01592,SPS8_01609,SPS1_00684,SPS2_01665,SP_RS08690,
1228	1	1	1	0	0	0	0	1	1	0	0	5	SPS8_01608,SPS7_01591,SPS1_00685,SP_RS08695,SPS2_01664,
1229	1	1	1	0	0	0	0	1	1	0	0	5	SPS2_01660,SPS8_01604,SPS7_01587,SPS1_00689,SP_RS08715,
1230	1	1	1	0	0	0	0	1	1	0	0	5	SPS1_00690,SPS7_01586,SPS8_01603,SP_RS08720,SPS2_01659,
1231	1	1	1	0	0	0	0	1	1	0	0	5	SPS2_01658,SPS8_01602,SPS7_01585,SPS1_00691,SP_RS08725,
1232	1	1	1	0	0	0	0	1	1	0	0	5	SPS2_01651,SPS8_01600,SPS7_01579,SPS1_00699,SP_RS08755,
1233	1	1	1	1	1	1	1	1	1	1	1	11	SPS10_01069,SPS1_00706,SPS6_00746,SP_RS08795,SPS5_00714,SPS3_01219,SPS7_00808,SPS8_01989,SPS9_00391,SPS4_00107,SPS2_00782,
1234	1	1	1	1	1	1	1	1	1	1	1	11	SPS9_00392,SPS3_01218,SPS1_00707,SP_RS08800,SPS10_01070,SPS5_00713,SPS2_00783,SPS7_00809,SPS8_01990,SPS6_00745,SPS4_00108,
1235	1	1	1	1	1	1	1	1	2	1	1	12	SPS9_00393,SPS10_01071,SPS8_01822,SPS5_00712,SPS3_01217,SPS1_00708,SPS6_00744,SPS8_01991,SPS7_00810,SPS2_00784,SP_RS08805,SPS4_00109,
1236	1	2	1	1	1	1	1	1	0	1	1	11	SPS9_01943,SPS4_00832,SPS7_01099,SPS1_02281,SPS6_00629,SPS3_00640,SPS5_00257,SPS10_01827,SPS2_01995,SP_RS09610,SPS1_02024,
1237	1	1	1	1	1	1	1	1	1	1	1	11	SPS1_00709,SPS10_01072,SPS6_00743,SP_RS08810,SPS5_00711,SPS3_01216,SPS9_00394,SPS7_00811,SPS2_00785,SPS4_00110,SPS8_01992,
1238	1	1	1	1	1	1	1	1	1	1	1	11	SPS3_01213,SPS4_00113,SPS9_00396,SP_RS08825,SPS2_00787,SPS6_00740,SPS8_00949,SPS10_01074,SPS1_00711,SPS7_00813,SPS5_00708,
1239	1	1	1	1	1	1	1	1	1	1	1	11	SPS4_00116,SPS10_01077,SP_RS08840,SPS6_00737,SPS2_00790,SPS5_00705,SPS1_00714,SPS7_00816,SPS8_00946,SPS3_01210,SPS9_00399,
1240	1	1	1	1	1	1	1	1	1	1	1	11	SPS10_01078,SP_RS08845,SPS3_01209,SPS6_00736,SPS2_00791,SPS4_00117,SPS5_00704,SPS8_00945,SPS1_00715,SPS7_00817,SPS9_00400,
1241	1	2	1	1	1	1	1	1	1	1	1	12	SPS2_00795,SPS3_01205,SPS1_02202,SPS8_00944,SPS7_00821,SPS5_00700,SPS10_01079,SPS4_00121,SPS1_00716,SPS6_00732,SP_RS08850,SPS9_00401,
1242	2	3	2	1	1	1	1	1	1	1	1	15	SP_RS08855,SPS1_02203,SPS2_00796,SPS5_00699,SPS9_01266,SPS3_01204,SPS10_01080,SPS8_00943,SPS1_00717,SP_RS09810,SPS7_00822,SPS1_02127,SPS2_01476,SPS4_00122,SPS6_00731,
1243	1	1	1	0	0	0	0	1	1	1	1	7	SPS8_00942,SPS1_00718,SPS2_00797,SPS10_01081,SPS9_00403,SP_RS08860,SPS7_00823,
1244	0	0	0	1	1	1	1	0	0	0	0	4	SPS4_00123,SPS5_00698,SPS6_00730,SPS3_01203,
1245	1	1	1	1	1	1	1	1	1	1	1	11	SPS10_01082,SPS1_00719,SPS6_00729,SP_RS08865,SPS5_00697,SPS3_01202,SPS7_00824,SPS8_00941,SPS9_00404,SPS4_00124,SPS2_00798,
1246	1	1	1	1	1	1	1	0	1	1	0	9	SP_RS08870,SPS6_00728,SPS1_00720,SPS5_00696,SPS3_01201,SPS2_00799,SPS9_00405,SPS4_00125,SPS8_00940,
1247	1	1	1	1	1	1	1	1	1	1	1	11	SPS2_00800,SPS1_00722,SPS8_00939,SP_RS08880,SPS6_00727,SPS4_00126,SPS10_01083,SPS9_00406,SPS7_00825,SPS5_00695,SPS3_01200,
1248	1	1	0	0	0	0	0	0	0	0	1	3	SPS10_01087,SPS1_00726,SP_RS08900,
1249	1	0	0	0	0	0	0	0	0	0	1	2	SP_RS08905,SPS10_01088,
1250	1	1	1	1	1	1	1	1	2	1	1	12	SPS8_00935,SPS3_01196,SPS2_00804,SP_RS08915,SPS9_00410,SPS8_00934,SPS5_00691,SPS10_01090,SPS1_00730,SPS7_00829,SPS6_00723,SPS4_00130,
1251	1	2	2	2	3	2	2	1	1	1	1	18	SPS8_00930,SPS4_00134,SPS3_01192,SPS10_01094,SP_RS08935,SPS1_00734,SPS6_00833,SPS5_00687,SPS3_00881,SPS6_00719,SPS1_02159,SPS5_00333,SPS4_01243,SPS2_01070,SPS9_00414,SPS4_01457,SPS2_00808,SPS7_00833,
1252	1	1	1	1	1	1	1	1	1	1	1	11	SPS1_00736,SPS10_01096,SPS6_00717,SP_RS08945,SPS5_00685,SPS3_01190,SPS7_00835,SPS8_00928,SPS9_00416,SPS4_00136,SPS2_00809,
1253	1	1	1	1	1	1	1	1	1	1	1	11	SPS10_01097,SPS1_00737,SPS6_00716,SP_RS08950,SPS5_00684,SPS3_01189,SPS7_00836,SPS8_00927,SPS9_00417,SPS4_00137,SPS2_00810,
1254	1	1	1	1	1	1	1	1	1	1	1	11	SPS10_01098,SPS1_00738,SPS6_00715,SP_RS08955,SPS5_00683,SPS3_01188,SPS7_00837,SPS8_00926,SPS9_00418,SPS4_00138,SPS2_00811,
1255	1	2	1	1	1	1	1	1	1	1	1	12	SPS10_01109,SPS1_00749,SPS6_00713,SPS9_00430,SPS5_00681,SPS1_02352,SPS3_01186,SPS7_00848,SPS8_00914,SPS4_00140,SP_RS08970,SPS2_00813,
1256	1	1	1	1	1	1	1	1	1	1	1	11	SPS1_00750,SPS10_01110,SPS4_00141,SPS5_00680,SPS3_01185,SPS9_00431,SPS6_00712,SPS7_00849,SPS2_00814,SP_RS08975,SPS8_00913,
1257	1	1	1	1	1	1	1	0	1	1	1	10	SP_RS08980,SPS4_00142,SPS5_00679,SPS3_01184,SPS8_00912,SPS10_01111,SPS6_00711,SPS9_00432,SPS2_00815,SPS1_00751,
1258	1	1	1	1	1	1	1	1	1	2	1	12	SPS9_00434,SPS7_02085,SPS4_00143,SP_RS08985,SPS3_01183,SPS1_00752,SPS10_01112,SPS5_00678,SPS6_00710,SPS8_00911,SPS2_00816,SPS9_00433,
1259	1	1	1	1	1	1	1	1	1	1	1	11	SPS7_00850,SPS10_01113,SPS6_00709,SP_RS08990,SPS5_00677,SPS3_01182,SPS9_00435,SPS2_00817,SPS8_00910,SPS4_00144,SPS1_00753,
1260	1	1	1	1	1	1	1	1	1	1	1	11	SPS3_01181,SPS10_01114,SPS7_00851,SPS9_00436,SPS5_00676,SPS1_00754,SPS8_00909,SPS2_00818,SPS6_00708,SP_RS08995,SPS4_00145,
1261	1	1	1	1	1	1	1	1	1	1	1	11	SPS10_01115,SPS8_00908,SPS1_00755,SPS2_00819,SPS3_01180,SPS5_00675,SPS7_00852,SPS9_00437,SPS4_00146,SP_RS09000,SPS6_00707,
1262	1	1	1	1	1	1	1	1	1	1	1	11	SPS10_01116,SPS3_01179,SPS1_00756,SPS2_00820,SPS9_00438,SPS5_00674,SPS7_00853,SPS8_00907,SPS6_00706,SP_RS09005,SPS4_00147,
1263	1	1	1	1	1	1	1	1	1	1	1	11	SPS10_01117,SPS2_00821,SPS9_00439,SPS1_00757,SPS6_00705,SPS4_00148,SPS7_00854,SPS8_00906,SPS5_00673,SP_RS09010,SPS3_01178,
1264	1	1	1	1	1	1	1	1	1	1	1	11	SPS3_01302,SPS4_00153,SPS8_00901,SP_RS09040,SPS7_00859,SPS6_00700,SPS1_00761,SPS2_00825,SPS9_00444,SPS10_01121,SPS5_00668,
1265	1	2	1	2	2	2	2	1	1	1	2	17	SPS10_01122,SPS1_00762,SPS6_00699,SP_RS09045,SPS5_00667,SPS6_00610,SPS3_01301,SPS7_00860,SPS3_00621,SPS1_02004,SPS8_00900,SPS4_00813,SPS9_00445,SPS10_01846,SPS4_00154,SPS5_00238,SPS2_00826,
1266	1	1	1	1	1	1	1	1	1	1	1	11	SPS3_01297,SPS4_00158,SPS9_00449,SPS10_01126,SPS1_00766,SPS6_00695,SPS2_00830,SPS7_00864,SPS8_00896,SP_RS09065,SPS5_00663,
1267	2	2	2	2	2	2	2	1	1	1	1	18	SPS1_00788,SPS9_00467,SPS6_00675,SP_RS09075,SPS4_00160,SPS6_00693,SP_RS09190,SPS5_00661,SPS10_01143,SPS8_00878,SPS4_00178,SPS7_00882,SPS2_00852,SPS2_00832,SPS5_00643,SPS3_01277,SPS3_01295,SPS1_00768,
1268	2	2	3	1	1	1	1	1	1	1	1	15	SPS1_00771,SPS10_01127,SPS2_00836,SP_RS09085,SPS3_01293,SPS2_00835,SPS5_00659,SPS9_00450,SPS8_00895,SPS6_00691,SP_RS09090,SPS7_00865,SPS1_00770,SPS2_00834,SPS4_00162,
1269	1	1	1	1	1	1	1	1	1	1	1	11	SPS3_01292,SP_RS09095,SPS7_00866,SPS1_00772,SPS10_01128,SPS6_00690,SPS4_00163,SPS2_00837,SPS8_00894,SPS9_00451,SPS5_00658,
1270	1	1	1	1	1	1	1	1	1	1	1	11	SPS9_00456,SPS3_01287,SPS10_01133,SP_RS09135,SPS8_00889,SPS5_00653,SPS1_00777,SPS2_00842,SPS7_00871,SPS6_00685,SPS4_00168,
1271	1	1	1	1	1	1	1	1	1	1	1	11	SPS9_00457,SPS7_00873,SPS6_00683,SP_RS09145,SPS5_00651,SPS3_01285,SPS2_00844,SPS8_00887,SPS10_01134,SPS4_00170,SPS1_00779,
1272	1	1	1	1	1	1	1	1	1	1	1	11	SPS9_00458,SPS10_01135,SPS1_00780,SPS2_00845,SPS6_00682,SPS4_00171,SPS7_00874,SPS8_00886,SPS5_00650,SP_RS09150,SPS3_01284,
1273	2	1	1	1	1	1	1	2	2	2	1	15	SPS8_00884,SPS10_01136,SPS6_00681,SPS9_00459,SPS5_00649,SPS7_00876,SPS3_01283,SP_RS09160,SPS9_00460,SPS7_00875,SPS2_00846,SPS8_00885,SPS4_00172,SP_RS09155,SPS1_00781,
1274	1	0	0	1	1	1	1	1	1	0	0	7	SPS4_00175,SPS8_00881,SPS7_00879,SPS5_00646,SPS3_01280,SP_RS09175,SPS6_00678,
1275	1	0	0	1	1	1	1	1	1	0	0	7	SPS4_00176,SPS8_00880,SPS7_00880,SPS5_00645,SPS3_01279,SP_RS09180,SPS6_00677,
1276	1	1	1	1	1	1	1	1	1	1	1	11	SPS7_00881,SPS3_01278,SPS10_01142,SPS1_00787,SPS8_00879,SPS5_00644,SPS2_00851,SPS9_00466,SPS6_00676,SP_RS09185,SPS4_00177,
1277	1	1	1	1	1	1	1	1	1	1	1	11	SPS1_00795,SPS8_00871,SPS4_00185,SP_RS09225,SPS3_01270,SPS10_01150,SPS5_00636,SPS6_00668,SPS7_00889,SPS2_00859,SPS9_00474,
1278	1	1	1	1	1	1	1	1	1	1	1	11	SPS1_00798,SPS9_00477,SPS3_01267,SP_RS09240,SPS2_00862,SPS5_00633,SPS6_00665,SPS10_01153,SPS8_00868,SPS7_00892,SPS4_00188,
1279	1	1	1	1	1	1	1	1	1	1	1	11	SPS10_01154,SPS2_00863,SPS1_00799,SP_RS09245,SPS6_00664,SPS5_00632,SPS7_00893,SPS8_00867,SPS9_00478,SPS3_01266,SPS4_00189,
1280	1	1	1	1	1	1	1	1	1	1	1	11	SPS10_01155,SP_RS09250,SPS3_01265,SPS4_00190,SPS9_00479,SPS1_00800,SPS7_00894,SPS5_00631,SPS6_00663,SPS8_00866,SPS2_00864,
1281	1	0	0	1	1	1	1	0	0	0	0	5	SPS6_00660,SPS5_00628,SPS3_01262,SP_RS09265,SPS4_00193,
1282	1	1	1	1	1	1	1	1	1	1	1	11	SPS7_00901,SPS3_01257,SPS9_00486,SP_RS09290,SPS8_00859,SPS5_00623,SPS10_01162,SPS1_00807,SPS2_00871,SPS6_00655,SPS4_00198,
1283	0	1	1	1	1	1	1	1	1	1	1	11	SPS10_01164,SPS1_00809,SPS6_00653,scpB,SPS5_00621,SPS3_01255,SPS7_00903,SPS8_00857,SPS9_00488,SPS4_00200,SPS2_00873,
1284	0	1	1	1	1	1	1	1	1	1	1	11	SPS3_01254,SPS4_00201,SPS2_00874,scpA,SPS1_00810,SPS6_00652,SPS8_00856,SPS9_00489,SPS7_00904,SPS10_01165,SPS5_00620,
1285	1	1	1	1	1	1	1	1	1	1	1	11	SPS7_00906,SPS10_01167,SPS6_00650,SPS2_00876,SPS5_00618,SPS3_01252,SPS8_00854,SPS9_00491,SPS4_00203,SP_RS09315,SPS1_00812,
1286	1	1	1	1	1	1	1	1	1	1	1	11	SPS10_01168,SPS1_00813,SPS7_00907,SPS9_00492,SPS6_00649,SPS4_00204,SPS2_00877,SPS8_00853,SPS5_00617,SP_RS09320,SPS3_01251,
1287	1	1	1	1	1	1	1	1	1	1	1	11	SPS10_01169,SPS1_00814,SPS6_00648,SP_RS09325,SPS5_00616,SPS3_01250,SPS7_00908,SPS9_00493,SPS8_00852,SPS4_00205,SPS2_00878,
1288	1	1	1	1	1	1	1	1	1	1	1	11	SPS1_00815,SPS10_01170,SPS6_00647,SP_RS09330,SPS5_00615,SPS3_01249,SPS7_00909,SPS8_00851,SPS9_00494,SPS4_00206,SPS2_00879,
1289	1	1	1	1	1	1	1	1	1	1	1	11	SPS10_01171,SPS1_00816,SPS6_00646,SP_RS09335,SPS5_00614,SPS3_01248,SPS7_00910,SPS8_00850,SPS9_00495,SPS4_00207,SPS2_00880,
1290	1	1	1	1	1	1	1	1	1	1	1	11	SPS3_01951,SPS4_01864,SPS1_02050,SP_RS09385,SPS10_01898,SPS6_01923,SPS2_00890,SPS8_00843,SPS9_00506,SPS7_00919,SPS5_01888,
1291	1	1	1	1	1	1	1	1	1	1	1	11	SPS8_00842,SPS9_00507,SPS10_01897,SPS5_01887,SPS3_01950,SPS1_02049,SPS7_00920,SPS6_01922,SPS4_01863,SP_RS09390,SPS2_00891,
1292	1	1	1	1	1	1	1	1	1	1	1	11	SPS2_00893,SP_RS09400,SPS6_01920,SPS7_00922,SPS5_01885,SPS3_01948,SPS8_00840,SPS10_01895,SPS9_00509,SPS4_01861,SPS1_02047,
1293	1	2	1	1	1	1	1	2	2	2	2	16	SPS2_00898,SPS10_01890,SPS4_01856,SP_RS09430,SPS3_01958,SPS10_00816,SPS9_00514,SPS5_01880,SPS7_00713,SPS9_01418,SPS6_01973,SPS1_00940,SPS1_02041,SPS7_00927,SPS8_00520,SPS8_00835,
1294	1	1	1	1	1	1	1	1	1	1	1	11	SPS10_01888,SP_RS09440,SPS3_01956,SPS4_01854,SPS2_00900,SPS7_00929,SPS8_00833,SPS5_01878,SPS6_01971,SPS9_00516,SPS1_02039,
1295	0	1	1	1	1	1	1	1	1	1	1	11	SPS1_02225,SPS7_02050,SPS4_00843,recX,SPS3_00651,SPS2_02129,SPS5_00268,SPS6_00640,SPS8_01995,SPS10_01929,SPS9_02049,
1296	1	1	1	1	1	1	1	1	1	1	1	11	SPS2_02130,SPS10_01928,SPS6_00639,SP_RS09565,SPS5_00267,SPS3_00650,SPS7_02049,SPS8_01994,SPS9_02050,SPS4_00842,SPS1_02224,
1297	0	1	1	1	1	1	1	1	1	1	1	11	SPS9_01938,SPS10_01822,SPS3_00645,groEL,SPS2_02000,SPS7_01104,SPS4_00837,SPS5_00262,SPS6_00634,SPS8_01817,SPS1_02029,
1298	1	2	1	1	1	1	1	1	1	1	1	12	SPS2_01999,SP_RS09590,SPS8_01818,SPS10_01823,SPS6_00633,SPS1_02332,SPS4_00836,SPS7_01103,SPS1_02028,SPS9_01939,SPS5_00261,SPS3_00644,
1299	1	2	1	1	1	1	1	1	1	1	1	12	SPS8_01823,SPS9_01944,SPS10_01828,SP_RS09615,SPS6_00628,SPS1_02023,SPS4_00831,SPS1_02282,SPS2_01994,SPS7_01098,SPS5_00256,SPS3_00639,
1300	1	2	1	1	1	1	1	1	1	1	1	12	SPS4_00830,SPS3_00638,SP_RS09630,SPS10_01829,SPS1_02283,SPS6_00627,SPS8_01825,SPS9_01945,SPS7_01097,SPS2_01993,SPS1_02022,SPS5_00255,
1301	1	1	1	1	1	1	1	1	1	1	1	11	SPS1_02020,SP_RS09640,SPS4_00828,SPS5_00253,SPS3_00636,SPS2_01991,SPS8_01827,SPS6_00625,SPS9_01947,SPS7_01095,SPS10_01831,
1302	1	1	1	1	1	1	1	1	1	1	1	11	SPS3_00635,SPS4_00827,SPS2_01990,SP_RS09645,SPS1_02019,SPS6_00624,SPS7_01094,SPS8_01828,SPS9_01948,SPS10_01832,SPS5_00252,
1303	1	1	1	1	1	1	1	1	1	1	1	11	SPS10_01836,SPS1_02015,SPS6_00620,SP_RS09665,SPS5_00248,SPS3_00631,SPS7_01090,SPS8_01830,SPS9_01950,SPS4_00823,SPS2_01986,
1304	1	1	1	1	1	1	1	1	1	1	1	11	SPS3_00629,SPS4_00821,SPS2_01984,SP_RS09675,SPS10_01838,SPS6_00618,SPS9_01952,SPS7_01088,SPS8_01832,SPS1_02013,SPS5_00246,
1305	1	1	1	1	1	1	1	1	1	1	1	11	SPS1_02012,SPS8_01833,SPS5_00245,SP_RS09680,SPS4_00820,SPS2_01983,SPS6_00617,SPS7_01087,SPS9_01953,SPS3_00628,SPS10_01839,
1306	1	1	1	1	1	1	1	1	1	1	1	11	SPS10_01840,SPS1_02011,SPS6_00616,SP_RS09685,SPS5_00244,SPS3_00627,SPS7_01086,SPS8_01834,SPS9_01954,SPS4_00819,SPS2_01982,
1307	1	1	1	1	1	1	1	1	1	1	0	10	SPS8_01836,SPS6_00605,SPS9_01956,SPS5_00233,SPS3_00616,SPS2_01497,SPS7_01084,SPS4_00808,SP_RS09700,SPS1_01720,
1308	1	1	1	1	1	1	1	1	1	2	0	11	SPS9_01958,SPS9_01957,SPS1_01719,SPS7_01083,SPS6_00604,SPS4_00807,SPS8_01837,SPS2_01496,SPS5_00232,SP_RS09705,SPS3_00615,
1309	1	1	1	1	1	1	1	1	1	1	1	11	SPS2_01495,SPS10_01952,SPS6_00603,SP_RS09710,SPS5_00231,SPS3_00614,SPS7_01082,SPS9_01959,SPS8_01838,SPS4_00806,SPS1_01718,
1310	1	1	1	1	1	1	1	1	0	1	0	9	SP_RS09715,SPS7_01081,SPS4_00805,SPS6_00602,SPS9_01960,SPS2_01494,SPS5_00230,SPS1_01717,SPS3_00613,
1311	1	1	1	1	1	1	1	1	1	2	0	11	SPS9_01962,SPS9_01961,SPS4_00804,SP_RS09720,SPS3_00612,SPS8_01839,SPS5_00229,SPS6_00601,SPS1_01716,SPS7_01080,SPS2_01493,
1312	1	0	1	1	1	1	1	1	1	1	1	10	SP_RS09725,SPS6_00600,SPS8_01840,SPS5_00228,SPS3_00611,SPS7_01079,SPS9_01963,SPS2_01492,SPS4_00803,SPS10_01950,
1313	1	1	1	1	1	1	1	1	1	1	0	10	SPS1_01715,SP_RS09730,SPS9_01964,SPS4_00802,SPS2_01491,SPS8_01841,SPS6_00599,SPS3_00610,SPS7_01078,SPS5_00227,
1314	1	0	0	0	0	0	0	1	0	0	0	2	SP_RS09735,SPS7_01077,
1315	1	1	1	1	1	1	1	1	1	1	1	11	SPS10_01455,SPS1_01694,SPS4_00799,SP_RS09750,SPS3_00607,SPS8_01844,SPS5_00224,SPS6_00596,SPS9_01278,SPS2_01488,SPS7_01074,
1316	1	1	1	1	1	1	1	1	1	1	1	11	SPS7_01073,SPS2_01487,SPS10_01456,SP_RS09755,SPS6_00595,SPS4_00798,SPS1_01693,SPS8_01845,SPS9_01277,SPS5_00223,SPS3_00606,
1317	1	1	1	1	1	1	1	1	1	1	1	11	SPS6_00593,SPS8_01847,SPS10_01458,SP_RS09765,SPS9_01275,SPS4_00796,SPS1_01691,SPS2_01485,SPS7_01071,SPS5_00221,SPS3_00604,
1318	1	1	1	1	1	1	1	1	1	1	1	11	SPS6_00592,SP_RS09770,SPS9_01274,SPS1_01690,SPS5_00220,SPS3_00603,SPS10_01459,SPS2_01484,SPS7_01070,SPS4_00795,SPS8_01848,
1319	1	1	1	0	0	0	1	1	1	0	1	7	SPS6_00591,SPS8_01849,SPS1_01689,SPS7_01069,SPS10_01460,SP_RS09775,SPS2_01483,
1320	0	0	0	1	1	1	0	0	0	1	0	4	SPS4_00794,SPS3_00602,SPS9_01273,SPS5_00219,
1321	1	2	1	1	1	1	1	1	1	1	1	12	SPS1_01685,SPS7_01067,SPS10_01464,SPS1_02122,SPS4_00792,SPS6_00589,SPS2_01481,SPS9_01271,SPS5_00217,SPS3_00600,SP_RS09785,SPS8_01487,
1322	2	2	2	0	0	0	0	0	0	2	0	8	SPS2_01479,SPS9_01270,SPS9_01269,SPS2_01480,SPS1_02123,SP_RS09790,SPS1_02124,SP_RS09795,
1323	1	2	2	0	0	0	0	0	0	1	0	6	SPS1_01905,SPS2_01478,SPS1_02125,SPS2_00184,SP_RS09800,SPS9_01268,
1324	0	1	1	0	0	0	0	0	1	1	1	5	SPS10_01760,SPS8_01270,SPS2_01397,SPS1_01483,SPS9_01617,
1325	1	1	1	0	0	0	0	0	0	1	0	4	SPS9_01267,SPS2_01477,SPS1_02126,SP_RS09805,
1326	2	1	1	0	0	0	0	0	0	1	0	5	SPS9_01264,SPS2_01474,SP_RS09825,SP_RS09820,SPS1_02129,
1327	1	1	1	1	1	1	1	1	1	1	1	11	SPS10_01467,SPS1_01682,SPS6_00559,SP_RS09840,SPS5_00190,SPS3_00570,SPS7_01064,SPS8_01484,SPS9_01261,SPS4_00765,SPS2_01471,
1328	1	1	1	1	1	1	1	1	1	1	1	11	SPS1_01680,SPS2_01469,SPS6_00558,SP_RS09845,SPS5_00189,SPS3_00569,SPS7_01063,SPS8_01483,SPS9_01260,SPS4_00764,SPS10_01468,
1329	1	1	1	1	1	1	1	1	1	1	1	11	SPS1_01679,SPS2_01468,SPS5_00188,SP_RS09850,SPS4_00763,SPS10_01469,SPS7_01062,SPS8_01482,SPS9_01259,SPS3_00568,SPS6_00557,
1330	1	1	1	1	1	1	1	1	1	1	1	11	SPS10_01470,SPS1_01678,SPS7_01061,SP_RS09855,SPS6_00556,SPS4_00762,SPS2_01467,SPS8_01481,SPS9_01258,SPS5_00187,SPS3_00567,
1331	1	0	0	1	1	1	1	0	1	0	1	7	SPS10_01472,SPS6_00554,SPS5_00185,SPS3_00565,SPS8_01479,SP_RS09865,SPS4_00760,
1332	0	1	1	0	0	0	0	1	0	1	0	4	SPS1_01676,SPS9_01256,SPS7_01059,SPS2_01465,
1333	1	1	1	1	1	1	1	1	1	1	1	11	SPS10_01473,SP_RS09870,SPS1_01675,SPS8_01478,SPS6_00553,SPS4_00759,SPS7_01058,SPS2_01464,SPS9_01255,SPS5_00184,SPS3_00564,
1334	1	1	1	1	1	1	1	1	1	1	1	11	SPS1_01674,SPS10_01474,SP_RS09875,SPS3_00563,SPS8_01477,SPS5_00183,SPS6_00552,SPS9_01254,SPS4_00758,SPS2_01463,SPS7_01057,
1335	1	1	0	0	0	0	0	1	0	1	1	5	SPS10_01476,SPS1_01672,SPS7_01055,SPS9_01252,SP_RS09885,
1336	1	1	1	1	1	1	1	1	1	1	1	11	SPS7_01054,SPS2_01461,SPS1_01671,SP_RS09890,SPS10_01477,SPS6_00550,SPS4_00756,SPS5_00181,SPS8_01475,SPS9_01251,SPS3_00561,
1337	1	1	1	1	1	1	1	1	1	1	1	11	SPS8_01474,SPS1_01670,SPS7_01053,SPS2_01460,SPS9_01250,SPS5_00180,SPS3_00560,SPS6_00549,SPS10_01478,SP_RS09895,SPS4_00755,
1338	1	1	1	1	1	1	1	1	1	1	1	11	SPS7_01052,SPS10_01479,SPS1_01669,SPS4_00754,SPS8_01473,SPS3_00559,SPS5_00179,SPS9_01249,SPS6_00548,SP_RS09900,SPS2_01459,
1339	1	1	1	1	1	1	1	1	1	1	1	11	SPS9_01248,SPS8_01472,SPS4_00753,SP_RS09905,SPS3_00558,SPS1_01668,SPS5_00178,SPS6_00547,SPS7_01051,SPS2_01458,SPS10_01480,
1340	1	1	1	1	1	1	1	1	1	1	1	11	SPS10_01481,SPS2_01457,SPS5_00177,SP_RS09915,SPS4_00752,SPS6_00546,SPS7_01050,SPS8_01471,SPS9_01247,SPS1_01667,SPS3_00557,
1341	1	1	1	1	1	1	1	1	1	1	1	11	SPS1_01665,SPS2_01455,SPS7_01048,SP_RS09925,SPS6_00544,SPS4_00750,SPS8_01469,SPS9_01245,SPS10_01483,SPS5_00175,SPS3_00555,
1342	2	2	2	2	2	2	2	2	2	2	2	22	SP_RS09930,SPS7_01543,SPS6_00543,SPS10_01484,SPS10_01611,SPS9_01524,SP_RS10320,SPS3_00554,SPS4_01380,SPS8_01525,SPS7_01047,SPS2_01454,SPS5_00174,SPS1_01752,SPS4_00749,SPS3_01484,SPS5_01222,SPS2_01812,SPS9_01244,SPS1_01664,SPS8_01468,SPS6_01495,
1343	1	1	1	1	1	1	1	1	1	1	1	11	SPS1_01662,SPS2_01452,SPS6_00541,SP_RS09940,SPS5_00172,SPS3_00552,SPS10_01486,SPS9_01242,SPS7_01045,SPS4_00747,SPS8_01466,
1344	1	1	1	1	1	1	1	1	1	1	1	11	SPS1_01660,SPS2_01450,SPS7_01043,SP_RS09950,SPS6_00539,SPS4_00745,SPS8_01464,SPS9_01240,SPS10_01488,SPS5_00170,SPS3_00550,
1345	1	1	1	1	1	1	1	1	1	1	1	11	SPS7_01042,SP_RS09955,SPS4_00744,SPS5_00169,SPS3_00549,SPS9_01239,SPS10_01489,SPS6_00538,SPS2_01449,SPS8_01463,SPS1_01659,
1346	1	1	1	1	1	1	1	1	1	1	1	11	SPS3_00548,SPS8_01462,SPS1_01658,SPS10_01490,SPS5_00168,SPS7_01041,SPS2_01448,SPS9_01238,SPS6_00537,SP_RS09960,SPS4_00743,
1347	1	1	1	1	1	1	1	1	1	1	1	11	SPS7_01039,SP_RS09970,SPS1_01656,SPS10_01492,SPS6_00535,SPS4_00741,SPS8_01460,SPS2_01446,SPS9_01236,SPS5_00166,SPS3_00546,
1348	1	1	2	2	1	1	2	3	1	1	1	16	SPS7_00401,SPS9_01235,SPS3_00545,SP_RS09975,SPS2_01445,SPS3_00595,SPS10_01493,SPS7_01038,SPS4_00740,SPS7_00396,SPS6_00584,SPS5_00165,SPS2_00154,SPS6_00534,SPS1_01655,SPS8_01459,
1349	1	1	1	1	1	1	1	1	1	1	1	11	SPS3_00544,SPS1_01654,SP_RS09980,SPS10_01494,SPS6_00533,SPS4_00739,SPS7_01037,SPS8_01458,SPS9_01234,SPS2_01444,SPS5_00164,
1350	2	3	2	2	2	2	2	2	2	3	2	24	SPS10_00881,SP_RS09995,SPS9_01672,SPS3_00541,SPS6_00530,SPS8_01643,SPS2_01689,SPS7_01033,SPS1_01650,SPS5_01097,SPS1_00840,SPS9_00076,SPS2_01440,SPS10_01498,SPS1_02351,SPS8_01454,SPS9_01230,SPS4_00231,SPS6_01330,SPS3_00662,SPS5_00161,SP_RS10640,SPS4_00736,SPS7_01374,
1351	1	1	1	1	1	1	1	1	1	1	1	11	SPS1_01649,SPS8_01453,SPS4_00735,SP_RS10000,SPS3_00540,SPS2_01439,SPS5_00160,SPS6_00529,SPS7_01032,SPS10_01499,SPS9_01229,
1352	1	2	1	1	1	1	1	1	1	1	1	12	SPS2_01438,SPS7_01031,SPS3_00539,SP_RS10005,SPS9_01228,SPS1_02370,SPS1_01648,SPS4_00734,SPS5_00159,SPS6_00528,SPS8_01452,SPS10_01500,
1353	1	1	1	1	1	1	1	1	1	1	1	11	SPS9_01227,SPS8_01451,SPS5_00158,SPS6_00527,SPS4_00733,SPS7_01030,SPS2_01437,SPS1_01647,SPS3_00538,SP_RS10010,SPS10_01501,
1354	1	1	1	1	1	1	1	1	1	1	1	11	SPS10_01502,SPS1_01646,SPS6_00526,SP_RS10015,SPS5_00157,SPS3_00537,SPS7_01029,SPS8_01450,SPS9_01226,SPS4_00732,SPS2_01436,
1355	1	1	0	0	0	0	0	0	0	0	1	3	SPS1_01643,SP_RS10030,SPS10_01505,
1356	0	0	1	0	0	0	0	0	0	0	0	1	SPS2_01433,
1357	0	0	0	1	0	0	0	0	0	0	0	1	SPS3_00534,
1358	0	0	0	0	1	0	0	0	0	0	0	1	SPS4_00729,
1359	0	0	0	0	0	1	0	0	0	0	0	1	SPS5_00154,
1360	0	0	0	0	0	0	1	0	0	0	0	1	SPS6_00523,
1361	0	0	0	0	0	0	0	1	0	0	0	1	SPS7_01026,
1362	0	0	0	0	0	0	0	0	1	0	0	1	SPS8_01447,
1363	0	0	0	0	0	0	0	0	0	1	0	1	SPS9_01223,
1364	1	1	1	1	1	1	1	1	1	1	1	11	SPS3_00532,SPS4_00727,SPS2_01431,SP_RS10040,SPS1_01641,SPS6_00521,SPS7_01024,SPS8_01445,SPS9_01221,SPS10_01507,SPS5_00152,
1365	1	1	1	1	1	1	1	1	1	1	1	11	SPS1_01636,SPS2_01427,SPS5_00147,SP_RS10065,SPS4_00722,SPS7_01019,SPS6_00516,SPS10_01511,SPS8_01440,SPS3_00527,SPS9_01216,
1366	1	2	1	1	1	1	1	1	1	1	1	12	SPS9_01214,SPS10_01513,SPS1_01634,SP_RS10075,SPS6_00514,SPS8_01438,SPS4_00720,SPS7_01017,SPS1_02317,SPS2_01425,SPS5_00145,SPS3_00525,
1367	1	1	1	1	1	1	1	1	1	0	1	10	SPS7_01016,SPS4_00719,SPS5_00144,SPS3_00524,SPS10_01514,SPS6_00513,SPS2_01424,SPS8_01437,SP_RS10080,SPS1_01633,
1368	1	1	1	1	1	1	1	1	1	1	1	11	SPS10_01913,SPS1_02166,SPS6_01982,SP_RS10160,SPS5_02016,SPS3_01977,SPS7_02065,SPS8_01970,SPS9_02029,SPS4_01987,SPS2_02114,
1369	0	1	1	1	1	1	1	1	1	1	1	11	SPS10_01914,SPS1_02165,SPS6_01981,secE,SPS5_02015,SPS3_01976,SPS7_02066,SPS8_01971,SPS9_02030,SPS4_01986,SPS2_02115,
1370	1	1	1	1	1	1	1	1	1	1	1	11	SPS7_01571,SPS10_01917,SPS6_01978,SPS1_02162,SPS5_02012,SPS3_01973,SPS8_01974,SPS9_02033,SPS4_01983,SP_RS10185,SPS2_02118,
1371	1	1	1	1	1	1	1	1	1	1	1	11	SPS9_01501,SP_RS10205,SPS6_01472,SPS2_01836,SPS5_01199,SPS3_01461,SPS1_01775,SPS7_01567,SPS8_01548,SPS4_01357,SPS10_01634,
1372	1	1	1	1	1	1	1	1	1	1	1	11	SPS7_01566,SPS1_01774,SPS4_01358,SP_RS10210,SPS3_01462,SPS10_01633,SPS5_01200,SPS6_01473,SPS8_01547,SPS2_01835,SPS9_01502,
1373	1	1	1	1	1	1	1	1	1	1	1	11	SPS1_01773,SPS9_01503,SPS6_01474,SP_RS10215,SPS5_01201,SPS3_01463,SPS7_01565,SPS8_01546,SPS2_01834,SPS4_01359,SPS10_01632,
1374	2	2	2	2	2	2	2	2	2	2	2	22	SP_RS10245,SPS4_00295,SPS2_01828,SPS5_01207,SPS9_01414,SPS6_01234,SPS1_00936,SPS10_01626,SPS8_00524,SPS5_01019,SPS7_01559,SPS1_01767,SPS9_01509,SPS7_00709,SPS6_01480,SP_RS11005,SPS10_00820,SPS2_00685,SPS4_01365,SPS8_01540,SPS3_01469,SPS3_00726,
1375	1	1	1	1	1	1	1	1	1	1	1	11	SPS10_01625,SPS1_01766,SPS6_01481,SP_RS10250,SPS5_01208,SPS3_01470,SPS7_01558,SPS8_01539,SPS9_01510,SPS4_01366,SPS2_01827,
1376	1	1	1	1	1	0	1	0	1	1	1	9	SPS9_01511,SPS8_01538,SPS3_01471,SPS1_01765,SPS4_01367,SPS6_01482,SPS2_01826,SPS10_01624,SP_RS10255,
1377	0	0	0	0	0	1	0	0	0	0	0	1	SPS5_01209,
1378	0	0	0	0	0	0	0	1	0	0	0	1	SPS7_01557,
1379	1	1	1	1	1	1	1	1	1	1	1	11	SPS10_01623,SPS1_01764,SPS6_01483,SP_RS10260,SPS5_01210,SPS3_01472,SPS7_01556,SPS8_01537,SPS9_01512,SPS4_01368,SPS2_01825,
1380	1	1	1	1	1	1	1	1	1	1	1	11	SPS1_01762,SPS10_01621,SPS6_01485,SP_RS10270,SPS5_01212,SPS3_01474,SPS7_01554,SPS8_01535,SPS9_01514,SPS4_01370,SPS2_01823,
1381	1	3	2	2	2	2	2	2	2	2	2	23	araD,SPS8_00522,SPS2_01821,SPS5_01214,SPS3_00735,SPS7_00711,SPS2_00694,SPS1_01760,SP_RS11050,SPS9_01416,SPS10_01619,SPS7_01552,SPS1_02137,SPS4_00304,SPS6_01487,SPS10_00818,SPS6_01243,SPS8_01533,SPS5_01010,SPS4_01372,SPS9_01516,SPS3_01476,SPS1_00938,
1382	1	1	2	1	1	1	1	2	1	1	1	13	SPS2_01820,SPS7_01551,SPS6_01488,SPS1_01759,SPS5_01215,SPS7_01550,SPS3_01477,SPS2_01819,SPS9_01517,SPS8_01532,SPS4_01373,SP_RS10285,SPS10_01618,
1383	0	1	1	1	1	1	1	1	1	1	1	11	SPS8_01531,SPS1_01758,SPS6_01489,ulaD,SPS5_01216,SPS3_01478,SPS7_01549,SPS9_01518,SPS10_01617,SPS4_01374,SPS2_01818,
1384	2	2	2	2	2	2	2	2	2	2	2	22	SP_RS10300,SPS7_00684,SPS6_01491,SPS2_01816,SP_RS10870,SPS2_02063,SPS9_01774,SPS5_01218,SPS4_00270,SPS8_00545,SPS9_01520,SPS4_01376,SPS8_01529,SPS10_00840,SPS7_01547,SPS3_00701,SPS5_01136,SPS1_00902,SPS1_01756,SPS3_01480,SPS10_01615,SPS6_01369,
1385	2	3	2	2	2	2	2	2	2	2	2	23	SPS2_02064,SP_RS10305,SPS7_00683,SPS5_01219,SPS7_01546,SPS10_00841,SPS9_01773,SPS8_00546,SPS4_01377,SPS5_01135,SP_RS10865,SPS3_01481,SPS8_01528,SPS1_02364,SPS10_01614,SPS9_01521,SPS4_00269,SPS6_01368,SPS3_00700,SPS2_01815,SPS1_01755,SPS6_01492,SPS1_00901,
1386	1	1	1	1	1	1	1	1	1	1	1	11	SPS2_01814,SPS8_01527,SP_RS10310,SPS6_01493,SPS4_01378,SPS7_01545,SPS10_01613,SPS1_01754,SPS9_01522,SPS5_01220,SPS3_01482,
1387	1	1	1	1	1	1	1	1	1	1	1	11	SPS1_01753,SPS2_01813,SPS4_01379,SPS5_01221,SPS3_01483,SPS9_01523,SPS6_01494,SPS10_01612,SPS8_01526,SP_RS10315,SPS7_01544,
1388	1	1	1	1	1	1	1	1	1	1	1	11	SPS9_01525,SPS10_01610,SPS5_01223,SP_RS10325,SPS4_01381,SPS2_01811,SPS6_01496,SPS7_01542,SPS8_01524,SPS3_01485,SPS1_01751,
1389	1	1	1	1	1	1	1	1	1	1	1	11	SPS10_01609,SP_RS10330,SPS3_01486,SPS4_01382,SPS2_01810,SPS6_01497,SPS1_01750,SPS5_01224,SPS7_01541,SPS9_01526,SPS8_01523,
1390	1	1	1	1	1	1	1	1	1	1	1	11	SPS1_01749,SPS9_01527,SPS3_01487,SP_RS10335,SPS10_01608,SPS7_01540,SPS4_01383,SPS5_01225,SPS6_01498,SPS8_01522,SPS2_01809,
1391	2	1	2	1	1	1	1	2	1	1	2	15	SPS3_01488,SPS8_01521,SPS2_01808,SPS9_01528,SP_RS10345,SPS5_01226,SPS7_01538,SPS10_01606,SPS7_01539,SPS2_01807,SPS10_01607,SPS1_01748,SPS6_01499,SP_RS10340,SPS4_01384,
1392	1	1	1	1	1	1	1	1	1	1	1	11	SPS9_01529,SPS6_01500,SPS8_01520,SPS1_01747,SPS10_01605,SPS4_01385,SPS2_01806,SPS7_01537,SPS3_01489,SP_RS10350,SPS5_01227,
1393	1	1	1	1	1	1	1	1	1	1	1	11	SPS4_01386,SPS3_01490,SP_RS10355,SPS8_01519,SPS6_01501,SPS7_01536,SPS1_01746,SPS2_01805,SPS10_01604,SPS9_01530,SPS5_01228,
1394	1	1	1	1	1	1	1	1	1	1	1	11	SPS8_01518,SPS1_01745,SPS9_01531,SP_RS10360,SPS6_01502,SPS4_01387,SPS10_01603,SPS2_01804,SPS7_01535,SPS5_01229,SPS3_01491,
1395	1	1	1	1	1	1	1	1	1	1	1	11	SPS9_01532,SP_RS10365,SPS7_01534,SPS4_01388,SPS2_01803,SPS1_01744,SPS3_01492,SPS5_01230,SPS10_01602,SPS8_01517,SPS6_01503,
1396	1	1	1	1	1	1	1	1	1	1	1	11	SPS2_01802,SPS9_01533,SP_RS10370,SPS10_01601,SPS7_01533,SPS4_01389,SPS5_01231,SPS3_01493,SPS6_01504,SPS8_01516,SPS1_01743,
1397	1	1	1	1	1	1	1	1	1	1	1	11	SPS2_01777,SPS7_01532,SPS6_01505,SPS1_01742,SPS5_01232,SPS3_01494,SPS8_01515,SPS9_01534,SPS4_01390,SP_RS10375,SPS10_01600,
1398	1	1	1	1	1	1	1	1	1	1	1	11	SPS9_01535,SPS8_01514,SPS5_01233,SP_RS10380,SPS4_01391,SPS10_01599,SPS6_01506,SPS2_01778,SPS7_01531,SPS3_01495,SPS1_01741,
1399	1	1	1	1	1	1	1	1	1	1	1	11	SPS10_01598,SPS1_01740,SPS6_01507,SP_RS10385,SPS5_01234,SPS3_01496,SPS7_01530,SPS8_01513,SPS9_01536,SPS4_01392,SPS2_01779,
1400	1	1	1	1	1	1	1	1	1	1	1	11	SPS8_01511,SPS4_01394,SPS1_01738,SPS2_01781,SPS6_01509,SPS10_01596,SPS3_01498,SPS7_01528,SPS9_01538,SP_RS10395,SPS5_01236,
1401	1	1	2	1	1	1	1	1	1	1	1	12	SPS2_01782,SP_RS10400,SPS1_01737,SPS4_01395,SPS10_01595,SPS2_02203,SPS7_01527,SPS3_01499,SPS5_01237,SPS8_01510,SPS9_01539,SPS6_01510,
1402	0	1	1	1	1	1	1	1	1	1	1	11	SPS8_01509,SPS2_01783,tgt,SPS1_01736,SPS9_01540,SPS4_01396,SPS3_01500,SPS6_01511,SPS7_01526,SPS10_01594,SPS5_01238,
1403	1	1	1	1	1	1	1	1	1	1	1	11	SPS9_01541,SP_RS10410,SPS5_01239,SPS6_01512,SPS4_01397,SPS10_01593,SPS1_01735,SPS2_01784,SPS7_01525,SPS3_01501,SPS8_01508,
1404	1	1	1	1	1	1	1	1	1	1	1	11	SPS3_01503,SPS9_01544,SPS8_01506,SPS1_01733,SPS5_01241,SPS2_01786,SPS7_01523,SPS10_01590,SPS6_01514,SP_RS10420,SPS4_01399,
1405	1	1	1	1	1	1	1	1	1	2	1	12	SPS8_01505,SPS9_01545,SPS5_01242,SPS6_01515,SPS4_01400,SPS9_01546,SPS10_01589,SPS2_01787,SPS7_01522,SPS3_01504,SP_RS10425,SPS1_01732,
1406	1	1	1	1	1	1	1	1	1	1	1	11	SPS9_01547,SPS1_01731,SPS10_01588,SPS8_01504,SPS6_01516,SPS4_01401,SPS2_01788,SPS7_01521,SPS5_01243,SP_RS10430,SPS3_01505,
1407	1	1	1	1	1	1	1	1	1	1	1	11	SPS10_01585,SPS8_01501,SPS5_01246,SP_RS10445,SPS4_01404,SPS1_01728,SPS6_01519,SPS7_01518,SPS2_01791,SPS3_01508,SPS9_01550,
1408	1	1	1	1	1	1	1	1	1	1	1	11	SPS9_01551,SPS3_01509,SPS1_01727,SPS8_01500,SPS10_01584,SPS5_01247,SPS7_01517,SPS2_01792,SPS6_01520,SP_RS10450,SPS4_01405,
1409	1	1	1	1	1	1	1	1	1	1	1	11	SPS10_00900,SPS9_01691,SPS4_00212,SP_RS10540,SPS3_01910,SPS8_01928,SPS5_01943,SPS6_01881,SPS1_00821,SPS2_02110,SPS7_01393,
1410	0	1	1	1	1	1	1	1	1	1	1	11	SPS10_00899,SPS3_01911,SPS7_01392,pgi,SPS2_02111,SPS5_01944,SPS1_00822,SPS8_01927,SPS9_01690,SPS6_01882,SPS4_00213,
1411	1	1	1	1	1	1	1	1	1	1	1	11	SPS9_01683,SP_RS10585,SPS5_01951,SPS6_01889,SPS4_00220,SPS7_01385,SPS1_00829,SPS8_01920,SPS2_02099,SPS3_01918,SPS10_00892,
1412	1	1	1	1	1	1	1	1	1	1	1	11	SPS9_01681,SP_RS10595,SPS4_00222,SPS5_01088,SPS3_00653,SPS2_01680,SPS1_00831,SPS6_01321,SPS8_01634,SPS7_01383,SPS10_00890,
1413	1	1	1	1	1	1	1	1	1	1	1	11	SPS7_01373,SPS8_01644,SPS3_00663,SP_RS10645,SPS9_01671,SPS1_00841,SPS4_00232,SPS5_01098,SPS6_01331,SPS2_01690,SPS10_00880,
1414	1	1	1	1	1	1	1	1	1	1	1	11	SPS7_01371,SP_RS10665,SPS4_00234,SPS5_01100,SPS3_00665,SPS10_00878,SPS8_01646,SPS6_01333,SPS9_01669,SPS1_00843,SPS2_01692,
1415	1	1	1	1	1	1	1	1	1	1	1	11	SPS2_01693,SPS7_01370,SPS6_01334,SPS4_00235,SPS1_00844,SPS9_01668,SPS5_01101,SPS8_01647,SPS3_00666,SP_RS10670,SPS10_00877,
1416	1	1	1	1	1	1	1	2	1	1	1	12	SPS7_01369,SPS2_01694,SPS4_00236,SP_RS10675,SPS3_00667,SPS7_02083,SPS10_00876,SPS5_01102,SPS6_01335,SPS9_01667,SPS1_00845,SPS8_01648,
1417	1	1	1	1	1	1	1	1	1	1	1	11	SPS10_00872,SPS3_00671,SPS7_01365,SP_RS10695,SPS9_01663,SPS5_01106,SPS1_00849,SPS8_01652,SPS2_01698,SPS6_01339,SPS4_00240,
1418	1	1	1	1	1	1	1	1	1	1	1	11	SPS10_00870,SPS1_00851,SPS6_01341,SP_RS10705,SPS5_01108,SPS3_00673,SPS7_01363,SPS8_01654,SPS9_01661,SPS4_00242,SPS2_01700,
1419	1	1	1	1	1	1	1	1	1	1	1	11	SPS9_01660,SP_RS10710,SPS5_01109,SPS6_01342,SPS4_00243,SPS8_01655,SPS1_00852,SPS7_01362,SPS10_00869,SPS3_00674,SPS2_01701,
1420	1	1	1	1	1	1	1	1	1	1	1	11	SPS7_01359,SPS1_00855,SPS5_01111,SP_RS10735,SPS4_00245,SPS9_01750,SPS6_01344,SPS2_01705,SPS8_01658,SPS3_00676,SPS10_00866,
1421	1	1	1	1	1	1	1	1	1	1	1	11	SPS8_01659,SPS1_00856,SPS4_00246,SP_RS10740,SPS3_00677,SPS10_00865,SPS5_01112,SPS6_01345,SPS9_01751,SPS2_01706,SPS7_01358,
1422	1	1	1	1	1	1	1	1	1	1	1	11	SPS1_00881,SPS2_01710,SPS7_01354,SP_RS10760,SPS6_01349,SPS4_00250,SPS9_01755,SPS10_00861,SPS8_01663,SPS5_01116,SPS3_00681,
1423	1	1	1	1	1	1	1	1	1	1	1	11	SPS3_00686,SPS4_00255,SPS2_02087,SP_RS10790,SPS1_00887,SPS6_01354,SPS7_01348,SPS8_01669,SPS9_01760,SPS10_00856,SPS5_01121,
1424	1	1	1	1	1	1	1	1	1	1	1	11	SPS8_01671,SPS3_00688,SPS1_00889,SP_RS10800,SPS10_00854,SPS5_01123,SPS9_01762,SPS2_02089,SPS7_01346,SPS6_01356,SPS4_00257,
1425	1	1	1	1	1	1	1	1	1	1	1	11	SPS2_02090,SPS1_00890,SPS5_01124,SP_RS10805,SPS4_00258,SPS10_00853,SPS6_01357,SPS8_01672,SPS9_01763,SPS3_00689,SPS7_01345,
1426	1	1	1	1	1	1	1	1	1	1	1	11	SPS4_00260,SPS3_00691,SPS10_00851,SPS8_01674,SPS6_01359,SPS2_02092,SPS1_00892,SPS9_01765,SPS7_01343,SP_RS10815,SPS5_01126,
1427	1	1	1	1	1	1	1	1	1	1	1	11	SPS7_01342,SPS3_00693,SPS9_01766,SP_RS10825,SPS1_00894,SPS5_01128,SPS2_02094,SPS8_00553,SPS10_00849,SPS6_01361,SPS4_00262,
1428	1	1	1	1	1	1	1	1	1	1	1	11	SPS8_00549,SPS10_00844,SPS5_01132,SP_RS10850,SPS4_00266,SPS2_02067,SPS6_01365,SPS7_00680,SPS9_01770,SPS3_00697,SPS1_00898,
1429	1	2	1	1	1	1	1	1	1	1	1	12	SPS1_00904,SPS10_00838,SPS3_00703,SP_RS10880,SPS9_01776,SPS1_00905,SPS2_02061,SPS4_00272,SPS5_01138,SPS6_01371,SPS8_00543,SPS7_00686,
1430	1	1	1	1	1	1	1	1	1	1	1	11	SPS3_00704,SPS4_00273,SPS2_02060,SP_RS10885,SPS1_00906,SPS6_01372,SPS7_00687,SPS8_00542,SPS9_01777,SPS10_00837,SPS5_01139,
1431	1	1	1	1	1	1	1	1	1	1	1	11	SPS10_00836,SPS1_00907,SPS6_01373,SP_RS10890,SPS5_01140,SPS3_00705,SPS7_00688,SPS8_00540,SPS9_01778,SPS4_00274,SPS2_02059,
1432	1	1	1	1	1	1	1	1	0	1	0	9	SPS3_00711,SP_RS10920,SPS7_00694,SPS1_00921,SPS4_00280,SPS5_01034,SPS6_01219,SPS2_00669,SPS9_01399,
1433	1	1	1	1	1	1	1	1	1	1	1	11	SPS5_01033,SPS4_00281,SPS10_00834,SPS2_00671,SPS7_00696,SPS6_01220,SPS9_01400,SPS1_00922,SPS8_00538,SP_RS10925,SPS3_00712,
1434	1	1	1	1	1	1	1	1	1	1	1	11	SPS3_00714,SPS4_00283,SPS1_00924,SPS7_00698,SPS2_00673,SPS6_01222,SPS9_01402,SPS10_00832,SPS8_00536,SP_RS10935,SPS5_01031,
1435	1	1	1	1	1	1	1	1	1	1	1	11	SPS3_00715,SPS4_00284,SPS10_00831,SPS2_00674,SPS1_00925,SPS6_01223,SPS9_01403,SPS7_00699,SPS8_00535,SP_RS10940,SPS5_01030,
1436	1	1	1	1	1	1	1	1	1	1	1	11	SPS9_01404,SP_RS10945,SPS3_00716,SPS4_00285,SPS2_00675,SPS7_00700,SPS10_00830,SPS5_01029,SPS6_01224,SPS8_00534,SPS1_00926,
1437	1	2	1	1	1	1	1	2	2	2	2	16	SPS3_00717,SPS4_00286,SPS7_00715,SP_RS10950,SPS9_01405,SPS6_01225,SPS10_00814,SPS10_00829,SPS8_00518,SPS7_00701,SPS5_01028,SPS9_01420,SPS8_00533,SPS1_00942,SPS1_00927,SPS2_00676,
1438	1	1	1	1	1	1	1	1	1	1	1	11	SPS8_00532,SPS1_00928,SPS6_01226,SPS7_00702,SPS5_01027,SPS3_00718,SPS9_01406,SPS10_00828,SPS4_00287,SP_RS10955,SPS2_00677,
1439	1	1	1	1	1	1	1	1	1	1	1	11	SPS8_00530,SPS4_00289,SP_RS10965,SPS3_00720,SPS1_00930,SPS10_00826,SPS5_01025,SPS6_01228,SPS7_00704,SPS2_00679,SPS9_01408,
1440	1	0	1	0	0	0	1	1	0	1	1	6	SPS9_01409,SPS10_00825,SPS6_01229,SP_RS10970,SPS7_00705,SPS2_00680,
1441	0	0	0	0	0	0	0	0	1	0	0	1	SPS8_00529,
1442	0	0	0	0	0	1	0	0	0	0	0	1	SPS5_01024,
1443	0	0	0	0	1	0	0	0	0	0	0	1	SPS4_00290,
1444	0	0	0	1	0	0	0	0	0	0	0	1	SPS3_00721,
1445	0	1	0	0	0	0	0	0	0	0	0	1	SPS1_00931,
1446	1	1	1	1	1	1	1	1	1	1	1	11	SPS10_00821,SPS1_00935,SPS6_01233,SP_RS11000,SPS5_01020,SPS3_00725,SPS7_00708,SPS8_00525,SPS9_01413,SPS4_00294,SPS2_00684,
1447	0	1	1	1	1	1	1	1	1	1	1	11	SPS3_00727,SPS8_00523,SPS9_01415,SPS2_00686,SPS5_01018,SPS10_00819,SPS1_00937,SPS7_00710,SPS6_01235,fucI,SPS4_00296,
1448	1	2	1	1	1	1	1	1	1	1	1	12	SPS1_00946,SP_RS11055,SPS4_00305,SPS3_00736,SPS2_00695,SPS10_00810,SPS8_00514,SPS1_02138,SPS5_01009,SPS6_01244,SPS9_01424,SPS7_00719,
1449	1	1	1	1	1	1	1	1	1	1	1	11	SPS10_00805,SPS1_00951,SPS6_01249,SP_RS11080,SPS5_01004,SPS3_00741,SPS7_00724,SPS8_00509,SPS9_01429,SPS4_00310,SPS2_00700,
1450	1	1	1	1	1	1	1	1	1	1	1	11	SPS9_01430,SP_RS11085,SPS1_00952,SPS2_00701,SPS6_01250,SPS4_00311,SPS10_00804,SPS7_00725,SPS8_00508,SPS5_01003,SPS3_00742,
1451	1	1	1	1	1	1	1	1	1	1	1	11	SPS10_00803,SPS1_00953,SPS6_01251,SP_RS11090,SPS5_01002,SPS3_00743,SPS7_00726,SPS8_00507,SPS9_01431,SPS4_00312,SPS2_00702,
1452	1	1	1	1	1	1	1	1	1	1	1	11	SPS7_00727,SPS9_01432,SPS3_00744,SPS4_00313,SPS2_00703,SPS1_00954,SPS5_01001,SPS6_01252,SPS8_00506,SP_RS11095,SPS10_00802,
1453	1	1	1	1	1	1	1	1	1	1	1	11	SPS2_00704,SPS8_00505,SPS5_01000,SPS6_01253,SPS4_00314,SPS1_00955,SPS9_01433,SPS7_00728,SPS3_00745,SP_RS11100,SPS10_00801,
1454	1	1	1	1	0	0	1	1	1	1	0	8	SPS3_00749,SPS9_01436,SPS8_00503,SPS6_01257,SPS2_00707,SP_RS11140,SPS7_00732,SPS1_00959,
1455	1	2	1	1	1	1	1	1	2	1	2	14	SPS10_00798,SPS1_00960,SPS4_00318,SP_RS11145,SPS3_00750,SPS1_00961,SPS8_00502,SPS5_00996,SPS10_00797,SPS6_01258,SPS8_00501,SPS9_01437,SPS7_00733,SPS2_00708,
1456	1	0	0	0	0	1	1	0	0	0	0	3	SPS6_01259,SPS5_00995,SP_RS11150,
1457	1	1	1	1	1	1	1	1	1	1	1	11	SPS9_01439,SPS3_00752,SPS1_00963,SP_RS11160,SPS8_00499,SPS5_00993,SPS7_00735,SPS10_00795,SPS2_00710,SPS6_01261,SPS4_00320,
1458	0	1	1	1	1	1	1	1	1	1	1	11	SPS10_00794,SPS1_00964,SPS6_01262,glpK,SPS5_00992,SPS3_00753,SPS7_00736,SPS8_00498,SPS9_01440,SPS4_00321,SPS2_00711,
1459	1	1	1	1	1	1	1	1	1	1	1	11	SPS10_00793,SPS1_00965,SPS4_00322,SP_RS11170,SPS3_00754,SPS7_00737,SPS5_00991,SPS6_01263,SPS8_00497,SPS2_00712,SPS9_01441,
1460	1	1	1	1	1	1	1	1	1	1	1	11	SPS8_00496,SPS10_00792,SPS3_00755,SP_RS11175,SPS2_00713,SPS1_00966,SPS4_00323,SPS5_00990,SPS6_01264,SPS7_00738,SPS9_01442,
1461	1	1	1	1	1	1	1	1	1	1	1	11	SPS1_02211,SP_RS11190,SPS9_01345,SPS2_00716,SPS6_01155,SPS4_00330,SPS8_00493,SPS7_00741,SPS10_00789,SPS5_01145,SPS3_01111,
1462	1	1	1	1	1	1	1	1	1	1	1	11	SPS9_01341,SPS3_01115,SPS10_00785,SP_RS11215,SPS2_00720,SPS5_01149,SPS1_01812,SPS7_00745,SPS8_00489,SPS6_01159,SPS4_00334,
1463	1	1	1	1	1	1	1	1	1	1	1	11	SPS10_00783,SPS1_01810,SPS6_01161,SP_RS11225,SPS5_01151,SPS3_01117,SPS7_00747,SPS8_00487,SPS9_01339,SPS4_00336,SPS2_00722,
1464	1	1	1	1	1	1	1	1	1	1	1	11	SPS10_00781,SP_RS11235,SPS7_00749,SPS8_00485,SPS6_01163,SPS4_00338,SPS2_00724,SPS9_01337,SPS1_01808,SPS5_01153,SPS3_01119,
1465	1	1	1	1	1	1	1	1	1	1	1	11	SPS10_00779,SPS1_01806,SPS6_01165,SP_RS11245,SPS5_01155,SPS3_01121,SPS7_00751,SPS8_00483,SPS9_01335,SPS4_00340,SPS2_00726,
1466	1	1	1	1	1	1	1	1	1	1	1	11	SPS1_01805,SPS10_00778,SPS6_01166,SP_RS11250,SPS5_01156,SPS3_01122,SPS7_00752,SPS8_00482,SPS9_01334,SPS4_00341,SPS2_00727,
1467	1	1	1	1	1	1	1	1	1	1	1	11	SPS1_01804,SPS10_00777,SPS6_01167,SP_RS11255,SPS5_01157,SPS3_01123,SPS7_00753,SPS8_00481,SPS9_01333,SPS4_00342,SPS2_00728,
1468	1	1	1	1	1	1	1	1	1	1	1	11	SPS10_00775,SPS1_01802,SPS5_01159,SP_RS11265,SPS4_00344,SPS7_00755,SPS6_01169,SPS8_00479,SPS9_01331,SPS3_01125,SPS2_00730,
1469	1	1	1	1	1	1	1	1	1	1	1	11	SPS1_01801,SPS3_01126,SPS2_00731,SPS10_00774,SPS7_00756,SPS5_01160,SPS8_00478,SPS9_01330,SPS6_01170,SP_RS11270,SPS4_00345,
1470	1	1	1	1	1	1	1	1	1	1	1	11	SPS3_01128,SPS4_00347,SPS8_00476,SP_RS11280,SPS7_00758,SPS6_01172,SPS1_01799,SPS2_00733,SPS9_01328,SPS10_00772,SPS5_01162,
1471	1	1	1	1	1	1	1	1	1	1	1	11	SPS5_01167,SPS10_00767,SPS6_01177,SP_RS11305,SPS4_00352,SPS2_00737,SPS7_00763,SPS8_00473,SPS9_01323,SPS3_01133,SPS1_01797,
1472	1	1	1	1	1	1	1	1	1	1	1	11	SPS7_00764,SPS10_00766,SPS5_01168,SP_RS11310,SPS4_00353,SPS2_00738,SPS6_01178,SPS8_00472,SPS9_01322,SPS3_01134,SPS1_01796,
1473	1	2	2	1	1	1	1	1	1	1	1	13	SPS8_00471,SPS10_00765,SPS5_01169,SP_RS11315,SPS4_00354,SPS2_00169,SPS2_00739,SPS6_01179,SPS1_01919,SPS7_00765,SPS9_01321,SPS3_01135,SPS1_01795,
1474	1	1	1	1	1	1	1	1	1	1	1	11	SPS10_00764,SPS1_01794,SPS6_01180,SP_RS11320,SPS5_01170,SPS3_01136,SPS7_00766,SPS8_00470,SPS9_01320,SPS4_00355,SPS2_00740,
1475	1	1	1	1	1	1	1	1	1	1	1	11	SPS10_00763,SPS1_01793,SPS6_01181,SP_RS11325,SPS5_01171,SPS3_01137,SPS7_00767,SPS8_00469,SPS9_01319,SPS4_00356,SPS2_00741,
1476	1	1	1	1	1	1	1	1	1	1	1	11	SPS7_00771,SPS8_00465,SPS9_01315,SPS1_01789,SPS6_01185,SPS4_00360,SPS10_00759,SPS2_00745,SPS5_01175,SP_RS11345,SPS3_01141,
1477	1	1	1	1	1	1	1	1	1	1	1	11	SPS10_00758,SPS1_01788,SPS6_01186,SP_RS11350,SPS5_01176,SPS3_01142,SPS7_00772,SPS8_00464,SPS9_01314,SPS4_00361,SPS2_00746,
1478	1	1	1	1	1	1	1	1	1	1	1	11	SPS3_01143,SPS4_00362,SPS7_00773,SPS8_00463,SPS2_00747,SPS6_01187,SPS10_00757,SPS9_01313,SPS1_01787,SP_RS11355,SPS5_01177,
1479	1	1	1	1	1	1	1	1	1	1	1	11	SPS3_01144,SPS4_00363,SPS8_00462,SP_RS11360,SPS7_00774,SPS6_01188,SPS10_00756,SPS9_01312,SPS2_00748,SPS1_01786,SPS5_01178,
1480	1	1	1	1	1	1	1	1	1	1	1	11	SPS10_00755,SPS1_01785,SPS6_01189,SP_RS11365,SPS5_01179,SPS3_01145,SPS7_00775,SPS8_00461,SPS9_01311,SPS4_00364,SPS2_00749,
1481	1	1	1	1	1	1	1	1	1	1	1	11	SPS2_00750,SP_RS11370,SPS5_01180,SPS6_01190,SPS4_00365,SPS9_01310,SPS7_00776,SPS10_00754,SPS8_00460,SPS3_01146,SPS1_01784,
1482	1	1	1	1	1	1	1	1	1	1	1	11	SPS7_00778,SPS10_00752,SPS5_01182,SP_RS11380,SPS4_00367,SPS2_00752,SPS6_01192,SPS8_00458,SPS9_01308,SPS3_01148,SPS1_01782,
1483	1	1	1	1	1	1	1	1	1	1	1	11	SPS7_00780,SPS6_01194,SP_RS11390,SPS4_00369,SPS8_00456,SPS2_00754,SPS10_00750,SPS1_01780,SPS9_01306,SPS3_01150,SPS5_01184,
1484	1	1	1	1	1	1	1	1	1	1	1	11	SPS8_00454,SPS3_01151,SPS1_01778,SP_RS11405,SPS10_00748,SPS5_01185,SPS9_01304,SPS2_00756,SPS7_00782,SPS6_01195,SPS4_00370,
1485	1	2	1	1	1	1	1	1	1	1	1	12	SPS1_02143,SPS3_01157,SPS8_00448,SP_RS11435,SPS7_00788,SPS10_00741,SPS5_01191,SPS9_01298,SPS1_02383,SPS2_00762,SPS6_01201,SPS4_00376,
1486	1	1	1	1	1	1	1	1	1	1	1	11	SPS10_00739,SPS1_02145,SPS6_01203,SP_RS11445,SPS5_01193,SPS3_01159,SPS7_00790,SPS8_00446,SPS9_01296,SPS4_00378,SPS2_00764,
1487	1	1	1	1	1	1	1	1	1	1	1	11	SPS10_00738,SPS3_01160,SP_RS11450,SPS1_02146,SPS2_00765,SPS9_01295,SPS4_00379,SPS5_01194,SPS6_01204,SPS7_00791,SPS8_00445,
1488	1	1	1	1	1	1	1	1	1	1	1	11	SPS3_01161,SPS7_00792,SPS10_00737,SPS1_02147,SPS5_01195,SPS9_01294,SPS8_00444,SPS2_00766,SPS6_01205,SP_RS11455,SPS4_00380,
1489	0	1	1	1	1	1	1	1	1	1	1	10	SPS10_00047,SPS6_01446,SPS8_00321,SPS5_00953,SPS3_00934,SPS2_01137,SPS9_00106,SPS1_01583,SPS4_01091,SPS7_00304,
1490	0	0	0	0	0	0	0	0	1	0	1	2	SPS10_00082,SPS8_01932,
1491	0	1	0	2	1	2	2	2	1	1	1	13	SPS3_00028,SPS6_00016,SPS4_01145,SPS6_00023,SPS3_00035,SPS7_00346,SPS7_00353,SPS8_00361,SPS9_00150,SPS5_01570,SPS1_01542,SPS10_00086,SPS5_01563,
1492	0	2	1	2	2	2	2	1	2	2	3	19	SPS10_00110,SPS10_00111,SPS1_00482,SPS3_00059,SPS8_00382,SPS9_00173,SPS4_01170,SPS10_01186,SPS8_00383,SPS5_01417,SPS6_00047,SPS4_01169,SPS3_00060,SPS5_01418,SPS1_00483,SPS2_00557,SPS9_00172,SPS7_00375,SPS6_00048,
1493	0	0	0	0	0	0	0	0	0	0	2	2	SPS10_00145,SPS10_00146,
1494	0	2	1	1	1	2	1	0	1	0	1	10	SPS10_00150,SPS5_00520,SPS6_00089,SPS4_00415,SPS1_02102,SPS8_00429,SPS1_00870,SPS2_02172,SPS3_00101,SPS5_01833,
1495	0	2	0	0	0	1	0	1	0	0	1	5	SPS1_00869,SPS5_01832,SPS1_02101,SPS7_02086,SPS10_00151,
1496	0	2	1	1	1	2	1	0	1	0	1	10	SPS2_02159,SPS3_00102,SPS10_00152,SPS8_00430,SPS1_02100,SPS4_00416,SPS5_00521,SPS6_00090,SPS5_01831,SPS1_00868,
1497	0	1	0	1	1	2	1	0	1	0	1	8	SPS4_00418,SPS1_02098,SPS6_00092,SPS8_00433,SPS5_01829,SPS10_00154,SPS3_00104,SPS5_00523,
1498	0	1	0	1	1	2	1	0	1	0	1	8	SPS8_00434,SPS6_00093,SPS5_00524,SPS3_00105,SPS1_02097,SPS10_00155,SPS4_00419,SPS5_01828,
1499	0	0	0	1	1	1	1	0	0	0	1	5	SPS6_00094,SPS5_00525,SPS3_00106,SPS10_00156,SPS4_00421,
1500	0	1	0	1	1	2	1	0	1	0	1	8	SPS5_01826,SPS6_00095,SPS4_00422,SPS5_00526,SPS3_00107,SPS10_00157,SPS1_02095,SPS8_00436,
1501	0	0	0	1	1	1	1	1	0	0	1	6	SPS3_00108,SPS7_02084,SPS6_00096,SPS4_00423,SPS10_00158,SPS5_00527,
1502	0	1	1	1	1	2	1	0	1	0	1	9	SPS10_00159,SPS5_00528,SPS6_00097,SPS4_00424,SPS8_00440,SPS1_02091,SPS5_01822,SPS3_00109,SPS2_01926,
1503	0	1	1	1	1	1	1	1	1	1	1	10	SPS3_00121,SPS8_00964,SPS10_00172,SPS1_00534,SPS5_00540,SPS2_00600,SPS7_00440,SPS9_00218,SPS6_00109,SPS4_00436,
1504	0	1	1	1	1	1	1	1	1	1	1	10	SPS1_00539,SPS4_00440,SPS10_00176,SPS3_00125,SPS2_00604,SPS5_00544,SPS6_00113,SPS9_00222,SPS7_00444,SPS8_00968,
1505	0	1	1	1	1	1	1	1	1	1	1	10	SPS2_00407,SPS5_00904,SPS10_00271,SPS4_00548,SPS9_00318,SPS6_00221,SPS7_01644,SPS8_01065,SPS3_00231,SPS1_00628,
1506	0	2	1	1	1	1	1	1	2	1	2	13	SPS10_00331,SPS8_00032,SPS6_01035,SPS10_00330,SPS5_01532,SPS1_01206,SPS3_01660,SPS2_00008,SPS8_00033,SPS7_00517,SPS1_01205,SPS4_01656,SPS9_01789,
1507	0	1	1	1	1	1	1	1	2	1	1	11	SPS8_00089,SPS10_00366,SPS3_01786,SPS4_01800,SPS9_01198,SPS2_00055,SPS7_00566,SPS5_01788,SPS6_01743,SPS1_00449,SPS8_00090,
1508	0	1	1	1	1	1	1	1	1	1	1	10	SPS3_01792,SPS2_00061,SPS10_00372,SPS1_00443,SPS5_01782,SPS7_00572,SPS8_00096,SPS9_01192,SPS6_01749,SPS4_01794,
1509	0	1	1	1	1	1	1	1	1	1	1	10	SPS1_00426,SPS6_00386,SPS10_00389,SPS5_00016,SPS3_00508,SPS7_00589,SPS8_00113,SPS9_01175,SPS4_00703,SPS2_00078,
1510	0	1	0	1	1	1	1	1	1	1	1	9	SPS3_00461,SPS10_00436,SPS9_01128,SPS7_00635,SPS4_00656,SPS5_00063,SPS6_00433,SPS8_00159,SPS1_00379,
1511	0	0	1	1	1	1	1	0	0	1	1	7	SPS3_00413,SPS9_01005,SPS6_00481,SPS4_00608,SPS2_01225,SPS10_00482,SPS5_00111,
1512	0	1	1	1	1	1	1	1	1	1	1	10	SPS2_01256,SPS5_00143,SPS10_00513,SPS3_00382,SPS7_01230,SPS6_00512,SPS1_00300,SPS9_00974,SPS4_00577,SPS8_00237,
1513	0	1	1	1	1	1	1	1	1	1	1	10	SPS2_01261,SPS4_01828,SPS10_00518,SPS3_01847,SPS9_00969,SPS5_01817,SPS6_01787,SPS7_01235,SPS1_00295,SPS8_00242,
1514	0	1	1	1	1	1	1	1	1	1	1	10	SPS7_01879,SPS8_01593,SPS9_01612,SPS6_01805,SPS4_01881,SPS1_00003,SPS2_01568,SPS5_01905,SPS10_00536,SPS3_01875,
1515	0	1	1	0	0	0	0	0	0	1	1	4	SPS9_01608,SPS2_01564,SPS1_02331,SPS10_00540,
1516	0	1	1	0	0	0	0	0	1	1	1	5	SPS9_01563,SPS2_01521,SPS8_01919,SPS1_00046,SPS10_00576,
1517	0	1	0	0	0	1	0	1	0	0	1	4	SPS7_00137,SPS5_02061,SPS1_00147,SPS10_00679,
1518	0	1	0	0	0	0	0	1	0	0	1	3	SPS7_00138,SPS1_00148,SPS10_00680,
1519	0	1	0	0	0	0	0	1	0	0	1	3	SPS7_00142,SPS1_00151,SPS10_00684,
1520	0	1	1	0	0	0	0	1	1	1	1	6	SPS2_00755,SPS9_01305,SPS8_00455,SPS1_01779,SPS7_00781,SPS10_00749,
1521	0	1	0	1	0	0	0	1	1	1	1	6	SPS3_02014,SPS1_00941,SPS7_00714,SPS9_01419,SPS8_00519,SPS10_00815,
1522	0	1	1	1	1	1	1	1	1	1	1	10	SPS1_00854,SPS6_01343,SPS10_00867,SPS5_01110,SPS3_00675,SPS7_01360,SPS8_01657,SPS9_01658,SPS4_00244,SPS2_01704,
1523	0	1	0	1	1	1	1	1	0	1	1	8	SPS4_01946,SPS9_01966,SPS6_00775,SPS1_02087,SPS7_01750,SPS10_00936,SPS3_01571,SPS5_00274,
1524	0	1	1	2	2	2	2	1	1	1	1	14	SPS6_00749,SPS10_01067,SPS1_00681,SPS9_00389,SPS8_01611,SPS5_00717,SPS5_00716,SPS3_01221,SPS7_01594,SPS3_01222,SPS2_01668,SPS4_00104,SPS6_00748,SPS4_00105,
1525	0	1	1	1	1	1	1	1	1	1	1	10	SPS7_00814,SPS5_00707,SPS10_01075,SPS4_00114,SPS2_00788,SPS6_00739,SPS8_00948,SPS9_00397,SPS3_01212,SPS1_00712,
1526	0	1	0	0	0	0	0	0	0	0	1	2	SPS10_01086,SPS1_00725,
1527	0	1	1	0	0	0	0	1	1	1	1	6	SPS2_02194,SPS9_00420,SPS7_00839,SPS1_00740,SPS8_00924,SPS10_01100,
1528	0	1	0	0	0	0	0	1	1	1	1	5	SPS8_00923,SPS1_00741,SPS7_00840,SPS9_00421,SPS10_01101,
1529	0	1	0	0	0	0	0	1	1	1	1	5	SPS9_00422,SPS1_00742,SPS8_00922,SPS7_00841,SPS10_01102,
1530	0	1	0	0	0	0	0	1	1	1	1	5	SPS8_00917,SPS1_00746,SPS7_00845,SPS9_00427,SPS10_01106,
1531	0	1	0	0	0	0	0	0	0	1	1	3	SPS9_00463,SPS1_00784,SPS10_01139,
1532	0	1	1	0	0	0	0	0	0	1	1	4	SPS9_00465,SPS1_00786,SPS2_02182,SPS10_01141,
1533	0	0	0	0	0	0	0	1	0	0	1	2	SPS10_01180,SPS7_01953,
1534	0	0	0	0	0	0	0	1	0	0	1	2	SPS10_01181,SPS7_01954,
1535	0	1	0	0	0	0	0	1	1	1	1	5	SPS8_00797,SPS9_00360,SPS1_00976,SPS7_01958,SPS10_01184,
1536	0	1	1	0	0	0	0	1	1	1	1	6	SPS2_01737,SPS9_00547,SPS1_01069,SPS7_01825,SPS10_01264,SPS8_01715,
1537	0	1	0	1	1	1	1	0	0	1	1	7	SPS4_01528,SPS9_00546,SPS6_00265,SPS1_01070,SPS5_01331,SPS10_01265,SPS3_00275,
1538	0	1	1	1	1	1	1	1	1	1	1	10	SPS10_01281,SPS4_01548,SPS5_01351,SPS3_00255,SPS2_01721,SPS8_01730,SPS6_00245,SPS9_00530,SPS7_01809,SPS1_01090,
1539	0	2	1	1	1	1	1	1	1	1	1	11	SPS1_02239,SPS10_01297,SPS6_01687,SPS7_00256,SPS5_01737,SPS3_01753,SPS2_01875,SPS9_01878,SPS1_01862,SPS4_01749,SPS8_01870,
1540	0	1	1	1	1	1	1	1	1	1	1	10	SPS7_00269,SPS5_01749,SPS10_01308,SPS4_01761,SPS2_01887,SPS6_01699,SPS8_01858,SPS9_01889,SPS3_01765,SPS1_01874,
1541	0	1	1	1	1	1	1	1	1	1	1	10	SPS1_01888,SPS6_01379,SPS10_01322,SPS5_01979,SPS3_01359,SPS7_02008,SPS8_01945,SPS9_01991,SPS4_01953,SPS2_02032,
1542	0	1	1	1	1	1	1	1	1	1	1	10	SPS1_01364,SPS6_01893,SPS10_01380,SPS5_01955,SPS3_01922,SPS7_01873,SPS8_01374,SPS9_00692,SPS4_01920,SPS2_01316,
1543	0	1	1	0	0	0	0	0	0	0	1	3	SPS2_01840,SPS1_02335,SPS10_01436,
1544	0	1	1	1	1	1	1	1	1	1	1	10	SPS3_00535,SPS9_01224,SPS1_01644,SPS7_01027,SPS5_00155,SPS8_01448,SPS2_01434,SPS6_00524,SPS10_01504,SPS4_00730,
1545	0	1	1	1	1	1	1	1	1	2	1	11	SPS9_01485,SPS10_01555,SPS3_00897,SPS4_01227,SPS2_01054,SPS7_01284,SPS9_01484,SPS5_00349,SPS6_00849,SPS1_01156,SPS8_01419,
1546	0	1	0	1	1	1	1	1	0	1	1	8	SPS4_01591,SPS9_00930,SPS7_01480,SPS5_01394,SPS3_01554,SPS10_01666,SPS6_01565,SPS1_01509,
1547	0	1	0	1	1	1	1	2	2	2	2	13	SPS7_01482,SPS10_01667,SPS3_01555,SPS4_01592,SPS1_01508,SPS9_00932,SPS7_01481,SPS10_01668,SPS8_01712,SPS5_01395,SPS6_01566,SPS9_00931,SPS8_01713,
1548	0	1	1	1	1	1	1	1	0	1	1	9	SPS5_01396,SPS10_01669,SPS4_01593,SPS2_02181,SPS6_01567,SPS7_01483,SPS9_00933,SPS3_01556,SPS1_01507,
1549	0	1	1	1	1	1	1	1	0	2	1	10	SPS2_02179,SPS4_01743,SPS10_01670,SPS3_01723,SPS9_00934,SPS5_01672,SPS6_01681,SPS1_01506,SPS7_01484,SPS9_00876,
1550	0	1	1	0	0	0	0	0	1	1	1	5	SPS1_01476,SPS9_01622,SPS8_01264,SPS2_01402,SPS10_01754,
1551	0	2	1	0	0	0	0	0	1	1	1	6	SPS1_01478,SPS9_01621,SPS1_01477,SPS8_01265,SPS2_01401,SPS10_01755,
1552	0	0	0	0	0	0	0	1	0	0	1	2	SPS10_01776,SPS7_00651,
1553	0	1	0	0	0	0	0	0	0	1	1	3	SPS9_01728,SPS1_01952,SPS10_01777,
1554	0	1	0	1	1	1	1	0	0	0	1	6	SPS3_00625,SPS1_02008,SPS6_00614,SPS4_00817,SPS10_01842,SPS5_00242,
1555	0	1	0	1	1	1	1	0	0	0	1	6	SPS1_02003,SPS6_00609,SPS5_00237,SPS3_00620,SPS10_01847,SPS4_00812,
1556	0	0	0	0	0	0	0	0	0	1	1	2	SPS10_01966,SPS9_00018,
1557	0	1	0	1	1	1	1	0	0	0	0	5	SPS6_01801,SPS5_01901,SPS3_01871,SPS1_00007,SPS4_01877,
1558	0	1	0	1	1	1	1	1	0	1	0	7	SPS7_00018,SPS6_02003,SPS5_01644,SPS3_01809,SPS9_01572,SPS1_00037,SPS4_01016,
1559	0	1	1	1	1	1	1	1	0	0	0	7	SPS3_01884,SPS7_01264,SPS5_01932,SPS2_01971,SPS6_01856,SPS1_00265,SPS4_01907,
1560	0	1	0	0	0	1	0	0	0	0	0	2	SPS1_00506,SPS5_00496,
1561	0	1	1	0	0	1	0	0	0	0	0	3	SPS5_00498,SPS2_02173,SPS1_00508,
1562	0	1	0	1	1	1	1	0	1	0	0	6	SPS3_00173,SPS8_01017,SPS6_00161,SPS4_00489,SPS1_00588,SPS5_00593,
1563	0	2	1	0	0	0	0	1	1	0	0	5	SPS1_02308,SPS7_00806,SPS2_00780,SPS1_00704,SPS8_01987,
1564	0	1	1	1	1	1	1	1	1	0	0	8	SPS4_00169,SPS8_00888,SPS7_00872,SPS5_00652,SPS3_01286,SPS1_00778,SPS6_00684,SPS2_00843,
1565	0	1	1	0	0	0	0	0	0	1	0	3	SPS2_02198,SPS9_00030,SPS1_00860,
1566	0	1	0	0	0	0	0	0	0	1	0	2	SPS1_00862,SPS9_00039,
1567	0	1	0	0	0	1	0	0	0	0	0	2	SPS1_00872,SPS5_01842,
1568	0	1	0	0	0	1	0	0	0	0	0	2	SPS1_00877,SPS5_01848,
1569	0	3	1	1	1	1	1	1	1	1	0	11	SPS3_00596,SPS1_02350,SPS1_00911,SPS4_00788,SPS2_00155,SPS9_00901,SPS8_00269,SPS5_00213,SPS1_01701,SPS7_00395,SPS6_00585,
1570	0	0	0	0	0	0	0	1	0	0	0	1	SPS7_00400,
1571	0	1	0	0	0	0	0	0	1	0	0	2	SPS1_00973,SPS8_00800,
1572	0	1	1	0	0	0	0	0	1	0	0	3	SPS8_00799,SPS2_02195,SPS1_00974,
1573	0	1	0	0	0	0	0	0	1	0	0	2	SPS1_00978,SPS8_00795,
1574	0	1	0	0	0	0	0	0	1	0	0	2	SPS1_00979,SPS8_00794,
1575	0	1	0	0	0	0	0	0	1	0	0	2	SPS1_00980,SPS8_00793,
1576	0	1	0	0	0	0	0	0	1	0	0	2	SPS1_00981,SPS8_00792,
1577	0	1	0	0	0	0	0	0	1	0	0	2	SPS1_00982,SPS8_00791,
1578	0	1	1	1	1	1	1	0	0	0	0	6	SPS3_00369,SPS2_00449,SPS6_00358,SPS4_00935,SPS1_00984,SPS5_00479,
1579	0	0	0	0	0	0	0	0	1	0	0	1	SPS8_00789,
1580	0	1	0	1	1	1	1	1	1	1	0	8	SPS3_00032,SPS9_00147,SPS6_00020,SPS8_00358,SPS4_01142,SPS7_00350,SPS1_01545,SPS5_01566,
1581	0	1	0	1	1	1	1	1	2	1	0	9	SPS1_01547,SPS3_00030,SPS4_01140,SPS5_01568,SPS8_00355,SPS6_00018,SPS9_00145,SPS7_00348,SPS8_00356,
1582	0	1	0	1	1	1	1	1	1	1	0	8	SPS4_01139,SPS8_00354,SPS6_00017,SPS5_01569,SPS7_00347,SPS1_01548,SPS3_00029,SPS9_00144,
1583	0	1	1	0	0	0	0	0	0	1	0	3	SPS9_00137,SPS2_02185,SPS1_01551,
1584	0	1	1	0	0	0	0	0	0	0	0	2	SPS1_01681,SPS2_01470,
1585	0	2	1	1	1	1	1	1	1	1	0	10	SPS1_01929,SPS6_00588,SPS1_01697,SPS5_00216,SPS3_00599,SPS7_00392,SPS9_00898,SPS8_00265,SPS4_00791,SPS2_00159,
1586	0	2	1	1	1	1	1	1	1	1	0	10	SPS1_01930,SPS6_00587,SPS1_01698,SPS5_00215,SPS3_00598,SPS7_00393,SPS9_00899,SPS8_00266,SPS4_00790,SPS2_00158,
1587	0	1	1	0	0	0	0	0	1	0	0	3	SPS8_00268,SPS2_00156,SPS1_01700,
1588	0	1	1	1	1	1	1	0	1	1	0	8	SPS4_00787,SPS9_00902,SPS8_00270,SPS5_00212,SPS3_00592,SPS1_01702,SPS6_00581,SPS2_00151,
1589	0	2	1	1	1	1	1	0	1	1	0	9	SPS1_01703,SPS5_00211,SPS6_00580,SPS4_00786,SPS2_00150,SPS9_00903,SPS8_00271,SPS3_00591,SPS1_02297,
1590	0	2	1	1	1	1	1	0	1	1	0	9	SPS5_00210,SPS1_01704,SPS4_00785,SPS2_00149,SPS6_00579,SPS9_00904,SPS8_00272,SPS3_00590,SPS1_02298,
1591	0	1	1	1	1	1	1	0	1	1	0	8	SPS3_00589,SPS8_00273,SPS6_00578,SPS9_00905,SPS5_00209,SPS1_01705,SPS2_00148,SPS4_00784,
1592	0	2	1	1	1	1	1	0	1	1	0	9	SPS1_01706,SPS5_00208,SPS6_00577,SPS4_00783,SPS2_00147,SPS9_00906,SPS8_00274,SPS3_00588,SPS1_02255,
1593	0	1	1	1	1	1	1	0	1	1	0	8	SPS4_00781,SPS8_00276,SPS6_00575,SPS9_00908,SPS5_00206,SPS1_01708,SPS3_00586,SPS2_00145,
1594	0	1	1	1	1	1	1	1	1	1	0	9	SPS5_00197,SPS1_01710,SPS4_00772,SPS2_00136,SPS6_00566,SPS8_00278,SPS9_00910,SPS3_00577,SPS7_00405,
1595	0	1	1	1	1	1	1	1	1	1	0	9	SPS1_01711,SPS6_00565,SPS7_00406,SPS5_00196,SPS3_00576,SPS9_00911,SPS8_00279,SPS4_00771,SPS2_00135,
1596	0	1	1	1	1	1	1	1	1	1	0	9	SPS6_00564,SPS1_01712,SPS5_00195,SPS3_00575,SPS7_00407,SPS8_00280,SPS9_00912,SPS4_00770,SPS2_00134,
1597	0	2	1	1	1	1	1	1	1	1	0	10	SPS1_02303,SPS6_00563,SPS1_01713,SPS5_00194,SPS3_00574,SPS7_00408,SPS9_00913,SPS8_00281,SPS4_00769,SPS2_00133,
1598	0	1	1	0	0	0	0	0	0	0	0	2	SPS1_01815,SPS2_00233,
1599	0	1	1	0	0	0	0	0	0	0	0	2	SPS1_01816,SPS2_00232,
1600	0	2	2	0	0	0	0	0	0	0	0	4	SPS2_00229,SPS2_00223,SPS1_01825,SPS1_01819,
1601	0	2	2	0	0	0	0	0	0	0	0	4	SPS2_00217,SPS2_00124,SPS1_02222,SPS1_01831,
1602	0	1	1	0	0	0	0	0	1	0	0	3	SPS2_00215,SPS8_00070,SPS1_01833,
1603	0	2	2	0	0	0	0	0	0	0	0	4	SPS2_00210,SPS2_00204,SPS1_01844,SPS1_01838,
1604	0	1	1	0	0	0	0	0	0	0	0	2	SPS1_01840,SPS2_00208,
1605	0	1	1	0	0	0	0	0	0	0	0	2	SPS1_01841,SPS2_00207,
1606	0	1	1	0	0	0	0	0	0	0	0	2	SPS1_01842,SPS2_00206,
1607	0	1	1	0	0	0	0	0	0	0	0	2	SPS1_01843,SPS2_00205,
1608	0	1	1	0	0	0	0	0	0	0	0	2	SPS1_01845,SPS2_00203,
1609	0	1	1	0	0	0	0	0	0	0	0	2	SPS1_01847,SPS2_00201,
1610	0	1	1	0	0	0	0	0	0	0	0	2	SPS1_01848,SPS2_00200,
1611	0	1	1	0	0	0	0	0	0	0	0	2	SPS1_01849,SPS2_00199,
1612	0	1	1	0	0	0	0	0	0	0	0	2	SPS1_01850,SPS2_00198,
1613	0	1	1	0	0	0	0	0	0	0	0	2	SPS1_01851,SPS2_00197,
1614	0	1	1	0	0	0	0	0	0	0	0	2	SPS1_01852,SPS2_00196,
1615	0	1	1	0	0	0	0	1	0	0	0	3	SPS2_00195,SPS7_01976,SPS1_01853,
1616	0	1	1	0	0	0	0	0	0	0	0	2	SPS1_01854,SPS2_00194,
1617	0	1	1	0	0	0	0	0	0	0	0	2	SPS1_01855,SPS2_00193,
1618	0	1	1	0	0	0	0	0	0	0	0	2	SPS1_01899,SPS2_00190,
1619	0	1	1	0	0	0	0	0	0	0	0	2	SPS1_01900,SPS2_00189,
1620	0	1	1	0	0	0	0	0	0	0	0	2	SPS1_01901,SPS2_00188,
1621	0	1	1	0	0	0	0	0	0	0	0	2	SPS1_01902,SPS2_00187,
1622	0	1	1	0	0	0	0	0	0	0	0	2	SPS1_01903,SPS2_00186,
1623	0	1	1	0	0	0	0	0	0	0	0	2	SPS1_01906,SPS2_00183,
1624	0	1	1	0	0	0	0	0	0	0	0	2	SPS1_01907,SPS2_00182,
1625	0	1	1	0	0	0	0	0	0	0	0	2	SPS1_01908,SPS2_00181,
1626	0	1	1	0	0	0	0	0	0	0	0	2	SPS1_01910,SPS2_00179,
1627	0	1	1	0	0	0	0	0	0	0	0	2	SPS1_01912,SPS2_00177,
1628	0	1	1	0	0	0	0	0	0	0	0	2	SPS1_01913,SPS2_00176,
1629	0	1	1	0	0	0	0	0	0	2	0	4	SPS2_00171,SPS9_00892,SPS9_00878,SPS1_01917,
1630	0	1	1	0	0	0	0	0	0	0	0	2	SPS1_01918,SPS2_00170,
1631	0	1	1	0	0	0	0	0	0	1	0	3	SPS2_00168,SPS9_00884,SPS1_01920,
1632	0	1	1	0	0	0	0	0	0	0	0	2	SPS1_01921,SPS2_00167,
1633	0	1	1	0	0	0	0	0	0	1	0	3	SPS2_00166,SPS9_00881,SPS1_01922,
1634	0	1	1	0	0	0	0	0	0	0	0	2	SPS1_01923,SPS2_00165,
1635	0	1	1	0	0	0	0	0	0	1	0	3	SPS2_00164,SPS9_00877,SPS1_01924,
1636	0	1	1	0	0	0	0	0	0	0	0	2	SPS1_01925,SPS2_00163,
1637	0	1	1	0	0	0	0	0	0	0	0	2	SPS1_01926,SPS2_00162,
1638	0	1	1	0	0	0	0	0	0	0	0	2	SPS1_01927,SPS2_00161,
1639	0	1	1	0	0	0	0	0	0	0	0	2	SPS1_01928,SPS2_00160,
1640	0	1	0	0	0	1	0	0	1	0	0	3	SPS8_00439,SPS5_01823,SPS1_02092,
1641	0	1	1	0	0	1	0	0	1	0	0	4	SPS5_01825,SPS2_02193,SPS8_00437,SPS1_02094,
1642	0	1	0	0	0	1	0	0	1	0	0	3	SPS5_01827,SPS8_00435,SPS1_02096,
1643	0	1	0	0	0	0	0	0	1	1	0	3	SPS9_02072,SPS8_00426,SPS1_02105,
1644	0	1	1	0	0	1	0	0	1	0	0	4	SPS8_00425,SPS5_01845,SPS2_01768,SPS1_02106,
1645	0	1	0	0	0	1	0	0	0	0	0	2	SPS1_02108,SPS5_01847,
1646	0	1	1	1	1	1	1	0	0	0	0	6	SPS2_00447,SPS6_00361,SPS5_00482,SPS3_00372,SPS1_02152,SPS4_00938,
1647	0	1	1	1	1	1	1	0	0	0	0	6	SPS2_00446,SPS6_00362,SPS5_00483,SPS3_00373,SPS1_02153,SPS4_00939,
1648	0	1	0	1	1	1	1	0	0	0	0	5	SPS6_00363,SPS5_00484,SPS3_00374,SPS1_02154,SPS4_00940,
1649	0	1	0	1	1	1	1	0	0	0	0	5	SPS6_00365,SPS5_00486,SPS3_00376,SPS1_02156,SPS4_00942,
1650	0	1	1	0	0	0	0	0	0	0	0	2	SPS1_02168,SPS2_01193,
1651	0	1	1	0	0	0	0	0	0	0	0	2	SPS1_02169,SPS2_01192,
1652	0	1	1	0	0	0	0	0	0	1	0	3	SPS2_01191,SPS9_00008,SPS1_02170,
1653	0	1	1	0	0	0	0	0	0	0	0	2	SPS1_02172,SPS2_01189,
1654	0	1	1	0	0	0	0	0	0	1	0	3	SPS2_01188,SPS9_00009,SPS1_02173,
1655	0	1	1	0	0	0	0	0	0	0	0	2	SPS1_02174,SPS2_01187,
1656	0	1	1	0	0	0	0	0	0	0	0	2	SPS1_02175,SPS2_01186,
1657	0	1	1	0	0	0	0	0	0	0	0	2	SPS1_02176,SPS2_01185,
1658	0	1	2	0	0	0	0	0	0	0	0	3	SPS2_01184,SPS2_01766,SPS1_02177,
1659	0	1	1	0	0	0	0	0	0	0	0	2	SPS1_02178,SPS2_01183,
1660	0	1	1	0	0	0	0	0	0	0	0	2	SPS1_02179,SPS2_01182,
1661	0	1	1	0	0	0	0	0	0	0	0	2	SPS1_02180,SPS2_01180,
1662	0	1	1	1	1	1	1	0	0	0	0	6	SPS2_00143,SPS6_00573,SPS5_00204,SPS3_00584,SPS1_02185,SPS4_00779,
1663	0	1	1	1	1	1	1	0	0	0	0	6	SPS2_00142,SPS6_00572,SPS5_00203,SPS3_00583,SPS1_02186,SPS4_00778,
1664	0	1	1	1	1	1	1	0	0	0	0	6	SPS2_00141,SPS6_00571,SPS5_00202,SPS3_00582,SPS1_02187,SPS4_00777,
1665	0	1	1	1	1	1	1	0	0	0	0	6	SPS2_00137,SPS6_00567,SPS5_00198,SPS3_00578,SPS1_02191,SPS4_00773,
1666	0	1	1	1	1	1	1	1	0	0	0	7	SPS4_00118,SPS6_00735,SPS5_00703,SPS3_01208,SPS2_00792,SPS1_02199,SPS7_00818,
1667	0	1	1	1	1	1	1	1	0	0	0	7	SPS4_00119,SPS6_00734,SPS5_00702,SPS3_01207,SPS2_00793,SPS1_02200,SPS7_00819,
1668	0	1	1	0	0	0	0	1	1	1	0	5	SPS2_01546,SPS9_01591,SPS7_01897,SPS1_02207,SPS8_01573,
1669	0	1	1	0	0	0	0	0	0	0	0	2	SPS1_02220,SPS2_00126,
1670	0	1	0	0	0	0	0	2	0	0	0	3	SPS7_02051,SPS7_00398,SPS1_02226,
1671	0	1	1	0	0	0	0	0	0	0	0	2	SPS1_02231,SPS2_01852,
1672	0	1	1	0	0	0	0	0	0	0	0	2	SPS1_02233,SPS2_01854,
1673	0	1	1	0	0	0	0	0	0	0	0	2	SPS1_02234,SPS2_01855,
1674	0	1	1	0	0	0	0	0	0	0	0	2	SPS1_02248,SPS2_00849,
1675	0	1	1	0	0	0	0	0	0	0	0	2	SPS1_02252,SPS2_01149,
1676	0	1	1	0	0	0	0	0	0	0	0	2	SPS1_02257,SPS2_02018,
1677	0	1	1	0	0	0	0	0	0	0	0	2	SPS1_02258,SPS2_02017,
1678	0	1	1	0	0	0	0	0	0	0	0	2	SPS1_02260,SPS2_02016,
1679	0	1	1	0	0	0	0	0	0	0	0	2	SPS1_02261,SPS2_02015,
1680	0	1	1	0	0	0	0	0	0	0	0	2	SPS1_02268,SPS2_00995,
1681	0	2	0	0	0	0	0	2	0	0	0	4	SPS1_02299,SPS7_02056,SPS7_01572,SPS1_02284,
1682	0	0	1	0	0	0	0	3	1	0	0	5	SPS2_01647,SPS7_02053,SPS7_02054,SPS8_02002,SPS7_02055,
1683	0	1	1	0	0	0	0	0	1	0	0	3	SPS8_01550,SPS2_01523,SPS1_02294,
1684	0	1	2	0	0	0	0	0	0	0	0	3	SPS2_02175,SPS2_01519,SPS1_02363,
1685	0	1	1	0	0	0	0	1	0	0	0	3	SPS2_02202,SPS7_02103,SPS1_02391,
1686	0	0	1	0	0	1	0	0	0	0	0	2	SPS2_00051,SPS5_01791,
1687	0	0	1	1	0	0	1	1	0	0	0	4	SPS6_00583,SPS3_00594,SPS7_00402,SPS2_00153,
1688	0	0	1	1	0	0	0	1	1	0	0	4	SPS8_00812,SPS7_01620,SPS3_01904,SPS2_00431,
1689	0	0	1	0	0	0	0	1	0	0	0	2	SPS2_00670,SPS7_00695,
1690	0	0	1	0	0	0	0	0	0	1	0	2	SPS2_01748,SPS9_00027,
1691	0	0	1	0	0	0	0	0	0	1	0	2	SPS2_01749,SPS9_00026,
1692	0	0	1	0	0	0	0	0	0	1	0	2	SPS2_01756,SPS9_00024,
1693	0	0	1	0	0	0	0	0	0	1	0	2	SPS2_01900,SPS9_00054,
1694	0	0	1	0	0	0	0	0	0	1	0	2	SPS2_01902,SPS9_00052,
1695	0	0	1	0	0	0	0	0	0	1	0	2	SPS2_01903,SPS9_00051,
1696	0	0	1	0	0	0	0	0	0	1	0	2	SPS2_01904,SPS9_00049,
1697	0	0	1	0	0	0	0	0	0	1	0	2	SPS2_01906,SPS9_00047,
1698	0	0	1	0	0	0	0	1	0	0	0	2	SPS2_02167,SPS7_02093,
1699	0	0	0	1	1	1	1	0	0	0	0	4	SPS6_01958,SPS5_01597,SPS4_01112,SPS3_00001,
1700	0	0	0	1	1	1	1	0	0	0	0	4	SPS6_01959,SPS5_01596,SPS4_01113,SPS3_00002,
1701	0	0	0	1	1	1	1	0	0	0	0	4	SPS6_01960,SPS5_01595,SPS4_01114,SPS3_00003,
1702	0	0	0	1	1	1	1	1	1	0	0	6	SPS8_01937,SPS6_00009,SPS7_00340,SPS5_01577,SPS4_01132,SPS3_00021,
1703	0	0	0	1	1	1	1	1	0	1	0	6	SPS9_00142,SPS6_00014,SPS5_01572,SPS4_01137,SPS7_00344,SPS3_00026,
1704	0	0	0	1	1	1	1	0	0	0	0	4	SPS6_00085,SPS5_00516,SPS4_00411,SPS3_00097,
1705	0	0	0	1	1	1	1	0	0	0	0	4	SPS6_00201,SPS5_00885,SPS4_00529,SPS3_00212,
1706	0	0	0	1	1	1	1	0	0	0	0	4	SPS6_00202,SPS5_00886,SPS4_00530,SPS3_00213,
1707	0	0	0	1	1	1	1	0	0	0	0	4	SPS6_00203,SPS5_00887,SPS4_00531,SPS3_00214,
1708	0	0	0	1	1	1	1	0	0	0	0	4	SPS6_00205,SPS5_00889,SPS4_00533,SPS3_00216,
1709	0	0	0	1	1	1	1	0	0	0	0	4	SPS6_00207,SPS5_00891,SPS4_00535,SPS3_00218,
1710	0	0	0	1	1	1	2	0	0	0	0	5	SPS5_00893,SPS4_00537,SPS6_00209,SPS3_00220,SPS6_00210,
1711	0	0	0	1	1	1	1	0	0	0	0	4	SPS6_00211,SPS5_00894,SPS4_00538,SPS3_00221,
1712	0	0	0	1	1	1	1	0	0	0	0	4	SPS6_00635,SPS5_00263,SPS4_00838,SPS3_00646,
1713	0	0	0	1	1	1	1	0	0	0	0	4	SPS6_00636,SPS5_00264,SPS4_00839,SPS3_00647,
1714	0	0	0	1	1	1	1	1	0	0	0	5	SPS7_02095,SPS6_01426,SPS4_01111,SPS3_00914,SPS5_00933,
1715	0	0	0	1	1	1	1	0	0	0	0	4	SPS6_01536,SPS5_01365,SPS4_01562,SPS3_01525,
1716	0	0	0	1	1	1	1	0	0	0	0	4	SPS6_01537,SPS5_01366,SPS4_01563,SPS3_01526,
1717	0	0	0	1	1	1	1	0	0	0	0	4	SPS6_01538,SPS5_01367,SPS4_01564,SPS3_01527,
1718	0	0	0	2	2	2	2	0	0	0	0	8	SPS4_01566,SPS6_01539,SPS6_01540,SPS5_01368,SPS4_01565,SPS3_01528,SPS3_01529,SPS5_01369,
1719	0	0	0	1	1	1	1	1	0	0	0	5	SPS6_01664,SPS7_01963,SPS5_01689,SPS4_01726,SPS3_01706,
1720	0	0	0	1	1	1	1	1	0	0	0	5	SPS7_01964,SPS6_01665,SPS4_01727,SPS3_01707,SPS5_01688,
1721	0	0	0	1	1	1	1	0	0	0	0	4	SPS3_01708,SPS6_01666,SPS4_01728,SPS5_01687,
1722	0	0	0	1	1	1	1	0	0	0	0	4	SPS6_01667,SPS5_01686,SPS4_01729,SPS3_01709,
1723	0	0	0	1	0	1	1	0	0	0	0	3	SPS6_01868,SPS5_00921,SPS3_01896,
1724	0	0	0	1	1	1	1	0	0	0	0	4	SPS6_01830,SPS5_01666,SPS4_01038,SPS3_01967,
1725	0	0	0	1	1	1	1	0	0	0	0	4	SPS6_01831,SPS5_01665,SPS4_01037,SPS3_01968,
1726	0	0	0	1	1	1	1	0	0	0	0	4	SPS6_01833,SPS5_01663,SPS4_01035,SPS3_01970,
1727	0	0	0	0	0	1	0	1	0	0	0	2	SPS5_01839,SPS7_02094,
1728	0	0	0	0	0	1	0	1	0	0	0	2	SPS5_01841,SPS7_02096,
1729	0	0	0	0	0	1	0	1	0	0	0	2	SPS5_02062,SPS7_01966,
1730	0	0	0	0	0	0	0	1	1	0	0	2	SPS7_01777,SPS8_01335,
1731	0	0	0	0	0	0	0	1	1	0	0	2	SPS7_01778,SPS8_01336,
1732	0	0	0	0	0	0	0	1	1	0	0	2	SPS7_01779,SPS8_01337,
1733	0	0	0	0	0	0	0	1	1	0	0	2	SPS7_01883,SPS8_01589,
1734	0	0	0	0	0	0	0	0	1	1	0	2	SPS8_00918,SPS9_00426,
1735	0	0	0	0	0	0	0	0	2	0	0	2	SPS8_01219,SPS8_01221,

## Sheet: Gene-presentvsabsent
Cluster	RefSPS	SPS1	SPS2	SPS3	SPS4	SPS5	SPS6	SPS7	SPS8	SPS9	SPS10	Genes	RefGene	Old_Locus_Tag		Annotation
0	1	1	1	1	1	1	1	1	1	1	1	SPS4_00381,SP_RS00005,SPS6_01206,SPS7_00793,SPS3_01162,SPS1_02148,SPS5_01196,SPS8_00443,SPS9_01293,SPS2_00767,SPS10_00736,	SP_RS00005	SP_0001		chromosomal replication initiator protein DnaA
1	1	1	1	1	1	1	1	1	1	1	1	SPS8_00442,SPS2_00768,SPS10_00735,SP_RS00010,SPS7_00794,SPS4_00382,SPS3_01163,SPS6_01207,SPS9_01292,SPS5_01197,SPS1_02149,	SP_RS00010	SP_0002		DNA polymerase III subunit beta
2	1	1	1	1	1	1	1	1	1	1	1	SPS8_00441,SPS2_00769,SPS4_00383,SP_RS00015,SPS3_01164,SPS10_00734,SPS5_01198,SPS6_01208,SPS9_01291,SPS1_02150,SPS7_00795,	SP_RS00015			hypothetical protein
3	1	2	2	2	2	2	2	2	2	2	2	SP_RS00020,SPS5_01703,SPS3_01165,SPS6_01209,SPS7_02021,SPS8_01250,obgE,SPS2_00770,SPS2_01417,SPS6_01650,SPS9_01290,SPS1_02119,SPS8_00422,SPS10_01740,SPS7_00796,SPS9_01637,SPS3_01692,SPS1_01461,SPS5_01990,SPS10_00733,SPS4_00384,SPS4_01712,	SP_RS00020	SP_0004		GTP-binding protein YchF
4	1	4	4	4	4	4	4	4	4	4	4	SPS8_01149,SPS10_01027,SPS1_01326,era,SPS8_01192,SPS7_01462,rbgA,SPS7_01724,SPS2_01629,SPS3_01650,SPS2_01358,SPS6_00930,SPS9_00637,SP_RS05045,SPS2_00999,SPS1_01935,SPS4_01646,SPS4_01574,SPS7_00951,SPS1_01415,SPS2_01599,SPS10_01647,SPS5_00792,SPS6_01619,SPS4_01310,SPS9_01745,SPS5_01303,SPS4_00064,SPS6_01103,SPS3_01537,SPS10_01709,SPS8_01311,SPS3_00822,SPS9_00861,SPS5_01377,SPS9_01109,SPS1_01528,SP…	SP_RS05045	SP_1016		tRNA uridine(34) 5-carboxymethylaminomethyl synthesis GTPase MnmE
7	4	7	7	7	7	7	7	6	7	7	6	fusA,SPS3_01805,SPS5_00609,SPS4_00505,SPS7_00510,SPS6_01302,SPS1_00032,SPS10_00532,SPS3_01338,SPS8_00668,SPS8_00720,SPS6_01773,SPS9_00954,SPS7_01433,SP_RS03345,SPS4_00780,SPS9_00909,SPS10_00564,SPS1_00140,SPS9_00566,SPS2_01275,SPS1_01197,SPS6_00294,SPS3_01821,SPS2_00522,SPS5_00205,SPS9_01919,SPS8_00256,SPS6_01751,SPS4_01262,SPS6_00574,SPS7_00014,SPS1_01709,SPS9_00286,SP_RS02730,SPS8_00024,SPS4_01…	SP_RS03345	SP_0681		GTP-binding protein
8	1	1	1	1	1	1	1	1	1	1	1	SPS2_00771,SP_RS00025,SPS3_01166,SPS4_00385,SPS9_01289,SPS1_02118,SPS8_00421,SPS5_01991,SPS6_01210,SPS7_00797,SPS10_00732,	SP_RS00025	SP_0005		peptidyl-tRNA hydrolase
9	5	5	5	5	5	5	5	5	5	5	5	SPS2_00985,SPS2_01240,SPS7_00757,SPS2_00732,SPS8_00221,SPS3_00398,SPS4_00088,SP_RS08590,SPS6_01171,SPS5_01970,SPS3_00810,SPS1_00664,SPS1_01314,SPS6_00765,SPS3_01238,SPS7_00963,SP_RS08390,SPS8_01138,SPS10_00497,SPS1_01800,SPS8_00477,SPS10_01051,SPS2_00772,SPS3_01127,SPS6_01211,SPS4_00386,SPS8_00420,SPS5_01161,SPS4_00052,SPS5_01992,SP_RS06070,SPS5_00127,SPS10_00731,SP_RS00030,SPS6_00496,SPS7_01611,…	SP_RS08590	SP_1736		primosomal protein N'
10	1	1	1	1	1	1	1	1	1	1	1	SPS10_00730,SPS1_02116,SPS6_01212,SP_RS00035,SPS5_01993,SPS3_01168,SPS7_00799,SPS8_00419,SPS9_01287,SPS4_00387,SPS2_00773,	SP_RS00035	SP_0007		hypothetical protein
11	1	1	1	1	1	1	1	1	1	1	1	SPS10_00729,SPS1_02115,SPS6_01213,SP_RS00040,SPS5_01994,SPS3_01169,SPS7_00800,SPS8_00418,SPS9_01286,SPS4_00388,SPS2_00774,	SP_RS00040	SP_0008		septum formation initiation protein
12	1	1	1	1	1	1	1	1	1	1	1	SPS3_01170,SPS4_00389,SPS2_00775,SP_RS00045,SPS1_02114,SPS6_01214,SPS7_00801,SPS8_00417,SPS9_01285,SPS10_00728,SPS5_01995,	SP_RS00045	SP_0009		hypothetical protein
13	1	2	1	1	1	1	1	1	1	1	1	SPS1_02113,SPS3_01171,SPS9_01284,SPS2_00776,SPS10_00727,SPS1_02378,SPS5_01996,SPS7_00802,SPS8_00416,SPS6_01215,SP_RS00050,SPS4_00390,	SP_RS00050	SP_0010		serine hydrolase
14	1	1	1	1	1	1	1	1	1	1	1	SPS7_00803,SPS1_02112,SPS3_01172,SP_RS00055,SPS2_00777,SPS9_01283,SPS4_00391,SPS5_01997,SPS6_01216,SPS8_00415,SPS10_00726,	SP_RS00055	SP_0011		tRNA(Ile)-lysidine synthase
15	1	1	1	1	1	1	1	1	1	1	1	SPS1_02111,SPS3_01173,SPS10_00725,SP_RS00060,SPS8_00414,SPS5_01998,SPS2_00778,SPS7_00804,SPS9_01282,SPS6_01217,SPS4_00392,	SP_RS00060	SP_0012		hypoxanthine-guanine phosphoribosyltransferase
16	1	2	2	2	2	2	2	2	1	1	1	SPS7_00805,SPS1_02201,SP_RS00065,SPS6_01218,SPS4_00393,SPS1_02110,SPS10_00724,SPS2_00779,SPS5_01999,SPS5_00701,SPS7_00820,SPS8_00413,SPS3_01206,SPS9_01281,SPS6_00733,SPS2_00794,SPS3_01174,SPS4_00120,	SP_RS00065	SP_0013		ATP-dependent zinc metalloprotease FtsH
17	2	1	1	1	1	1	1	1	1	1	1	SPS9_02063,SPS10_01947,SPS5_02049,SP_RS00070,SPS4_02013,SPS7_02080,SPS2_02165,SPS6_02017,SPS8_02013,SP_RS10155,SPS3_02012,SPS1_02353,	SP_RS00070	SP_0014		transcriptional regulator
18	11	2	1	1	1	1	1	4	1	0	0	SP_RS00105,SPS1_00705,SPS1_01191,SPS7_01568,SP_RS00670,SPS5_02053,SP_RS01460,SPS4_02017,SPS7_01184,SP_RS04005,SP_RS10200,SP_RS07370,SPS7_00807,SP_RS05675,SPS3_02018,SPS8_01988,SP_RS08790,SP_RS01685,SPS2_00781,SPS7_00248,SPS6_02021,SP_RS04935,SP_RS00445,	SP_RS00105			transposase
19	8	1	1	2	2	1	1	4	3	3	3	SPS1_01192,SPS7_00249,SPS10_00317,SPS4_01193,SP_RS10195,SPS9_00348,SP_RS00110,SPS8_01762,SPS4_01981,SP_RS07365,SPS8_00806,SP_RS04940,SPS10_01291,SPS8_00018,SPS3_01747,SPS7_01947,SP_RS05670,SPS2_01021,SP_RS01680,SPS7_00506,SPS3_01826,SP_RS01470,SP_RS04010,SPS7_01569,SPS6_01756,SPS5_00383,SPS9_01914,SPS9_00002,SPS10_01919,	SP_RS10195	SP_2014		transposase
20	8	3	2	4	3	5	4	3	2	4	3	SP_RS03585,SP_RS06390,SPS7_00511,SPS3_01600,SPS5_01165,SPS9_00811,SPS6_01175,SPS3_00459,SPS3_01131,SPS2_00349,SPS10_00719,SPS10_00769,SPS3_01423,SP_RS01775,SPS9_01325,SPS8_00628,SPS8_00027,SPS9_02073,SPS5_01526,SPS6_01041,SP_RS07295,SPS9_02056,SPS1_00185,SPS10_00324,SP_RS03965,SPS5_00065,SPS4_01494,SPS4_00350,SPS5_01925,SPS6_00435,SPS2_00002,SPS1_01199,SP_RS07290,SP_RS03590,SPS6_01569,SPS7_00175,…	SP_RS03585			transposase
21	8	3	8	5	9	8	10	7	2	3	3	SPS2_02001,SPS7_00916,SP_RS04240,SPS4_01159,SPS2_02043,SPS3_00278,SPS4_01709,SPS3_00593,SP_RS09580,SPS8_00375,SP_RS09370,SPS4_01867,SPS2_02161,SPS9_00164,SPS6_01926,SPS6_01005,SP_RS02310,SPS1_01236,SPS5_01873,SPS7_02019,SPS3_02013,SPS5_02051,SPS6_01153,SPS6_01647,SPS2_00548,SPS10_00101,SPS8_01816,SPS7_00366,SPS4_01710,SPS7_01730,SPS7_01704,SPS2_02057,SPS1_00474,SPS3_00049,SPS10_01333,SPS6_01648,S…	SP_RS04240			transposase
22	21	8	5	9	10	9	8	7	3	3	7	SP_RS04245,SPS3_00276,SPS3_00286,SPS1_02330,SPS4_00326,SPS2_01518,SPS8_00846,SP_RS09360,SPS1_02054,SPS4_00327,SPS5_02039,SP_RS08895,SPS7_02068,SPS5_01706,SP_RS08360,SPS8_00284,SPS4_01979,SPS10_00604,SPS5_01329,SPS3_00980,SPS1_01631,SPS7_00915,SPS10_00001,SP_RS05460,SPS4_01045,SP_RS07795,SPS6_01152,SP_RS04250,SPS3_00050,SPS7_00367,SPS10_01335,SPS5_02038,SP_RS08080,SPS9_00003,SPS5_01707,SPS4_02019,…	SP_RS04245			transposase
24	1	1	1	1	1	1	1	1	1	1	1	SPS1_01630,SPS2_01197,SPS10_00002,SPS9_00004,SPS6_01940,SPS4_01046,SPS8_00257,SPS7_01900,SPS5_02002,SP_RS00130,SPS3_00979,	SP_RS00130	SP_0018		recombination protein RecX
25	1	1	1	1	1	1	1	1	1	1	1	SPS7_01901,SPS8_00258,SPS4_01047,SP_RS00135,SPS3_00978,SPS1_01629,SPS5_02003,SPS6_01941,SPS9_00005,SPS2_01196,SPS10_00003,	SP_RS00135	SP_0019		adenylosuccinate synthetase
26	2	2	2	2	2	2	2	2	2	2	2	SP_RS00140,SPS5_00506,SPS5_02004,SPS10_00004,SPS8_00408,SPS2_00582,SP_RS00885,SPS4_01048,SPS9_00200,SPS6_00074,SPS9_00057,SPS3_00977,SPS2_01195,SPS1_00516,SPS1_01628,SPS10_00137,SPS3_00086,SPS7_00422,SPS7_01902,SPS8_00259,SPS6_01942,SPS4_00401,	SP_RS00140	SP_0020		tRNA-specific adenosine deaminase
27	1	1	1	1	1	1	1	1	1	1	1	SPS10_00005,SPS1_01627,SPS6_01943,SP_RS00145,SPS5_02005,SPS3_00976,SPS7_01903,SPS8_00260,SPS9_00058,SPS4_01049,SPS2_01179,	SP_RS00145	SP_0021		deoxyuridine 5'-triphosphate nucleotidohydrolase
28	1	1	1	1	1	1	1	1	1	1	1	SPS7_01904,SPS8_00261,SPS4_01050,SP_RS00150,SPS3_00975,SPS1_01626,SPS5_02006,SPS6_01944,SPS9_00059,SPS2_01178,SPS10_00006,	SP_RS00150	SP_0022		phosphoglycerate mutase
29	1	1	1	1	1	1	1	1	1	1	1	SPS3_00974,SPS4_01051,SPS10_00007,SP_RS00155,SPS7_01905,SPS6_01945,SPS1_01625,SPS8_00262,SPS9_00060,SPS2_01177,SPS5_02007,	SP_RS00155			DNA repair protein RadA
30	1	1	1	1	1	1	1	1	1	1	1	SPS9_00061,SPS10_00008,SPS5_02008,SP_RS00160,SPS4_01052,SPS2_01176,SPS6_01946,SPS7_01906,SPS8_00263,SPS3_00973,SPS1_01624,	SP_RS00160	SP_0024		carbonate dehydratase
31	2	1	1	1	1	1	1	2	1	1	1	SPS10_00009,SP_RS00170,SPS1_01623,SPS4_01053,SPS2_01175,SPS7_01907,SPS5_02009,SPS3_00972,SPS6_01947,SPS7_01910,SPS8_00264,SP_RS00165,SPS9_00062,	SP_RS00170	SP_0026		protease PrsW
32	7	4	5	2	3	3	2	3	3	2	4	SPS5_02030,SPS2_00230,SPS9_01820,SPS6_00790,SP_RS07310,SP_RS07960,SP_RS04875,SPS8_00769,SPS4_01492,SPS10_00920,SPS1_02243,SPS1_01883,SPS2_00482,SPS6_01090,SPS7_00033,SPS10_00941,SPS8_01804,SPS5_00289,SPS4_01966,SPS7_01908,SPS2_01612,SPS2_01896,SPS4_01003,SPS1_01428,SPS3_01575,SP_RS04155,SPS9_01994,SP_RS01950,SPS1_01818,SP_RS03975,SPS3_01048,SP_RS07865,SPS2_00902,SPS7_01172,SPS10_01722,SPS10_01317…	SP_RS07310			hypothetical protein
33	31	19	13	13	12	13	11	14	19	12	16	SPS5_01423,SPS10_00116,SPS9_00442,SP_RS00750,SP_RS00615,SPS10_01274,SP_RS07785,SP_RS08500,SPS2_00983,SPS2_00121,SPS10_00850,SPS6_00915,SPS1_01083,SPS1_01582,SPS3_00531,SPS10_00845,SP_RS02385,SPS5_00952,SPS7_01267,SPS1_01577,SPS2_01170,SPS1_00106,SPS9_01135,SPS6_01445,SPS7_00305,SPS7_00310,SPS5_00056,SPS7_00019,SPS3_00065,SPS7_00159,SPS5_00151,SPS7_00632,SPS1_00382,SPS9_01759,SPS1_00886,SPS4_01097…	SP_RS00750			hypothetical protein
40	2	2	3	0	0	1	0	0	1	1	2	SPS10_01318,SPS10_00919,SPS9_02066,SPS1_01884,SPS8_01803,SPS2_00901,SPS5_00290,SP_RS03980,SP_RS01945,SPS2_01897,SPS1_02244,SPS2_00481,	SP_RS03980			hypothetical protein
41	1	0	0	0	0	0	0	0	0	0	0	SP_RS04160,	SP_RS04160			hypothetical protein
42	2	0	0	0	0	0	0	0	0	0	0	SP_RS07855,SP_RS07305,	SP_RS07855			hypothetical protein
43	10	8	4	1	6	5	3	6	5	4	5	SPS4_01298,SP_RS04870,SPS9_01819,SPS8_01180,SPS7_00031,SPS2_01611,SPS4_01965,SPS5_02031,SPS9_01561,SPS4_01491,SPS1_01885,SPS5_00270,SPS8_00770,SPS7_00032,SPS10_00940,SPS4_01415,SP_RS03990,SPS7_01828,SP_RS07300,SPS9_01560,SPS6_00791,SPS8_01942,SPS2_00231,SPS10_01721,SPS5_00291,SPS1_01100,SPS5_01315,SP_RS07850,SP_RS07845,SPS2_00479,SPS1_02288,SPS10_00918,SPS7_01909,SP_RS07950,SPS8_01802,SPS8_00771,…	SP_RS04870			integrase
44	2	2	2	2	2	2	2	2	2	2	2	SP_RS00175,SPS7_01673,SPS3_00971,SPS6_01948,SPS10_01906,SPS9_01652,SP_RS05420,SPS2_01174,SPS4_01838,SPS8_01964,SPS9_00063,SPS1_01622,SPS8_00283,SPS1_01445,SPS7_01911,SPS3_01941,SPS5_01867,SPS2_02051,SPS5_02010,SPS10_00010,SPS4_01054,SPS6_01912,	SP_RS00175	SP_0027		ribose-phosphate pyrophosphokinase 1
45	1	1	0	1	1	1	1	0	1	1	1	SPS10_00012,SP_RS00185,SPS6_01949,SPS4_01056,SPS1_01620,SPS8_00285,SPS9_00065,SPS5_00988,SPS3_00969,	SP_RS00185	SP_0029		hypothetical protein
46	2	2	2	2	2	2	2	2	1	2	2	SPS10_00327,SP_RS00190,SPS5_01529,SPS10_00013,SPS4_01057,SP_RS07270,SPS7_00514,SPS8_00286,SPS2_00005,SPS6_01038,SPS7_01912,SPS6_01950,SPS9_00066,SPS5_00987,SPS9_01786,SPS3_01657,SPS1_01202,SPS3_00968,SPS2_01173,SPS1_01618,SPS4_01653,	SP_RS00190	SP_0031		nuclease
47	1	1	1	1	1	1	1	1	1	1	1	SPS5_00986,SPS4_01058,SPS9_00067,SPS10_00014,SPS2_01172,SPS6_01951,SPS1_01617,SPS7_01913,SPS8_00287,SP_RS00195,SPS3_00967,	SP_RS00195	SP_0032		DNA polymerase I
48	1	1	1	1	1	1	1	1	1	1	1	SPS1_01616,SPS10_00015,SPS5_00985,SP_RS00200,SPS4_01059,SPS2_01171,SPS6_01952,SPS7_01914,SPS8_00288,SPS3_00966,SPS9_00068,	SP_RS00200	SP_0033		CoA-binding protein
49	1	1	1	1	1	1	1	1	1	1	1	SPS2_01169,SPS7_01916,SPS1_01614,SP_RS00210,SPS6_01953,SPS4_01060,SPS8_00290,SPS10_00016,SPS9_00069,SPS5_00984,SPS3_00965,	SP_RS00210	SP_0034		hypothetical protein
50	4	4	4	4	4	4	4	4	4	4	4	SPS9_01472,SPS3_00536,SPS5_00357,SPS2_01047,SPS6_00525,SPS1_01645,SPS8_01427,SPS4_01219,SPS1_01144,SPS7_01296,SPS7_01917,SPS5_00337,SPS6_00837,SP_RS07605,SPS9_00070,SPS1_01165,SPS9_01493,SPS5_00983,SP_RS07505,SPS1_01613,SPS10_00017,SPS6_01954,SPS3_00905,SPS3_00885,SPS9_01225,SPS4_00731,SPS8_01449,SPS10_01565,SP_RS00215,SPS7_01028,SPS4_01061,SPS5_00156,SPS8_00291,SPS10_01543,SPS2_01168,SPS8_01407,…	SP_RS07605	SP_1544		aspartate aminotransferase
51	1	1	1	1	1	1	1	1	1	1	1	SPS1_00773,SPS9_00452,SPS4_00164,SPS3_01291,SP_RS09110,SPS10_01129,SPS5_00657,SPS6_00689,SPS7_00867,SPS2_00838,SPS8_00893,	SP_RS09110	SP_1837		capsular polysaccharide biosynthesis protein
52	1	1	1	1	1	1	1	1	1	1	1	SPS1_01612,SPS3_00963,SPS10_00018,SPS2_01167,SPS9_00071,SPS5_00982,SPS7_01918,SPS8_00292,SPS6_01955,SP_RS00220,SPS4_01062,	SP_RS00220	SP_0036		DNA repair protein RecO
53	1	1	1	1	1	1	1	1	1	1	1	SPS10_00019,SP_RS00225,SPS4_01063,SPS5_00981,SPS3_00962,SPS8_00293,SPS9_00072,SPS6_01956,SPS7_01919,SPS1_01611,SPS2_01166,	SP_RS00225	SP_0037		phosphate acyltransferase
54	2	2	2	2	2	2	2	2	2	2	2	SP_RS00230,SPS1_01031,SPS7_01920,SPS3_00961,SPS8_00738,SP_RS02065,SPS9_00584,SPS2_01165,SPS4_00889,SPS10_01228,SPS6_01957,SPS9_00073,SPS5_00980,SPS7_01415,SPS4_01064,SPS5_00433,SPS3_00323,SPS6_00312,SPS1_01610,SPS10_00020,SPS8_00294,SPS2_00503,	SP_RS00230	SP_0038		acyl carrier protein
55	4	2	2	2	2	2	2	3	1	3	0	SP_RS00240,SPS6_01829,SPS5_00978,SPS2_01163,SP_RS02620,SPS7_00003,SPS4_01066,SPS7_01896,SP_RS02615,SPS1_02209,SPS9_00075,SPS3_00959,SPS8_00296,SPS2_01548,SPS9_01593,SPS3_01966,SPS7_00278,SPS5_01667,SP_RS02665,SPS4_01039,SPS1_01608,SPS9_01592,SPS6_01471,	SP_RS00240	SP_0041		bacteriocin
56	2	1	1	1	1	1	1	2	2	0	0	SP_RS02655,SPS8_01575,SPS3_01794,SPS5_01659,SPS4_01031,SPS2_01547,SPS7_00001,SPS6_01837,SP_RS02660,SPS7_00002,SPS8_01574,SPS1_02208,	SP_RS02655	SP_0539		bacteriocin
57	1	2	1	2	2	2	2	1	1	2	2	SPS3_01100,SPS4_01030,SPS3_01795,SPS5_01658,SPS7_01114,SPS1_00022,SP_RS04570,SPS5_01607,SPS8_01242,SPS9_00679,SPS10_01855,SPS4_01348,SPS10_00554,SPS1_01377,SPS6_01838,SPS9_01586,SPS2_01329,SPS6_01142,	SP_RS04570	SP_0924		hypothetical protein
58	1	1	1	0	0	0	0	0	0	1	0	SP_RS02610,SPS1_02210,SPS9_01594,SPS2_01549,	SP_RS02610	SP_0531		bacteriocin
59	3	0	1	0	0	0	0	1	0	0	1	SP_RS02625,SPS7_00279,SP_RS02670,SPS2_01162,SPS10_00022,SP_RS00245,	SP_RS02625			bacteriocin
60	15	17	17	14	15	13	14	13	14	13	20	SPS3_00054,SPS8_01923,SPS1_00383,SPS4_00826,SPS1_02128,SP_RS09815,SPS7_01874,SPS10_00552,SPS4_01180,SP_RS00700,SPS2_02096,SPS2_00044,SPS10_00081,SPS7_00371,SPS6_00686,SPS2_01398,SP_RS00255,SP_RS09125,SP_RS07515,SPS3_01289,SP_RS02600,SPS8_00154,SPS3_01268,SPS5_01735,SPS5_01946,SPS10_01562,SPS3_01288,SPS8_01576,SPS1_00775,SPS6_01886,SPS9_00691,SPS1_01482,SPS8_00664,SPS2_01551,SPS5_00634,SPS10_01759…	SP_RS09815	SP_1953		peptidase C39
61	50	61	56	53	52	54	53	56	55	54	48	SPS1_00152,SPS5_00738,SPS9_00536,SPS2_00699,SPS1_01187,SPS5_01695,SPS2_00888,SPS10_00494,SPS10_00694,SPS10_01399,SPS4_00358,SPS3_01964,SPS1_00067,SP_RS02955,SPS6_01760,SPS2_00534,SPS1_00406,SPS8_01724,SPS1_00143,SPS10_01395,SPS8_00510,SPS3_01867,SPS2_00247,SPS9_00504,SPS9_00484,SPS6_00058,SPS1_00421,SPS1_00824,SP_RS09835,SPS5_01897,SPS8_01925,SPS6_01059,SPS1_00460,SPS1_00163,SPS5_01074,SPS4_01322…	SP_RS02955	SP_0600		multidrug ABC transporter ATP-binding protein
62	1	1	1	2	2	2	2	1	0	2	1	SPS7_00342,SPS2_01550,SPS4_01135,SPS1_00021,SPS9_01595,SPS5_01574,SPS10_00553,SPS9_00140,SP_RS02605,SPS6_01828,SPS5_01668,SPS4_01040,SPS3_00024,SPS6_00012,SPS3_01965,	SP_RS02605			peptidase C39
63	5	6	6	6	6	6	6	5	5	5	5	SPS6_01074,SPS3_01737,SPS3_00439,SPS4_01598,SPS4_01449,SPS5_01183,SPS5_00200,SPS6_01193,SPS4_00634,SPS7_00661,SPS9_01859,SPS9_01032,SP_RS06285,SPS5_01441,SPS9_01461,SPS5_01717,SPS10_01411,SPS3_01456,SPS2_00753,SPS2_00383,SPS6_00455,SPS3_00873,SPS4_00368,SPS5_00325,SPS6_00569,SP_RS03760,SPS8_01397,SPS4_00775,SPS9_00844,SPS8_00457,SPS1_01966,SPS2_00139,SPS3_00580,SPS9_01307,SPS8_00180,SPS1_01134,SP…	SP_RS06285	SP_1282		multidrug ABC transporter ATP-binding protein
65	1	1	0	1	1	1	1	1	1	1	1	SPS10_01560,SPS9_01490,SPS6_00854,SPS4_01222,SP_RS07520,SPS5_00354,SPS1_01161,SPS8_01424,SPS7_01279,SPS3_00902,	SP_RS07520			hypothetical protein
66	1	0	0	0	0	0	0	0	0	0	0	SP_RS07065,	SP_RS07065	SP_1440		ABC transporter ATP-binding protein
69	1	1	1	0	0	0	0	1	0	0	0	SPS1_00450,SPS2_00054,SPS7_00565,SP_RS06990,	SP_RS06990	SP_1425		hypothetical protein
74	1	1	1	1	1	1	1	1	1	1	1	SPS3_00110,SPS1_00523,SPS10_00161,SPS8_00953,SPS5_00529,SPS2_00589,SPS6_00098,SP_RS00920,SPS7_00429,SPS4_00425,SPS9_00207,	SP_RS00920	SP_0186		excinuclease ABC subunit A
77	4	2	1	0	0	0	0	2	1	1	1	SPS7_02037,SP_RS06450,SP_RS01785,SPS8_00072,SPS1_02056,SP_RS07090,SP_RS05365,SPS7_00549,SPS10_01734,SPS2_00038,SPS1_01455,SPS9_00365,	SP_RS06450			hypothetical protein
78	9	7	1	5	7	6	5	9	4	7	3	SPS4_00818,SPS9_01624,SPS1_00277,SPS9_00702,SPS9_01955,SPS4_00278,SPS1_02001,SPS7_01962,SPS1_01454,SPS7_01862,SPS9_02065,SPS7_01131,SPS8_01363,SPS7_01138,SPS3_01705,SPS1_01352,SPS4_01847,SPS2_01306,SP_RS04655,SPS4_01930,SPS7_01085,SP_RS05370,SPS1_01474,SPS7_01899,SPS8_00758,SPS10_01960,SP_RS10910,SPS10_01371,SP_RS04695,SPS3_00709,SPS10_01841,SPS1_02010,SPS8_02016,SPS6_01835,SP_RS05375,SPS1_00919,…	SP_RS04655	SP_0942		transposase
79	1	0	1	2	2	2	2	1	0	1	0	SPS7_00691,SPS4_00409,SPS3_00095,SP_RS10905,SPS6_01376,SPS3_00708,SPS2_02134,SPS4_00277,SPS5_00514,SPS9_01782,SPS5_01143,SPS6_00083,	SP_RS10905			ATPase AAA
81	1	1	1	1	1	1	1	1	1	1	1	SP_RS09660,SPS3_00632,SPS4_00824,SPS6_00621,SPS10_01835,SPS2_01987,SPS7_01091,SPS5_00249,SPS1_02016,SPS8_01829,SPS9_01949,	SP_RS09660	SP_1920		MarR family transcriptional regulator
82	1	0	0	0	0	0	0	0	0	0	0	SP_RS09655,	SP_RS09655			ABC transporter ATP-binding protein
83	1	3	1	1	1	1	1	1	1	1	1	SPS1_00324,SPS8_00213,SP_RS06110,SPS5_00119,SPS9_00998,SPS7_01206,SPS3_00406,SPS1_01490,SPS6_00488,SPS4_00601,SPS1_02389,SPS10_00489,SPS2_01232,	SP_RS06110	SP_1247		chromosome segregation protein SMC
84	2	2	2	2	2	2	2	2	3	2	3	SP_RS00260,SP_RS02590,SPS5_00976,SPS2_01160,SPS2_01552,SPS8_01578,SPS1_00018,SPS4_01068,SPS5_01670,SPS10_00551,SPS7_00281,SPS8_01931,SPS6_01469,SPS10_00083,SPS7_01894,SPS3_00957,SPS4_01042,SPS6_01826,SPS3_01963,SPS1_01606,SPS10_00024,SPS8_00298,SPS9_01597,SPS9_00083,	SP_RS00260	SP_0043		transporter ComB
85	1	1	1	1	1	1	1	1	1	1	1	SPS1_01605,SP_RS00265,SPS3_00956,SPS6_01468,SPS2_01159,SPS5_00975,SPS9_00084,SPS8_00299,SPS7_00282,SPS10_00025,SPS4_01069,	SP_RS00265	SP_0044		phosphoribosylaminoimidazolesuccinocarboxamide synthase
86	1	1	1	1	1	1	1	1	1	1	1	SPS5_00974,SPS7_00283,SP_RS00270,SPS8_00300,SPS3_00955,SPS4_01070,SPS10_00026,SPS9_00085,SPS1_01604,SPS6_01467,SPS2_01158,	SP_RS00270	SP_0045		phosphoribosylformylglycinamidine synthase
87	2	3	2	2	2	2	2	2	2	2	2	SP_RS00275,SPS5_00604,SPS1_00598,SPS8_00301,SPS7_00284,SP_RS01305,SPS9_00086,SPS9_00281,SPS1_02372,SPS6_00172,SPS6_01466,SPS10_00234,SPS3_00954,SPS1_01603,SPS5_00973,SPS2_01157,SPS4_01071,SPS3_00183,SPS10_00027,SPS2_00662,SPS8_01027,SPS7_00502,SPS4_00500,	SP_RS00275	SP_0046		amidophosphoribosyltransferase
88	1	1	1	1	1	1	1	1	1	1	1	SPS3_00953,SPS4_01072,SPS2_01156,SP_RS00280,SPS1_01602,SPS6_01465,SPS8_00302,SPS9_00087,SPS7_00285,SPS10_00028,SPS5_00972,	SP_RS00280	SP_0047		phosphoribosylformylglycinamidine cyclo-ligase
89	1	1	1	1	1	1	1	1	1	1	1	SPS7_00286,SPS10_00029,SPS4_01073,SP_RS00285,SPS3_00952,SPS2_01155,SPS5_00971,SPS6_01464,SPS8_00303,SPS9_00088,SPS1_01601,	SP_RS00285	SP_0048		phosphoribosylglycinamide formyltransferase
90	1	1	1	1	1	1	1	1	1	1	1	SPS3_00951,SPS4_01074,SPS2_01154,SP_RS00290,SPS10_00030,SPS6_01463,SPS7_00287,SPS9_00089,SPS8_00304,SPS1_01600,SPS5_00970,	SP_RS00290	SP_0049		teicoplanin resistance protein
91	1	1	1	1	1	1	1	1	1	1	1	SPS1_01599,SPS2_01153,SPS4_01075,SP_RS00295,SPS3_00950,SPS8_00305,SPS5_00969,SPS6_01462,SPS7_00288,SPS10_00031,SPS9_00090,	SP_RS00295	SP_0050		bifunctional phosphoribosylaminoimidazolecarboxamide formyltransferase/inosine monophosphate cyclohydrolase
92	1	1	1	1	1	1	1	1	1	1	1	SPS2_01152,SP_RS00300,SPS6_01461,SPS7_00289,SPS5_00968,SPS3_00949,SPS10_00032,SPS8_00306,SPS1_01598,SPS4_01076,SPS9_00091,	SP_RS00300	SP_0051		phosphoribosylamine--glycine ligase
93	1	1	1	1	1	1	1	1	1	1	1	SPS1_01597,SPS10_00033,SPS6_01460,SP_RS00305,SPS5_00967,SPS3_00948,SPS7_00290,SPS8_00307,SPS9_00092,SPS4_01077,SPS2_01151,	SP_RS00305	SP_0053		5-(carboxyamino)imidazole ribonucleotide mutase
94	1	1	1	1	1	1	1	1	1	1	1	SPS1_01596,SPS2_01150,SPS10_00034,SPS9_00093,SPS6_01459,SPS4_01078,SPS8_00308,SPS7_00291,SPS5_00966,SP_RS00310,SPS3_00947,	SP_RS00310	SP_0054		5-(carboxyamino)imidazole ribonucleotide synthase
95	1	1	0	1	1	1	1	1	1	1	1	SPS10_00035,SPS6_01458,SP_RS00315,SPS5_00965,SPS3_00946,SPS8_00309,SPS9_00094,SPS7_00292,SPS4_01079,SPS1_01595,	SP_RS00315	SP_0055		hypothetical protein
96	1	1	1	1	1	1	1	1	2	1	1	SPS8_01935,SPS5_00964,SP_RS00320,SPS4_01080,SPS2_01148,SPS10_00036,SPS1_01594,SPS6_01457,SPS7_00293,SPS9_00095,SPS3_00945,SPS8_00310,	SP_RS00320	SP_0056		adenylosuccinate lyase
97	4	5	5	5	5	5	5	5	5	5	5	SPS8_01734,SPS3_00363,SPS5_00775,SPS1_00107,SP_RS01795,SPS9_00623,SPS8_00701,SPS2_00981,SPS6_00913,SPS10_00639,SPS10_01285,SPS1_01593,SPS4_01552,SPS3_01304,SPS9_00740,SP_RS02450,SPS3_00251,SPS5_01355,SPS10_01013,SPS3_00805,SPS1_01311,SPS5_01036,SPS4_01296,SPS9_00096,SPS2_00277,SPS3_00944,SPS5_00963,SPS2_01147,SPS7_00966,SPS7_01805,SPS4_01081,SPS5_00473,SPS1_00991,SPS6_00352,SPS10_00037,SP_RS00325…	SP_RS01795	SP_0368		endo-alpha-N-acetylgalactosaminidase
98	1	1	1	1	1	1	1	1	1	1	1	SPS8_00526,SPS10_00822,SPS4_00293,SPS3_00724,SPS5_01021,SPS7_00707,SPS2_00683,SPS9_01412,SPS1_00934,SPS6_01232,SP_RS10990,	SP_RS10990			hypothetical protein
99	2	2	2	1	1	1	1	2	1	1	1	SPS2_01938,SPS6_00907,SPS4_00041,SP_RS08335,SPS2_00975,SPS7_01932,SPS1_01305,SPS1_02068,SPS10_01007,SPS9_01089,SPS8_01129,SP_RS06510,SPS3_00799,SPS5_00769,SPS7_00972,	SP_RS08335	SP_1687		sialidase B
100	15	14	15	13	13	12	13	16	11	14	13	SPS4_00920,SPS1_00918,SPS10_01705,SPS6_01154,SPS4_01147,SPS6_01288,SPS4_01793,SPS8_00494,SPS7_00116,SP_RS11240,SPS1_01116,SPS9_00611,SP_RS01930,SPS10_01453,SPS1_01411,SPS1_02379,SPS5_00226,SPS9_00152,SPS10_01775,SPS7_01076,SPS5_00464,SPS8_00682,SPS3_01793,SPS2_01899,SPS3_01095,SPS10_00658,SPS6_00343,SPS1_01004,SPS7_01324,SPS8_00097,SPS10_00902,SPS2_01096,SPS3_01324,SPS8_00774,SP_RS04600,SPS7_0035…	SP_RS11240	SP_2201		choline-binding protein D
101	2	1	2	1	1	1	1	2	3	1	1	SPS8_00760,SPS3_00341,SP_RS01920,SPS1_01013,SPS5_00451,SPS4_00907,SPS10_01210,SPS8_00759,SPS7_01832,SPS6_00330,SPS8_00756,SPS9_00602,SP_RS01925,SPS2_00476,SPS7_01831,SPS2_00477,	SP_RS01920	SP_0389		hypothetical protein
104	3	5	4	3	3	3	3	3	3	3	3	SPS4_00292,SPS9_00756,SPS7_01726,SPS3_01321,SPS6_01231,SPS7_00113,SPS1_02121,SPS3_00723,SPS2_01628,SPS5_01053,SPS8_01744,SPS9_01746,SPS7_01725,SPS2_01627,SPS5_01490,SP_RS00380,SPS4_01647,SPS6_01620,SPS9_01411,SP_RS05695,SPS6_01285,SPS1_00123,SPS4_01279,SPS1_00933,SPS10_01795,SPS3_01651,SPS5_01022,SPS8_00527,SPS1_02120,SPS2_00682,SPS10_00655,SPS2_00293,SPS8_00685,SPS1_01934,SP_RS03260,SPS10_00823,	SP_RS00380	SP_0071		zinc metalloprotease ZmpC
105	1	1	1	1	1	1	1	1	1	1	1	SPS6_00948,SPS5_00810,SPS10_00634,SP_RS03145,SPS4_00948,SPS1_00102,SPS7_00093,SPS8_01676,SPS2_00273,SPS3_00982,SPS9_01397,	SP_RS03145	SP_0641		serine protease
106	1	0	0	0	0	0	0	0	0	0	0	SP_RS09625,	SP_RS09625			cell wall-binding protein
108	3	4	4	4	4	4	4	4	3	4	3	SPS1_00819,SPS7_00547,SPS2_01833,SPS5_01202,SP_RS00330,SPS1_01234,SPS3_00943,SPS1_01592,SPS7_01564,SPS8_00061,SP_RS07105,SPS7_00295,SPS5_01560,SPS2_00036,SPS3_01245,SPS6_01475,SPS4_01684,SPS10_01174,SPS3_01464,SPS5_00611,SPS5_00962,SPS8_00312,SP_RS09355,SPS4_01360,SPS9_01504,SPS10_00359,SPS1_01772,SPS2_01146,SPS6_01007,SPS8_00847,SPS9_00097,SPS6_00643,SPS9_00498,SPS3_01688,SPS9_01817,SPS10_00038,…	SP_RS00330	SP_0058		GntR family transcriptional regulator
109	3	2	2	2	2	2	2	2	3	3	3	SPS9_01114,SP_RS10220,SPS10_01032,SPS9_01167,SPS1_01331,SPS10_00397,SPS6_00935,SPS8_00121,SPS5_00024,SPS8_01545,SPS3_00500,SPS8_01154,SPS7_00597,SPS4_00695,SPS1_00418,SPS6_00394,SPS10_01631,SPS2_01004,SPS3_00827,SP_RS06830,SPS2_00086,SPS5_00797,SP_RS08475,SPS4_00069,SPS9_00917,SPS7_00946,	SP_RS10220	SP_2020		GntR family transcriptional regulator
110	1	1	1	1	1	1	1	1	1	1	1	SPS8_00313,SP_RS00335,SPS3_00942,SPS4_01083,SPS2_01145,SPS10_00039,SPS7_00296,SPS5_00961,SPS6_01454,SPS9_00098,SPS1_01591,	SP_RS00335	SP_0060		beta-galactosidase
111	4	4	4	4	4	4	4	4	3	3	3	SPS7_02069,SPS5_00915,SPS2_01144,SP_RS00340,SPS4_00301,SPS7_01977,SP_RS01395,SPS3_00199,SPS6_01240,SPS6_00188,SPS10_00040,SP_RS11035,SPS5_01013,SPS2_00691,SPS1_00614,SPS2_00393,SPS7_01633,SPS9_00099,SPS8_00314,SPS6_01453,SPS10_00250,SPS4_00516,SPS5_00872,SPS8_01044,SPS6_00232,SPS5_00960,SPS1_02134,SPS1_00639,SPS3_00242,SPS10_00282,SPS4_01084,SPS1_01590,SPS9_00297,SPS3_00941,SPS7_00297,SPS9_00329,…	SP_RS00340	SP_0061		PTS mannose transporter subunit IIAB
112	3	3	3	3	3	3	3	2	2	2	2	SP_RS01560,SPS8_00828,SPS1_01587,SPS4_01087,SPS9_00327,SPS6_01241,SPS1_00637,SP_RS00355,SPS5_01012,SPS6_00230,SPS6_01450,SPS8_00317,SPS5_00957,SPS2_01141,SPS7_01635,SPS10_00043,SPS2_00692,SPS1_02135,SPS4_00302,SPS9_00102,SPS2_00416,SPS3_00240,SPS3_00733,SP_RS11040,SPS5_00913,SPS3_00938,SPS4_00557,SPS10_00280,SPS7_00300,	SP_RS01560	SP_0321		PTS N-acetylgalactosamine transporter subunit IIA
113	4	4	4	4	4	4	4	3	3	3	3	SP_RS01575,SP_RS00345,SPS10_00249,SP_RS11030,SPS2_00419,SPS1_01589,SPS5_00916,SPS4_00560,SPS9_00296,SPS5_00871,SPS10_00283,SPS1_00613,SPS7_01632,SPS4_00515,SPS2_00392,SPS8_00315,SPS9_00100,SPS8_01043,SPS5_01014,SPS3_00940,SPS1_00640,SPS7_01978,SPS3_00243,SPS6_00233,SPS7_00298,SPS4_00300,SPS6_00187,SPS4_01085,SPS10_00041,SPS6_01239,SPS3_00731,SPS5_00959,SPS3_00198,SPS2_00690,SPS9_00330,SPS1_02133,…	SP_RS01575	SP_0324		PTS N-acetylgalactosamine transporter subunit IIC
114	4	4	4	4	4	4	4	3	3	3	3	SPS8_01042,SPS8_00824,SPS1_00612,SP_RS00350,SPS7_01979,SPS3_00939,SPS6_01451,SPS3_00197,SPS6_01238,SPS6_00186,SPS2_01142,SPS1_02132,SPS5_01015,SPS2_00391,SPS5_00917,SP_RS01385,SPS9_00331,SPS1_01588,SPS8_00316,SPS6_00234,SPS10_00248,SPS4_00514,SPS5_00870,SPS9_00101,SPS7_01631,SPS7_00299,SPS4_00299,SP_RS11025,SPS1_00641,SPS2_00689,SPS2_00420,SPS9_00295,SPS5_00958,SPS10_00042,SPS4_01086,SPS3_00730,S…	SP_RS00350	SP_0063		PTS fructose transporter subunit IID
117	1	1	1	1	1	1	1	1	1	1	1	SPS3_00936,SPS4_01089,SPS7_00302,SPS9_00104,SPS10_00045,SPS6_01448,SPS1_01585,SPS2_01139,SPS8_00319,SP_RS00365,SPS5_00955,	SP_RS00365	SP_0066		galactose mutarotase
118	1	1	1	1	1	1	1	1	1	1	1	SPS9_00105,SPS2_01138,SPS4_01090,SP_RS00385,SPS3_00935,SPS1_01584,SPS5_00954,SPS6_01447,SPS8_00320,SPS10_00046,SPS7_00303,	SP_RS00385	SP_0073		glyoxalase
119	3	3	3	3	3	3	3	3	3	3	3	SPS6_01085,SPS6_00991,SP_RS00390,SPS10_00875,SPS8_01649,SPS7_01368,SP_RS10680,SPS10_01727,SPS6_01336,SPS4_01971,SPS5_00852,SPS1_00060,SPS1_01433,SPS4_00237,SPS3_01025,SP_RS02915,SPS8_01174,SPS8_01888,SPS3_01043,SPS5_01103,SPS9_01999,SPS9_01666,SPS10_00590,SPS4_00991,SPS2_01502,SPS5_01321,SPS7_00050,glmU,SPS2_01695,SPS3_00668,SPS1_00846,SPS9_01356,SPS7_01177,SPS2_01617,	SP_RS00390	SP_0074		acetyltransferase
120	5	12	7	0	0	0	0	8	3	1	1	SPS2_01663,SPS1_02285,SPS2_01649,SPS2_01655,SPS1_00702,SPS1_00697,SPS1_00694,SPS7_01575,SPS7_01434,SP_RS08740,SPS7_01574,SPS8_01607,SPS1_00695,SPS2_01652,SPS8_01599,SPS7_01582,SPS1_00693,SPS7_01580,SPS1_00698,SPS7_01581,SP_RS08770,SPS1_02347,SPS2_00443,SPS10_01247,SPS1_01051,SP_RS08745,SPS7_01578,SP_RS08700,SPS1_02272,SP_RS08750,SPS1_00696,SPS1_00686,SPS7_01590,SPS2_00523,SPS8_01598,SPS2_01654,SP…	SP_RS08740	SP_1765		glycosyl transferase
121	9	12	9	5	5	5	5	11	7	7	5	SPS9_00359,SPS5_01411,SPS7_00311,SP_RS08735,SPS3_00053,SPS2_01131,SPS7_00623,SPS7_01573,SPS10_00072,SPS1_01576,SPS2_01113,SPS4_01121,SPS2_01648,SPS7_01583,SPS4_00669,SPS9_00113,SPS6_01967,SPS1_00701,SPS2_01653,SPS7_01577,SPS2_00112,SP_RS08775,SPS10_00105,SPS7_01755,SPS4_01163,SPS10_00054,SPS10_00930,SPS9_00167,SPS1_00703,SP_RS00415,SPS8_01597,SPS7_01576,SPS10_00423,SPS7_00329,SPS8_00147,SPS6_0078…	SP_RS08735	SP_1764		glycosyl transferase family A
122	1	2	0	0	0	0	0	1	1	0	0	SP_RS04480,SPS8_01369,SPS1_01359,SPS1_01358,SPS7_01868,	SP_RS04480	SP_0907		capsular polysaccharide biosynthesis protein
124	1	1	1	1	1	1	1	1	1	1	1	SPS8_00323,SPS7_00307,SPS3_00931,SP_RS00395,SPS2_01134,SPS9_00109,SPS6_01443,SPS4_01094,SPS5_00950,SPS1_01580,SPS10_00050,	SP_RS00395	SP_0075		phosphorylase
125	1	1	1	1	1	1	1	1	1	1	1	SPS4_01095,SPS5_00949,SPS3_00930,SPS6_01442,SPS2_01133,SPS7_00308,SPS9_00110,SPS1_01579,SPS10_00051,SP_RS00405,SPS8_00324,	SP_RS00405	SP_0078		potassium transporter Trk
126	1	1	1	1	1	1	1	1	1	2	2	SPS10_00052,SPS1_01578,SPS6_01441,SP_RS00410,SPS5_00948,SPS9_00540,SPS3_00929,SPS7_00309,SPS10_01271,SPS8_00325,SPS9_00111,SPS4_01096,SPS2_01132,	SP_RS00410	SP_0079		potassium transporter Trk
127	1	1	1	1	1	1	1	1	1	0	0	SPS4_01538,SPS1_01080,SPS7_01819,SPS5_01341,SPS3_00265,SPS2_01731,SP_RS02370,SPS6_00255,SPS8_01720,	SP_RS02370	SP_0480		Trk system potassium transport protein TrkA
128	1	1	1	1	1	1	1	1	1	1	1	SPS10_00055,SP_RS00420,SPS9_00114,SPS8_00328,SPS6_01438,SPS4_01099,SPS1_01575,SPS2_01130,SPS7_00312,SPS5_00945,SPS3_00926,	SP_RS00420			glycosyl transferase family 2
129	1	1	1	1	1	1	1	1	1	1	1	SPS2_01129,SPS3_00925,SPS1_01574,SP_RS00425,SPS8_00329,SPS5_00944,SPS10_00056,SPS9_00115,SPS7_00313,SPS6_01437,SPS4_01100,	SP_RS00425	SP_0082		YSIRK signal domain/LPXTG anchor domain surface protein
130	12	13	12	12	12	12	12	11	12	12	12	SPS4_01101,SPS6_01282,SPS8_00567,SPS1_00305,SPS10_00652,SPS9_00190,SPS1_01256,SPS4_00909,SPS5_01089,SPS4_00223,SP_RS06015,SPS9_00753,SPS1_00999,SPS6_00982,SPS2_00572,SPS5_01774,SPS1_01011,SPS2_00240,SPS6_01580,SPS3_01318,SPS2_00926,SPS3_00654,SPS4_01185,SPS3_00076,SPS3_00355,SPS8_01635,SPS9_01680,SPS9_00979,SPS7_01382,SP_RS11200,SPS4_00921,SPS3_01016,SPS8_00330,SPS5_01050,SP_RS03905,SPS1_00248,SP…	SP_RS06015	SP_1227		DNA-binding response regulator
131	2	2	2	2	2	2	2	2	2	2	1	SP_RS09435,SPS7_00558,SPS3_01957,SPS5_01879,SPS2_00899,SPS8_00082,SPS6_01731,SP_RS07030,SPS8_00834,SPS2_00046,SPS1_00462,SPS9_00515,SPS3_01774,SPS1_02040,SPS10_01889,SPS6_01972,SPS4_01855,SPS5_01802,SPS4_01813,SPS9_02012,SPS7_00928,	SP_RS09435	SP_1899		AraC family transcriptional regulator
133	2	3	2	2	2	2	2	2	2	2	2	SPS8_00450,SPS3_01863,SPS5_01893,SPS10_00744,SP_RS11425,SPS10_00548,SPS9_01300,SP_RS02575,SPS9_01600,SPS4_00374,SPS8_01581,SPS6_01793,SPS2_01555,SPS5_01189,SPS1_00015,SPS7_01891,SPS6_01199,SPS2_00760,SPS1_02274,SPS1_02141,SPS4_01869,SPS3_01155,SPS7_00786,	SP_RS11425	SP_2235		DNA-binding response regulator
134	1	1	1	1	1	1	1	1	1	1	1	SP_RS02570,SPS9_01601,SPS3_01864,SPS1_00014,SPS10_00547,SPS2_01556,SPS7_01890,SPS4_01870,SPS6_01794,SPS5_01894,SPS8_01582,	SP_RS02570	SP_0525		LytR family transcriptional regulator
135	7	7	7	7	7	7	7	7	7	7	7	SPS5_00942,SPS2_00717,SPS10_00888,SPS1_00833,SPS4_01504,SPS5_00139,SPS4_00581,SPS10_00788,SPS5_01502,SPS3_01112,SPS1_01255,SP_RS02970,SPS8_00566,SPS3_00386,SPS8_00233,SPS9_01679,SPS7_01226,SPS1_00070,SPS6_01156,SPS9_01344,SPS4_01785,SPS6_01723,SPS9_01716,SP_RS06010,SPS3_01015,SPS2_02003,SPS9_01366,SPS3_00923,SP_RS10605,SPS4_01102,SPS10_01441,SPS2_00241,SPS4_00331,SPS9_01836,SPS7_00236,SP_RS11195,…	SP_RS02970	SP_0604		two-component sensor histidine kinase
136	1	1	1	1	1	1	1	1	1	1	1	SPS10_00059,SPS1_01571,SPS6_01434,SP_RS00440,SPS5_00941,SPS3_00922,SPS7_00316,SPS8_00332,SPS9_00118,SPS4_01103,SPS2_01126,	SP_RS00440	SP_0085		30S ribosomal protein S4
137	1	0	1	1	1	1	1	1	1	1	1	SPS9_00119,SP_RS00450,SPS5_00940,SPS6_01433,SPS4_01104,SPS2_01125,SPS7_00317,SPS8_00333,SPS3_00921,SPS10_00060,	SP_RS00450	SP_0088		hypothetical protein
138	1	1	1	1	1	1	1	1	1	0	1	SPS1_01570,SP_RS00455,SPS3_00920,SPS6_01432,SPS4_01105,SPS2_01124,SPS8_00334,SPS5_00939,SPS10_00061,SPS7_00318,	SP_RS00455			hypothetical protein
139	1	1	2	1	1	1	1	1	1	1	1	SPS2_02124,SPS6_01983,SPS3_01978,SPS4_01988,SPS10_01920,SPS5_02017,SP_RS04950,SPS2_02125,SPS9_02035,SPS7_01185,SPS1_02196,SPS8_01982,	SP_RS04950			hypothetical protein
140	6	7	6	6	6	6	6	7	7	7	7	SP_RS08925,SPS9_01091,SPS2_00896,SPS4_01858,SPS6_00909,SP_RS08345,SPS4_00248,SPS7_01356,SPS10_00812,SPS3_00801,SPS5_01114,SPS10_01092,SPS1_00858,SPS5_00689,SPS6_01347,SPS3_01194,SPS3_00679,SPS6_01975,SPS10_01009,SPS7_00925,SPS9_00512,SPS8_01661,SPS2_00806,SPS2_01123,SPS10_00863,SPS7_00977,SPS8_01124,SPS1_01300,SPS5_00938,SPS9_01422,SPS3_00919,SPS10_01892,SPS1_00732,SPS7_00831,SPS5_00764,SPS2_0097…	SP_RS08925	SP_1798		ABC transporter permease
141	6	7	6	6	6	6	6	7	7	7	7	SPS2_00805,SPS8_00336,SPS8_00517,SPS8_00838,SPS6_00722,SPS7_00320,SPS3_00918,SPS6_00901,SP_RS08305,SPS5_00763,SPS1_01568,SPS9_01754,SPS4_00035,SPS7_00971,SPS8_00933,SPS10_01091,SPS5_01883,SPS2_00976,SPS5_01115,SPS1_00943,SP_RS08920,SPS9_01090,SPS6_01348,SPS2_00895,SPS3_00793,SPS3_00680,SPS3_00800,SPS9_00411,SPS1_02044,SP_RS00465,SPS9_00511,SPS9_01421,SPS7_00978,SPS9_00121,SP_RS09415,SP_RS08340,SP…	SP_RS08305	SP_1681		sugar ABC transporter permease
142	3	6	6	6	6	6	6	6	5	5	6	SPS6_00400,SPS1_02005,SPS3_00158,SP_RS01170,SPS5_00666,SP_RS09050,SPS4_00155,SPS10_00403,SPS10_00209,SPS7_00603,SPS8_01001,SPS10_01845,SPS4_00689,SPS10_00210,SPS9_00446,SPS3_00658,SPS9_01161,SP_RS06800,SPS3_00494,SPS1_00836,SPS4_00473,SPS10_00885,SPS9_01676,SPS4_00814,SPS8_01002,SPS9_00255,SPS3_00159,SPS1_00411,SPS1_00573,SPS2_01685,SPS7_00477,SPS7_02081,SPS3_01300,SPS7_00478,SPS9_00256,SPS5_0057…	SP_RS01170			iron ABC transporter permease
143	1	1	1	1	1	1	1	2	1	1	1	SPS7_02111,SPS3_00495,SPS1_00412,SP_RS06805,SPS7_00602,SPS4_00690,SPS10_00402,SPS9_01162,SPS6_00399,SPS2_00091,SPS5_00029,SPS8_00126,	SP_RS06805	SP_1388		spermidine/putrescine ABC transporter permease
144	4	3	3	3	3	3	3	3	3	3	3	SPS8_01638,SPS2_00081,SP_RS06860,SPS9_01173,SPS8_00115,SPS3_00657,SPS3_00506,SPS1_00424,SPS9_01172,SPS2_01684,SPS9_01677,SPS6_01325,SPS2_00080,SPS4_00226,SPS10_00886,SPS5_01092,SPS5_00018,SPS10_00391,SP_RS06855,SPS5_00019,SPS1_00423,SPS4_00700,SPS1_00835,SPS7_01379,SPS6_00389,SP_RS10615,SPS6_00388,SP_RS10620,SPS8_00116,SPS10_00392,SPS7_00591,SPS7_00592,SPS4_00701,SPS3_00505,	SP_RS06860	SP_1399		phosphate ABC transporter permease subunit PstC
145	2	2	2	2	2	2	2	2	2	2	2	SPS7_00890,SPS3_01118,SPS8_00870,SPS2_00723,SPS5_00635,SP_RS11230,SPS9_00475,SPS1_00796,SPS10_01151,SPS6_01162,SPS4_00337,SPS6_00667,SPS3_01269,SPS9_01338,SPS4_00186,SP_RS09230,SPS1_01809,SPS8_00486,SPS2_00860,SPS5_01152,SPS10_00782,SPS7_00748,	SP_RS11230	SP_2198		nitrate ABC transporter permease
146	1	0	0	0	0	0	0	0	0	0	0	SP_RS01165,	SP_RS01165			permease
148	1	1	1	1	1	1	1	1	1	1	1	SPS8_00337,SPS10_00064,SPS5_00936,SP_RS00475,SPS4_01108,SPS2_01121,SPS6_01429,SPS7_00321,SPS9_00122,SPS3_00917,SPS1_01567,	SP_RS00475	SP_0092		sugar ABC transporter substrate-binding protein
149	1	1	1	1	1	1	1	1	1	1	1	SPS3_00916,SPS4_01109,SPS2_01120,SP_RS00480,SPS1_01566,SPS6_01428,SPS7_00322,SPS8_00338,SPS9_00123,SPS10_00065,SPS5_00935,	SP_RS00480	SP_0095		sulfurtransferase
150	1	1	1	1	1	1	1	1	1	1	1	SPS8_00339,SP_RS00485,SPS3_00915,SPS4_01110,SPS10_00066,SPS2_01119,SPS9_00124,SPS5_00934,SPS6_01427,SPS7_00323,SPS1_01565,	SP_RS00485	SP_0096		hypothetical protein
151	1	1	1	1	1	1	1	1	1	1	1	SPS7_00324,SPS9_00125,SPS6_01962,SPS2_01118,SPS5_01593,SPS3_00005,SPS1_01564,SPS10_00067,SPS4_01116,SP_RS00490,SPS8_00340,	SP_RS00490	SP_0097		membrane protein
152	1	1	1	1	1	1	1	1	1	1	1	SPS8_00341,SPS3_00006,SPS9_00126,SP_RS00495,SPS10_00068,SPS5_01592,SPS1_01563,SPS7_00325,SPS2_01117,SPS6_01963,SPS4_01117,	SP_RS00495	SP_0098		hypothetical protein
153	1	1	1	1	1	1	1	1	1	1	1	SPS3_00007,SPS4_01118,SPS1_01562,SPS2_01116,SPS8_00342,SPS6_01964,SPS7_00326,SPS9_00127,SPS10_00069,SP_RS00500,SPS5_01591,	SP_RS00500	SP_0099		membrane protein
154	2	2	2	2	2	2	2	2	2	2	2	SP_RS00505,SPS8_00576,SPS5_01590,SPS1_01561,SPS10_01430,SP_RS03860,SPS4_01119,SPS5_01512,SPS9_01706,SPS9_00128,SPS3_00008,SPS8_00343,SPS2_01846,SPS2_01115,SPS4_01514,SPS6_01589,SPS1_00238,SPS3_01620,SPS10_00070,SPS7_00327,SPS6_01965,SPS7_00226,	SP_RS00505	SP_0100		PadR family transcriptional regulator
155	1	1	1	1	1	1	1	1	1	1	1	SPS9_00129,SPS10_00071,SPS3_00009,SP_RS00510,SPS8_00344,SPS2_01114,SPS4_01120,SPS5_01589,SPS6_01966,SPS7_00328,SPS1_01560,	SP_RS00510	SP_0101		MFS transporter
156	2	2	2	2	2	2	2	1	2	1	1	SP_RS00520,SPS8_00787,SPS3_00011,SPS6_01968,SP_RS01750,SPS2_01112,SPS6_00356,SPS1_01558,SPS8_00346,SPS9_00131,SPS7_00330,SPS5_00477,SPS2_00451,SPS3_00367,SPS1_00986,SPS5_01587,SPS10_00073,SPS4_01122,SPS4_00933,	SP_RS00520	SP_0103		short-chain dehydrogenase
157	3	4	4	4	4	4	4	2	3	2	2	SPS1_00802,SP_RS09070,SPS10_00931,SPS2_00866,SPS6_00694,SPS9_01970,SPS3_01567,SPS5_00278,SP_RS07925,SPS8_00788,SPS3_00368,SPS9_00481,SPS4_01942,SPS1_00985,SPS1_02083,SPS7_00896,SPS6_00779,SPS2_00450,SPS2_00913,SPS7_01754,SPS8_01815,SPS3_01263,SPS3_01296,SPS2_00831,SPS10_01157,SPS4_00934,SPS5_00478,SP_RS09260,SPS6_00661,SPS4_00159,SPS5_00662,SPS1_00767,SPS5_00629,SPS6_00357,SPS4_00192,SPS8_00864,	SP_RS09070	SP_1828		UDP-glucose 4-epimerase
158	1	1	0	0	0	0	0	1	1	1	1	SPS8_00348,SPS9_00133,SPS10_00075,SPS7_00332,SPS1_01556,SP_RS00530,	SP_RS00530	SP_0104		phosphoglycolate phosphatase
159	2	2	2	3	3	3	3	2	2	2	2	SPS8_00560,SP_RS10435,SPS5_01585,SPS4_01498,SPS6_01573,SPS7_01520,SPS2_01789,SPS4_01124,SPS4_01402,SPS5_01496,SPS1_00255,SPS3_00013,SPS3_01604,SPS6_01517,SPS1_01730,SPS8_01503,SPS7_00242,SPS3_01506,SPS10_01447,SPS2_02009,SP_RS03945,SPS9_01548,SPS5_01244,SPS9_01722,SPS6_00001,SPS10_01587,	SP_RS10435	SP_2064		haloacid dehalogenase
160	1	1	0	1	1	1	1	1	1	1	1	SPS5_01584,SPS6_00002,SP_RS00535,SPS4_01125,SPS1_01555,SPS7_00333,SPS8_00349,SPS9_00134,SPS3_00014,SPS10_00076,	SP_RS00535	SP_0105		L-serine dehydratase, iron-sulfur-dependent subunit alpha
161	1	1	1	1	1	1	1	1	1	1	1	SPS10_00077,SPS1_01554,SPS6_00003,SP_RS00540,SPS5_01583,SPS3_00015,SPS7_00334,SPS8_00350,SPS9_00135,SPS4_01126,SPS2_02164,	SP_RS00540	SP_0106		L-serine dehydratase, iron-sulfur-dependent subunit beta
162	1	1	1	1	1	1	1	1	1	1	1	SPS2_02166,SP_RS00545,SPS8_00351,SPS10_00078,SPS6_00004,SPS4_01127,SPS9_00136,SPS1_01553,SPS7_00335,SPS5_01582,SPS3_00016,	SP_RS00545	SP_0107		peptidoglycan-binding protein LysM
163	2	2	1	1	1	1	1	1	2	1	1	SPS9_00139,SP_RS00580,SP_RS00550,SPS3_00023,SPS2_00996,SPS10_00079,SPS8_01146,SPS5_01575,SPS1_02269,SPS6_00011,SPS4_01134,SPS7_00341,SPS1_01552,SPS8_01934,	SP_RS00580	SP_0114		DNA-binding protein
164	2	5	4	4	4	4	4	5	4	5	4	SPS7_00648,SPS7_00376,SPS7_00678,SPS9_01768,SP_RS05520,SPS4_00264,SPS3_00061,SPS9_01616,SPS5_01419,SPS10_00847,SPS6_00637,SPS7_00391,SP_RS00725,SPS1_01484,SPS1_02313,SPS1_00484,SPS4_01696,SPS6_01363,SPS5_01130,SPS2_01396,SPS6_00049,SPS9_01860,SPS10_00112,SPS1_00896,SPS8_00551,SPS8_00384,SPS2_02073,SPS2_02143,SPS4_00840,SPS3_00695,SPS3_00648,SPS10_01809,SPS7_01689,SPS5_00265,SPS8_01271,SPS10_01761…	SP_RS05520	SP_1115		MutR family transcriptional regulator
165	1	1	1	1	1	1	1	2	1	1	1	SPS8_01993,SPS3_00649,SPS5_00266,SPS7_01690,SPS1_02223,SPS10_01927,SPS2_02131,SPS4_00841,SP_RS09570,SPS7_02048,SPS6_00638,SPS9_02051,	SP_RS09570	SP_1904		transcriptional regulator
166	1	1	1	0	0	0	0	2	2	1	1	SPS7_01034,SPS1_01651,SPS2_01441,SP_RS00555,SPS7_00336,SPS9_00775,SPS8_01941,SPS10_01497,SPS8_01455,	SP_RS00555	SP_0109		bacteriocin
169	1	0	0	1	1	1	1	1	1	0	0	SPS4_01129,SPS7_00337,SPS8_01940,SPS5_01580,SPS3_00018,SP_RS00560,SPS6_00006,	SP_RS00560	SP_0110		amino acid ABC transporter permease
170	7	6	6	7	7	7	7	8	7	6	6	SPS2_00324,SPS5_00837,SPS7_00076,SP_RS03460,SPS6_00976,SPS4_00966,SPS7_00065,SPS4_01247,SPS3_00501,SPS4_00976,SPS5_00827,SPS7_00385,SPS10_00314,SPS4_00696,SPS8_01938,SPS10_00396,SP_RS07385,SPS5_00023,SPS5_01578,SPS3_01353,SPS10_00607,SPS10_00695,SPS2_00246,SPS1_00085,SP_RS03045,SPS1_00419,SPS9_01381,SPS5_00380,SPS6_00055,SPS6_01759,SPS6_00008,SPS4_01131,SPS4_01177,SPS8_00120,SPS10_00617,SPS7_0015…	SP_RS03460			ABC transporter substrate-binding protein
171	9	9	9	8	8	8	8	8	9	9	8	SPS5_00839,SPS1_00073,SPS3_01012,SPS4_00978,SPS9_01370,SPS9_01875,SPS4_01671,SPS9_01804,SP_RS07180,SPS4_01746,SPS8_00013,SPS3_01991,SPS2_01026,SPS7_02002,SPS2_01871,SPS4_01998,SPS5_00838,SPS9_00992,SPS2_00023,SPS4_01198,SPS9_00790,SPS9_00553,SP_RS02230,SPS8_00649,SPS5_00125,SPS7_01446,SPS2_00327,SPS3_01675,SPS10_00699,SPS8_00048,SPS1_01221,SPS7_00534,SP_RS02985,SPS1_00074,SPS5_01734,SPS9_00791,SP…	SP_RS07180	SP_1461		amino acid ABC transporter permease
172	1	1	1	1	1	1	1	0	0	0	1	SPS6_01318,SP_RS03465,SPS5_01085,SPS10_00696,SPS3_01354,SPS4_01246,SPS1_00162,SPS2_00325,	SP_RS03465			aminotransferase
173	1	4	1	5	5	5	5	4	5	5	3	SPS7_00349,SPS6_00021,SPS1_01549,SPS6_00013,SPS1_01550,SPS1_01544,SPS8_00353,SPS10_01967,SPS1_01546,SPS8_00357,SPS9_00138,SPS5_01567,SPS6_00019,SPS9_00146,SPS9_00143,SPS7_00345,SPS8_00359,SPS2_02169,SPS5_01573,SPS10_00080,SPS5_01576,SPS3_00022,SPS3_00025,SPS3_00031,SPS3_00033,SPS5_01565,SPS10_00084,SPS4_01136,SP_RS00585,SPS7_00351,SPS6_00015,SPS7_00343,SPS4_01133,SPS6_00010,SPS9_00141,SPS8_01930,…	SP_RS00585	SP_0115		hypothetical protein
175	1	3	0	1	1	0	1	0	1	1	1	SPS3_00036,SPS1_01541,SP_RS00590,SPS9_00151,SPS6_00024,SPS8_00362,SPS10_00087,SPS1_02356,SPS1_02355,SPS4_01146,	SP_RS00590	SP_0116		hypothetical protein
176	1	1	1	1	1	1	1	1	1	1	1	SPS1_00463,SPS7_00355,SPS3_00038,SP_RS00600,SPS2_00537,SPS10_00089,SPS4_01148,SPS6_00026,SPS8_00364,SPS9_00153,SPS5_01397,	SP_RS00600	SP_0118		tRNA 2-thiouridine(34) synthase MnmA
177	1	1	1	1	1	1	1	1	1	1	1	SPS5_01398,SPS10_00090,SPS3_00039,SPS7_00356,SPS9_00154,SPS4_01149,SPS8_00365,SPS6_00027,SPS1_00464,SP_RS00605,SPS2_00538,	SP_RS00605	SP_0119		NUDIX hydrolase
178	2	2	2	2	2	2	2	2	2	2	2	SP_RS00610,SPS2_01572,SPS2_00539,SPS4_01150,SPS5_01620,SPS6_01129,SPS4_01335,SPS5_01399,SPS9_00662,SPS3_01087,SPS9_00155,SPS7_00357,SPS8_00366,SPS7_01132,SPS6_00028,SP_RS04665,SPS8_01217,SPS10_01684,SPS3_00040,SPS10_00091,SPS1_00465,SPS1_01390,	SP_RS00610	SP_0120		tRNA uridine(34) 5-carboxymethylaminomethyl synthesis enzyme MnmG
179	2	2	2	2	2	2	2	2	2	2	2	SPS9_01374,SP_RS00620,SPS6_00973,SPS10_00610,SPS10_00093,SPS8_01702,SPS1_00078,SPS4_01151,SPS3_01007,SPS7_00068,SPS3_00041,SPS5_01400,SPS7_00358,SPS2_00540,SPS2_00249,SPS4_00973,SPS6_00029,SP_RS03010,SPS9_00156,SPS1_00466,SPS8_00367,SPS5_00834,	SP_RS00620	SP_0121		ribonuclease J
180	1	1	1	1	1	1	1	1	1	1	1	SPS1_00467,SPS10_00094,SPS3_00042,SP_RS00625,SPS8_00368,SPS5_01401,SPS4_01152,SPS6_00030,SPS9_00157,SPS7_00359,SPS2_00541,	SP_RS00625	SP_0122		hypothetical protein
181	1	1	1	1	1	0	1	1	1	1	1	SPS2_00542,SPS3_00043,SPS4_01153,SPS1_00468,SPS8_00369,SPS6_00031,SPS9_00158,SPS10_00095,SP_RS00630,SPS7_00360,	SP_RS00630			hypothetical protein
182	1	1	1	1	1	1	1	1	1	1	1	SPS2_00543,SPS5_01403,SP_RS00635,SPS4_01154,SPS1_00469,SPS7_00361,SPS6_00032,SPS8_00370,SPS9_00159,SPS3_00044,SPS10_00096,	SP_RS00635	SP_0124		bacteriocin
183	1	1	1	1	1	1	1	1	1	1	1	SPS10_00097,SPS6_00033,SP_RS00640,SPS4_01155,SPS2_00544,SPS5_01404,SPS7_00362,SPS8_00371,SPS9_00160,SPS3_00045,SPS1_00470,	SP_RS00640	SP_0125		hypothetical protein
184	1	1	1	1	1	1	1	1	1	1	1	SPS10_00098,SP_RS00645,SPS3_00046,SPS4_01156,SPS1_00471,SPS8_00372,SPS5_01405,SPS6_00034,SPS9_00161,SPS2_00545,SPS7_00363,	SP_RS00645	SP_0127		tRNA threonylcarbamoyladenosine biosynthesis protein TsaB
185	2	2	2	2	2	2	2	2	1	1	2	SP_RS00650,SPS2_01242,SPS1_00472,SPS4_01157,SP_RS06060,SPS2_00546,SPS5_00129,SPS7_01216,SPS7_00364,SPS6_00035,SPS10_00499,SPS5_01406,SPS6_00498,SPS4_00591,SPS9_00162,SPS3_00396,SPS3_00047,SPS10_00099,SPS8_00373,SPS1_02305,	SP_RS00650	SP_0128		ribosomal-protein-alanine N-acetyltransferase RimI
187	2	2	2	2	2	2	2	2	2	2	2	SPS8_01912,SPS5_01383,SPS4_00998,SPS1_01522,SPS9_00867,SPS6_01554,SPS7_00042,SPS10_01654,SP_RS05080,SPS5_00859,SPS3_01032,SPS2_01364,SP_RS02870,SPS4_01580,SPS2_01510,SPS3_01543,SPS6_00998,SPS1_00052,SPS9_01348,SPS7_01468,SPS8_01304,SPS10_00582,	SP_RS05080	SP_1023		GNAT family acetyltransferase
188	1	1	1	1	1	1	1	1	1	1	1	SPS9_00163,SP_RS00655,SPS6_00036,SPS1_00473,SPS4_01158,SPS7_00365,SPS8_00374,SPS2_00547,SPS10_00100,SPS3_00048,SPS5_01407,	SP_RS00655	SP_0129		tRNA N6-adenosine(37)-threonylcarbamoyltransferase complex transferase subunit TsaD
189	2	1	1	1	1	1	1	1	1	0	1	SPS3_00051,SP_RS00685,SP_RS00680,SPS7_00368,SPS6_00039,SPS8_00377,SPS5_01410,SPS10_00103,SPS1_00476,SPS2_00550,SPS4_01161,	SP_RS00685	SP_0134		hypothetical protein
190	5	3	4	3	3	2	3	4	3	4	4	SPS9_00357,SPS4_01715,SPS4_01162,SPS8_01253,SP_RS01725,SPS1_01464,SPS3_00475,SPS5_01700,SPS1_00392,SPS7_00369,SPS10_00104,SP_RS00690,SPS9_01634,SPS3_00052,SPS6_01653,SPS8_01606,SPS4_00670,SPS8_00146,SPS2_00551,SPS6_00419,SPS3_01695,SPS2_00111,SPS10_01743,SPS2_01662,SPS10_00422,SPS5_00049,SP_RS06690,SPS7_02024,SPS10_01182,SPS7_00622,SPS9_00166,SPS9_01142,SP_RS05320,SPS6_00040,SPS2_01414,SP_RS08705…	SP_RS01725	SP_0353		glycosyl transferase family 1
191	1	1	1	1	1	1	1	1	1	1	1	SPS3_00055,SPS4_01165,SPS7_00372,SPS8_00380,SPS1_00479,SPS6_00043,SPS10_00107,SPS9_00169,SPS2_00554,SP_RS00705,SPS5_01413,	SP_RS00705			hypothetical protein
192	1	1	1	1	1	1	1	1	0	1	1	SPS3_00056,SPS9_00170,SPS10_00108,SPS2_00555,SPS5_01414,SPS1_00480,SPS7_00373,SPS6_00044,SP_RS00710,SPS4_01166,	SP_RS00710	SP_0138		hypothetical protein
193	1	1	1	2	2	2	2	1	1	1	1	SPS6_00045,SPS5_01415,SPS5_01416,SP_RS00715,SPS3_00058,SPS9_00171,SPS4_01168,SPS7_00374,SPS8_00381,SPS3_00057,SPS2_00556,SPS4_01167,SPS6_00046,SPS1_00481,SPS10_00109,	SP_RS00715	SP_0139		GlcNAc-PI de-N-acetylase
194	1	1	1	1	1	1	1	0	1	1	1	SPS2_00559,SPS6_00050,SP_RS00730,SPS5_01420,SPS3_00062,SPS8_00385,SPS1_00485,SPS9_00176,SPS4_01172,SPS10_00113,	SP_RS00730	SP_0142		hypothetical protein
195	5	6	4	4	4	4	4	5	4	5	4	SPS3_01099,SPS10_01856,SP_RS02685,SPS2_01330,SPS3_01796,SPS8_00411,SPS2_00585,SPS6_00077,SPS1_00023,SPS4_00404,SPS4_01347,SPS10_00114,SPS9_00177,SP_RS04575,SPS1_01378,SPS8_00386,SPS2_01543,SPS7_00005,SPS1_02204,SPS5_01421,SPS7_00381,SPS1_00487,SPS6_00051,SPS7_00382,SPS8_01570,SPS7_01115,SPS6_01839,SP_RS00735,SPS5_01657,SPS1_00519,SPS4_01173,SPS9_00678,SPS3_00089,SPS2_00560,SPS9_00203,SP_RS00900,S…	SP_RS02685	SP_0545		hypothetical protein
196	1	1	1	0	0	0	0	0	1	1	1	SPS2_00514,SP_RS02120,SPS8_00727,SPS1_01042,SPS10_01239,SPS9_00573,	SP_RS02120	SP_0430		membrane protein
197	5	6	5	4	4	4	4	4	3	3	3	SPS2_00222,SPS5_00876,SPS2_02088,SPS3_00203,SPS10_00855,SP_RS01415,SPS7_00007,SPS9_01761,SPS5_01655,SPS3_00687,SP_RS02695,SPS3_01798,SPS5_01122,SPS4_00256,SPS2_01541,SPS2_00131,SPS8_01670,SPS1_00025,SPS9_01583,SPS2_00397,SP_RS06600,SPS10_00557,SPS1_00888,SPS4_01036,SPS1_02229,SP_RS06540,SPS7_01938,SPS6_01841,SPS8_01568,SPS4_01027,SPS3_01969,SPS6_00192,SPS1_02215,SPS10_00254,SPS6_01355,SPS1_01826,…	SP_RS01415	SP_0288		hypothetical protein
199	3	3	3	3	3	3	3	6	3	3	3	SPS5_01129,SPS7_01843,SP_RS00745,SPS7_01341,SPS3_00064,SPS10_00848,SPS7_00410,SPS7_01747,SPS2_00465,SPS1_00488,SPS1_01002,SPS6_00341,SPS1_00895,SPS9_00613,SPS6_01362,SPS9_00179,SPS8_00387,SPS9_01767,SPS2_02095,SPS7_00380,SPS8_00773,SP_RS01855,SPS4_00263,SPS7_00383,SPS5_00462,SPS3_00352,SP_RS10830,SPS3_00694,SPS10_00115,SPS6_00052,SPS10_01199,SPS5_01422,SPS2_00561,SPS4_01174,SPS4_00918,SPS8_00552,	SP_RS00745	SP_0145		membrane protein
200	1	1	1	1	1	1	1	1	1	1	1	SPS7_00384,SPS8_00388,SPS3_00066,SP_RS00755,SPS9_00180,SPS2_00562,SPS4_01175,SPS5_01424,SPS6_00053,SPS10_00117,SPS1_00489,	SP_RS00755	SP_0146		branched-chain amino acid permease
201	1	1	1	1	1	1	1	0	1	1	1	SP_RS00760,SPS8_00389,SPS5_01425,SPS2_00563,SPS9_00181,SPS1_00490,SPS3_00067,SPS6_00054,SPS10_00118,SPS4_01176,	SP_RS00760	SP_0147		hypothetical protein
202	1	1	1	1	1	1	1	1	1	1	1	SPS7_00387,SPS9_00183,SPS1_00492,SPS4_01178,SPS10_00120,SPS3_00069,SPS5_01427,SPS8_00391,SPS6_00056,SP_RS00770,SPS2_00565,	SP_RS00770	SP_0149		O-sialoglycoprotein endopeptidase
203	3	3	3	3	3	3	3	3	3	3	3	SPS10_00824,SPS5_00825,SP_RS03055,SP_RS00775,SPS4_00291,SPS2_00681,SPS3_00070,SPS1_00087,SPS6_01230,SPS10_00121,SPS1_00932,SPS10_00619,SPS5_01023,SPS7_00078,SPS2_00259,SPS9_00184,SPS5_01428,SPS9_01383,SPS3_00997,SPS6_00963,SPS7_00706,SPS4_00964,SPS4_01179,SP_RS10975,SPS9_01410,SPS8_01693,SPS6_00057,SPS7_00388,SPS8_00528,SPS2_00566,SPS1_00493,SPS8_00392,SPS3_00722,	SP_RS03055	SP_0623		dipeptidase PepV
204	1	1	1	1	1	1	1	2	1	1	1	SPS7_00390,SP_RS00785,SPS3_00072,SPS4_01181,SPS2_00568,SPS7_00411,SPS10_00123,SPS8_00394,SPS5_01430,SPS6_00059,SPS1_00495,SPS9_00186,	SP_RS00785	SP_0152		methionine ABC transporter permease
205	1	2	2	2	2	2	2	2	2	2	1	SP_RS00790,SPS4_01810,SPS9_00187,SPS6_00060,SPS6_01734,SPS5_01431,SPS8_00079,SPS5_01799,SPS8_00395,SPS4_01182,SPS1_00496,SPS7_00555,SPS10_00124,SPS2_00043,SPS9_02009,SPS1_00459,SPS3_00073,SPS7_00412,SPS2_00569,SPS3_01777,	SP_RS00790	SP_0153		membrane protein
206	1	1	0	0	0	0	0	0	0	0	1	SPS1_00497,SPS10_00125,SP_RS00795,	SP_RS00795	SP_0154		membrane protein
212	2	2	2	2	2	2	2	1	2	2	2	SP_RS00800,SPS7_00111,SPS4_01184,SPS3_00075,SPS9_00189,SPS1_00121,SPS1_00498,SPS2_00291,SPS8_00687,SPS2_00571,SPS6_01283,SPS8_00397,SPS9_00754,SPS6_00062,SP_RS03250,SPS4_01281,SPS10_00653,SPS10_00126,SPS3_01319,SPS5_01433,SPS5_01051,	SP_RS00800	SP_0155		two-component sensor histidine kinase
213	1	1	1	1	1	1	1	1	1	1	1	SPS8_00399,SPS10_00128,SPS9_00191,SPS2_00573,SPS7_00413,SPS4_01186,SPS3_00077,SPS6_00064,SPS5_01435,SP_RS00810,SPS1_00500,	SP_RS00810	SP_0157		hypothetical protein
214	1	1	1	1	1	1	1	1	1	1	1	SPS10_00129,SPS1_00501,SPS6_00065,SP_RS00815,SPS5_01436,SPS3_00078,SPS7_00414,SPS8_00400,SPS9_00192,SPS4_01187,SPS2_00574,	SP_RS00815	SP_0158		flavoprotein NrdI
215	1	1	1	1	1	1	2	1	1	1	1	SPS6_00067,SPS10_00130,SPS6_00066,SP_RS00820,SPS4_00394,SPS2_00575,SPS7_00415,SPS8_00401,SPS1_00502,SPS9_00193,SPS3_00079,SPS5_00492,	SP_RS00820	SP_0159		hypothetical protein
216	1	1	1	1	1	1	1	1	1	1	1	SPS8_00402,SPS6_00068,SPS5_00493,SPS7_00416,SPS3_00080,SPS1_00503,SPS9_00194,SPS4_00395,SPS2_00576,SP_RS00825,SPS10_00131,	SP_RS00825	SP_0160		membrane protein
217	2	2	2	2	2	2	2	2	2	2	2	SP_RS00830,SPS8_01826,SPS10_00132,SPS6_00069,SPS10_01830,SPS7_01096,SP_RS09635,SPS4_00396,SPS4_00829,SPS9_01946,SPS9_00195,SPS5_00494,SPS1_02021,SPS1_00504,SPS5_00254,SPS3_00637,SPS7_00417,SPS2_01992,SPS3_00081,SPS8_00403,SPS2_00577,SPS6_00626,	SP_RS00830	SP_0161		DNA-binding protein
218	3	4	2	1	1	2	1	1	1	1	2	SP_RS00835,SPS10_01463,SP_RS09780,SPS9_01272,SPS4_00793,SPS6_00590,SPS3_00601,SPS8_01488,SPS1_00505,SPS5_00495,SP_RS05230,SPS2_00178,SPS1_01688,SPS1_01686,SPS10_01461,SPS7_01068,SPS5_00218,SPS2_01482,SPS1_01911,	SP_RS00835	SP_0163		transcriptional regulator
219	1	3	2	0	0	0	0	1	2	1	1	SPS1_01834,SP_RS05265,SPS2_00214,SPS2_01404,SPS10_01753,SPS8_01263,SPS9_01623,SPS1_01475,SPS8_01218,SPS7_01967,SPS1_00875,	SP_RS05265			transcriptional regulator
220	2	2	1	1	1	2	1	1	1	1	1	SPS6_00503,SPS9_00983,SPS7_01221,SP_RS00840,SPS2_01247,SPS5_00134,SPS10_00504,SPS8_00228,SPS1_00507,SPS3_00391,SPS5_00497,SPS4_00586,SPS1_00309,SP_RS06035,	SP_RS00840	SP_0165		flavoprotein
221	1	1	0	0	0	1	0	0	0	0	0	SPS5_00499,SPS1_00509,SP_RS00845,	SP_RS00845	SP_0166		pyridoxal-dependent decarboxylase
222	1	1	0	0	0	1	0	0	0	0	0	SPS5_00500,SPS1_00510,SP_RS00850,	SP_RS00850	SP_0167		hypothetical protein
223	2	3	2	2	2	3	2	1	1	1	1	SP_RS00855,SPS4_01697,SPS2_00138,SPS5_00199,SPS6_01635,SPS1_02190,SP_RS05525,SPS5_01719,SPS5_00501,SPS7_01691,SPS1_00511,SPS9_01861,SPS6_00568,SPS2_02072,SPS10_01810,SPS1_01964,SPS4_00774,SPS8_01774,SPS3_00579,SPS3_01735,	SP_RS00855	SP_0168		MFS transporter
224	1	1	1	1	1	1	1	1	1	1	1	SPS3_01058,SPS8_01189,SPS5_01306,SPS9_00634,SPS4_01307,SPS1_01418,SPS6_01100,SPS10_01712,SPS7_01162,SP_RS04820,SPS2_01602,	SP_RS04820	SP_0972		multi-drug resistance efflux pump PmrA
225	1	0	0	0	0	0	0	0	0	0	0	SP_RS00860,	SP_RS00860	SP_0171		hypothetical protein
226	6	7	5	5	5	5	5	6	5	5	5	SPS3_00788,SPS1_02066,SPS1_01073,SPS8_00915,SPS10_00996,SPS9_01401,SPS3_00833,SPS8_00537,SPS6_00262,SPS4_00075,SPS4_00030,SPS2_01010,SPS2_00964,SPS5_00803,SPS8_01118,SPS9_01078,SPS7_00983,SPS2_00672,SP_RS10930,SPS7_00697,SPS9_00429,SPS6_00941,SPS2_00297,SPS10_01108,SPS7_00940,SPS1_01337,SPS5_01057,SPS3_01325,SPS7_00117,SPS5_01334,SPS7_01930,SPS4_01275,SPS6_01221,SPS5_01032,SPS9_01120,SPS8_01161,S…	SP_RS10930	SP_2142		ROK family transcriptional regulator
227	1	1	1	1	1	1	1	1	1	1	1	SPS4_00397,SPS10_00133,SPS6_00070,SP_RS00865,SPS5_00502,SPS2_00578,SPS7_00418,SPS8_00404,SPS9_00196,SPS3_00082,SPS1_00512,	SP_RS00865	SP_0173		DNA mismatch repair protein HexB
229	1	1	1	1	1	1	1	1	1	1	1	SPS3_00084,SPS4_00399,SPS7_00420,SPS10_00135,SPS1_00514,SPS6_00072,SPS2_00580,SPS9_00198,SPS8_00406,SP_RS00875,SPS5_00504,	SP_RS00875	SP_0176		bifunctional 3,4-dihydroxy-2-butanone 4-phosphate synthase/GTP cyclohydrolase II
230	1	1	1	1	1	1	1	1	1	1	1	SPS9_00199,SPS2_00581,SPS6_00073,SPS1_00515,SPS5_00505,SPS3_00085,SPS7_00421,SPS8_00407,SPS4_00400,SP_RS00880,SPS10_00136,	SP_RS00880	SP_0177		riboflavin synthase subunit alpha
231	1	1	1	1	1	1	1	1	1	1	1	SPS10_00138,SP_RS00890,SPS6_00075,SPS1_00517,SPS5_00507,SPS3_00087,SPS2_00583,SPS8_00409,SPS9_00201,SPS4_00402,SPS7_00423,	SP_RS00890	SP_0179		Holliday junction ATP-dependent DNA helicase RuvA
232	1	1	1	1	1	1	1	1	1	1	1	SPS2_00584,SP_RS00895,SPS6_00076,SPS1_00518,SPS5_00508,SPS3_00088,SPS9_00202,SPS7_00424,SPS8_00410,SPS4_00403,SPS10_00139,	SP_RS00895	SP_0180		3-methyladenine DNA glycosylase
233	1	1	1	1	1	1	1	1	1	1	1	SPS7_00426,SPS8_00412,SPS3_00090,SPS4_00405,SPS2_00586,SPS10_00141,SPS5_00510,SPS6_00078,SPS1_00520,SP_RS00905,SPS9_00204,	SP_RS00905	SP_0182		carboxypeptidase
234	1	1	1	1	1	1	1	1	1	1	1	SPS2_00587,SPS8_00951,SPS5_00511,SP_RS00910,SPS4_00406,SPS1_00521,SPS6_00079,SPS7_00427,SPS9_00205,SPS3_00091,SPS10_00142,	SP_RS00910	SP_0184		hypothetical protein
235	2	2	2	2	2	2	2	2	2	2	2	SP_RS00915,SPS9_00387,SPS3_00092,SPS6_00080,SPS8_01613,SPS2_01670,SPS10_01065,SPS2_00588,SPS5_00719,SPS7_01596,SPS9_00206,SPS1_00522,SPS8_00952,SPS1_00679,SPS7_00428,SPS4_00102,SPS6_00751,SPS3_01224,SPS5_00512,SPS10_00143,SPS4_00407,SP_RS08665,	SP_RS00915	SP_0185		magnesium transporter
236	3	3	3	3	3	3	3	3	3	3	3	SPS6_01988,SPS7_02038,SP_RS00925,SPS4_01416,SPS6_00099,SPS4_00426,SPS6_00792,SPS10_00917,SPS3_00840,SPS3_00111,SPS2_01111,SPS5_00292,SPS2_01422,SPS8_01983,SPS1_00524,SPS2_00590,SPS7_00430,SPS9_01642,SPS10_01735,SP_RS05360,SP_RS07840,SPS5_01857,SPS5_00530,SPS1_01101,SPS4_01848,SPS7_01339,SPS9_02023,SPS9_00208,SPS10_00162,SPS8_00954,SPS8_01801,SPS1_01456,SPS3_01983,	SP_RS00925	SP_0187		Xaa-Pro aminopeptidase
237	3	3	3	3	3	3	3	3	3	3	3	SPS10_00385,SPS2_00022,SPS5_01546,SP_RS00930,SPS10_00345,SPS3_00112,SPS6_00100,SPS7_00533,SPS8_00109,SP_RS06885,SPS2_00591,SPS4_00707,SPS9_01179,SPS6_01021,SPS3_01674,SPS1_00525,SPS8_00955,SPS4_01670,SPS9_01803,SPS8_00047,SPS1_00430,SPS1_01220,SPS7_00431,SPS7_00585,SPS5_00012,SPS3_00512,SP_RS07185,SPS9_00209,SPS2_00074,SPS5_00531,SPS10_00163,SPS4_00427,SPS6_00382,	SP_RS00930	SP_0189		arsenate reductase
238	1	1	1	1	1	1	1	1	1	1	1	SPS10_00164,SPS6_00101,SP_RS00935,SPS3_00113,SPS5_00532,SPS1_00526,SPS7_00432,SPS8_00956,SPS9_00210,SPS2_00592,SPS4_00428,	SP_RS00935	SP_0191		transcriptional regulator
239	1	1	1	1	1	1	1	1	1	1	1	SPS10_00165,SPS1_00527,SPS6_00102,SP_RS00940,SPS5_00533,SPS3_00114,SPS7_00433,SPS8_00957,SPS9_00211,SPS4_00429,SPS2_00593,	SP_RS00940	SP_0192		hypothetical protein
240	1	1	1	1	1	1	1	1	1	1	1	SPS10_00166,SPS1_00528,SPS6_00103,SP_RS00945,SPS5_00534,SPS3_00115,SPS7_00434,SPS8_00958,SPS9_00212,SPS4_00430,SPS2_00594,	SP_RS00945			crossover junction endodeoxyribonuclease RuvA
241	1	1	1	1	1	1	1	1	1	1	1	SPS1_00529,SPS10_00167,SPS6_00104,SP_RS00950,SPS5_00535,SPS3_00116,SPS7_00435,SPS8_00959,SPS9_00213,SPS4_00431,SPS2_00595,	SP_RS00950	SP_0194		hypothetical protein
242	2	2	2	2	2	2	2	2	2	2	2	SPS7_01660,SP_RS00955,SPS3_00205,SPS2_00596,SPS10_00168,SP_RS01425,SPS8_01050,SPS9_00214,SPS8_00960,SPS10_00256,SPS6_00194,SPS1_00530,SPS5_00536,SPS7_00436,SPS4_00432,SPS9_00303,SPS4_00522,SPS2_00399,SPS6_00105,SPS1_00620,SPS3_00117,SPS5_00878,	SP_RS00955	SP_0197		dihydrofolate synthase
243	1	1	1	1	1	1	1	1	1	1	1	SPS10_01557,SPS8_01421,SPS7_01282,SPS5_00351,SP_RS07535,SPS6_00851,SPS4_01225,SPS9_01487,SPS3_00899,SPS2_01052,SPS1_01158,	SP_RS07535	SP_1530		UDP-N-acetylmuramoyl-L-alanyl-D-glutamate--L-lysine ligase
244	2	4	3	3	3	3	3	3	3	3	3	SPS3_00783,SPS5_00360,SPS1_01289,SPS1_02333,SPS6_00891,SPS9_00778,SPS10_00676,SPS8_01113,SPS8_01430,SPS2_01044,SPS8_00663,SPS7_00134,SPS6_00860,SPS5_01075,SP_RS07490,SPS5_00753,SPS4_00025,SPS9_01496,SPS7_00988,SPS4_01257,SPS1_00144,SPS3_01343,SPS6_01307,SPS10_00991,SPS10_01568,SPS1_01168,SP_RS08250,SPS3_00908,SPS9_01073,SPS2_00959,SPS2_00314,SPS7_01272,SPS4_01216,murD,	SP_RS07490	SP_1521		UDP-N-acetylmuramate--L-alanine ligase
245	1	1	1	1	1	1	1	1	1	1	1	SPS7_00437,SPS1_00531,SPS5_00537,SPS6_00106,SPS4_00433,SPS2_00597,SPS8_00961,SPS9_00215,SPS3_00118,SP_RS00960,SPS10_00169,	SP_RS00960	SP_0198		hypothetical protein
246	1	1	1	1	1	1	1	1	1	1	1	SPS7_00438,SPS10_00170,SPS4_00434,SP_RS00965,SPS3_00119,SPS1_00532,SPS5_00538,SPS6_00107,SPS8_00962,SPS2_00598,SPS9_00216,	SP_RS00965	SP_0199		cardiolipin synthase
247	1	1	1	1	1	1	1	1	1	1	1	SPS10_00171,SPS1_00533,SPS6_00108,SP_RS00970,SPS5_00539,SPS3_00120,SPS7_00439,SPS8_00963,SPS9_00217,SPS4_00435,SPS2_00599,	SP_RS00970			hypothetical protein
248	2	2	2	2	2	2	2	2	2	2	2	SP_RS00980,SPS7_00217,SPS2_00601,SPS5_00541,SPS10_01419,SPS9_01696,SP_RS03805,SPS10_00173,SPS4_01524,SPS8_00586,SPS9_00219,SPS8_00965,SPS7_00441,SPS1_00228,SPS6_00110,SPS3_01630,SPS5_01522,SPS2_01860,SPS4_00437,SPS1_00535,SPS3_00122,SPS6_01599,	SP_RS00980	SP_0202		anaerobic ribonucleoside triphosphate reductase
249	1	1	0	0	0	0	0	0	0	0	0	SP_RS00985,SPS1_00536,	SP_RS00985	SP_0203		hypothetical protein
250	1	1	1	1	1	1	1	1	1	1	1	SPS7_00442,SPS10_00174,SPS6_00111,SPS9_00220,SPS5_00542,SPS3_00123,SPS2_00602,SPS8_00966,SPS4_00438,SP_RS00990,SPS1_00537,	SP_RS00990	SP_0204		GNAT family acetyltransferase
251	2	3	3	3	3	3	3	3	3	3	3	SPS1_01663,SPS6_00151,SPS1_00578,SP_RS00995,SPS7_01046,SPS5_00543,SPS1_00538,pflA,SPS9_01243,SPS10_01485,SPS4_00439,SPS4_00748,SPS7_00483,SPS8_01467,SPS2_00643,SPS9_00261,SPS3_00124,SPS2_00603,SPS8_01007,SPS10_00215,SP_RS01190,SPS7_00443,SPS3_00163,SPS9_00221,SPS3_00553,SPS5_00583,SPS5_00173,SPS2_01453,SPS10_00175,SPS8_00967,SPS6_00112,SPS6_00542,SPS4_00479,	SP_RS00995	SP_0205		anaerobic ribonucleoside-triphosphate reductase activating protein
252	1	1	1	1	1	1	1	1	1	1	1	SPS5_00545,SPS10_00177,SPS6_00114,SP_RS01005,SPS4_00441,SPS2_00605,SPS7_00445,SPS8_00969,SPS9_00223,SPS3_00126,SPS1_00540,	SP_RS01005	SP_0208		30S ribosomal protein S10
253	1	1	1	1	1	1	1	1	1	1	1	SPS10_00178,SPS1_00541,SPS6_00115,SP_RS01010,SPS5_00546,SPS3_00127,SPS7_00446,SPS8_00970,SPS9_00224,SPS4_00442,SPS2_00606,	SP_RS01010	SP_0209		50S ribosomal protein L3
254	1	1	1	1	1	1	1	1	1	1	1	SPS10_00179,SPS6_00116,SP_RS01015,SPS5_00547,SPS3_00128,SPS2_00607,SPS7_00447,SPS8_00971,SPS9_00225,SPS4_00443,SPS1_00542,	SP_RS01015	SP_0210		50S ribosomal protein L4
255	1	1	1	1	1	1	1	1	1	1	1	SPS4_00444,SPS10_00180,SPS6_00117,SP_RS01020,SPS5_00548,SPS2_00608,SPS7_00448,SPS8_00972,SPS9_00226,SPS3_00129,SPS1_00543,	SP_RS01020	SP_0211		50S ribosomal protein L23
257	1	1	1	1	1	1	1	1	1	1	1	SPS10_00182,SPS1_00545,SPS6_00119,SP_RS01030,SPS5_00550,SPS3_00131,SPS7_00450,SPS8_00974,SPS9_00228,SPS4_00446,SPS2_00610,	SP_RS01030	SP_0213		30S ribosomal protein S19
258	1	1	1	1	1	1	1	1	1	1	1	SPS10_00183,SPS1_00546,SPS6_00120,SP_RS01035,SPS5_00551,SPS3_00132,SPS7_00451,SPS8_00975,SPS9_00229,SPS4_00447,SPS2_00611,	SP_RS01035	SP_0214		50S ribosomal protein L22
259	1	1	1	1	1	1	1	1	1	1	1	SPS10_00184,SPS1_00547,SPS6_00121,SP_RS01040,SPS5_00552,SPS3_00133,SPS7_00452,SPS8_00976,SPS9_00230,SPS4_00448,SPS2_00612,	SP_RS01040	SP_0215		30S ribosomal protein S3
260	1	1	1	1	1	1	1	1	1	1	1	SPS10_00185,SPS1_00548,SPS6_00122,SP_RS01045,SPS5_00553,SPS3_00134,SPS7_00453,SPS8_00977,SPS9_00231,SPS4_00449,SPS2_00613,	SP_RS01045	SP_0216		50S ribosomal protein L16
261	1	1	1	1	1	1	1	1	1	1	1	SPS10_00186,SPS1_00549,SPS6_00123,SP_RS01050,SPS5_00554,SPS3_00135,SPS7_00454,SPS8_00978,SPS9_00232,SPS4_00450,SPS2_00614,	SP_RS01050	SP_0217		50S ribosomal protein L29
262	1	1	1	1	1	1	1	1	1	1	1	SPS10_00187,SPS1_00550,SPS6_00124,SP_RS01055,SPS5_00555,SPS3_00136,SPS7_00455,SPS8_00979,SPS9_00233,SPS4_00451,SPS2_00615,	SP_RS01055	SP_0218		30S ribosomal protein S17
263	1	1	1	1	1	1	1	1	1	1	1	SPS10_00188,SPS1_00551,SPS6_00125,SP_RS01060,SPS5_00556,SPS3_00137,SPS7_00456,SPS8_00980,SPS9_00234,SPS4_00452,SPS2_00616,	SP_RS01060	SP_0219		50S ribosomal protein L14
264	1	1	1	1	1	1	1	1	1	1	1	SPS10_00189,SPS1_00552,SPS6_00126,SP_RS01065,SPS5_00557,SPS3_00138,SPS7_00457,SPS8_00981,SPS9_00235,SPS4_00453,SPS2_00617,	SP_RS01065	SP_0220		50S ribosomal protein L24
265	1	1	1	1	1	1	1	1	1	1	1	SPS10_00190,SPS1_00553,SPS6_00127,SP_RS01070,SPS5_00558,SPS3_00139,SPS7_00458,SPS8_00982,SPS9_00236,SPS4_00454,SPS2_00618,	SP_RS01070	SP_0221		50S ribosomal protein L5
266	1	1	1	1	1	1	1	1	1	1	1	SPS10_00191,SPS1_00554,SPS6_00128,SP_RS01075,SPS5_00559,SPS3_00140,SPS7_00459,SPS8_00983,SPS9_00237,SPS4_00455,SPS2_00619,	SP_RS01075	SP_0222		30S ribosomal protein S14
267	1	1	1	1	1	1	1	1	1	1	1	SPS8_00984,SPS10_00192,SPS5_00560,SP_RS01080,SPS4_00456,SPS2_00620,SPS6_00129,SPS7_00460,SPS9_00238,SPS3_00141,SPS1_00555,	SP_RS01080	SP_0224		30S ribosomal protein S8
268	1	1	1	1	1	1	1	1	1	1	1	SPS10_00193,SPS3_00142,SPS9_00239,SP_RS01085,SPS7_00461,SPS5_00561,SPS1_00556,SPS2_00621,SPS8_00985,SPS6_00130,SPS4_00457,	SP_RS01085	SP_0225		50S ribosomal protein L6
269	1	1	1	1	1	1	1	1	1	1	1	SPS10_00194,SPS1_00557,SPS6_00131,SP_RS01090,SPS5_00562,SPS3_00143,SPS7_00462,SPS8_00986,SPS9_00240,SPS4_00458,SPS2_00622,	SP_RS01090	SP_0226		50S ribosomal protein L18
270	1	1	1	1	1	1	1	1	1	1	1	SPS10_00195,SPS1_00558,SPS6_00132,SP_RS01095,SPS5_00563,SPS3_00144,SPS7_00463,SPS8_00987,SPS9_00241,SPS4_00459,SPS2_00623,	SP_RS01095	SP_0227		30S ribosomal protein S5
271	1	1	1	1	1	1	1	1	1	1	1	SPS7_00464,SPS10_00196,SPS5_00564,SP_RS01100,SPS4_00460,SPS2_00624,SPS6_00133,SPS8_00988,SPS9_00242,SPS3_00145,SPS1_00559,	SP_RS01100	SP_0228		50S ribosomal protein L30
272	1	1	1	1	1	1	1	1	1	1	1	SPS8_00989,SPS10_00197,SPS5_00565,SP_RS01105,SPS4_00461,SPS2_00625,SPS6_00134,SPS7_00465,SPS9_00243,SPS3_00146,SPS1_00560,	SP_RS01105	SP_0229		50S ribosomal protein L15
273	2	2	2	1	1	1	1	2	2	1	1	SPS10_00198,SPS1_00561,SPS6_00135,SP_RS01110,SPS5_00566,SPS2_01657,SPS3_00147,SPS7_00466,SPS8_01601,SPS7_01584,SPS8_00990,SP_RS08730,SPS9_00244,SPS4_00462,SPS1_00692,SPS2_00626,	SP_RS01110	SP_0230		preprotein translocase subunit SecY
274	1	1	1	1	1	1	1	1	1	1	1	SPS9_00245,SPS2_00627,SPS10_00199,SP_RS01115,SPS6_00136,SPS4_00463,SPS1_00562,SPS7_00467,SPS8_00991,SPS5_00567,SPS3_00148,	SP_RS01115	SP_0231		adenylate kinase
275	1	1	1	1	1	1	1	1	1	1	1	SPS10_00200,SPS1_00563,SPS6_00137,SP_RS01120,SPS5_00568,SPS3_00149,SPS7_00468,SPS8_00992,SPS9_00246,SPS4_00464,SPS2_00628,	SP_RS01120	SP_0232		translation initiation factor IF-1
276	1	1	1	1	1	1	1	1	1	1	1	SPS10_00201,SPS1_00564,SPS6_00138,SP_RS01125,SPS5_00569,SPS3_00150,SPS7_00469,SPS8_00993,SPS9_00247,SPS4_00465,SPS2_00629,	SP_RS01125	SP_0233		50S ribosomal protein L36
277	1	1	1	1	1	1	1	1	1	1	1	SPS10_00202,SPS1_00565,SPS6_00139,SP_RS01130,SPS5_00570,SPS3_00151,SPS7_00470,SPS8_00994,SPS9_00248,SPS4_00466,SPS2_00630,	SP_RS01130	SP_0234		30S ribosomal protein S13
278	1	1	1	1	1	1	1	1	1	1	1	SPS10_00203,SPS1_00566,SPS6_00140,SP_RS01135,SPS5_00571,SPS3_00152,SPS7_00471,SPS8_00995,SPS9_00249,SPS4_00467,SPS2_00631,	SP_RS01135	SP_0235		30S ribosomal protein S11
279	1	1	1	1	1	1	1	1	1	1	1	SPS10_00204,SPS1_00567,SPS6_00141,SP_RS01140,SPS5_00572,SPS3_00153,SPS7_00472,SPS8_00996,SPS9_00250,SPS4_00468,SPS2_00632,	SP_RS01140	SP_0236		DNA-directed RNA polymerase subunit alpha
280	1	1	1	1	1	1	1	1	1	1	1	SPS10_00205,SPS1_00568,SPS6_00142,SP_RS01145,SPS5_00573,SPS3_00154,SPS7_00473,SPS8_00997,SPS9_00251,SPS4_00469,SPS2_00633,	SP_RS01145	SP_0237		50S ribosomal protein L17
281	1	1	1	1	1	1	1	1	1	1	1	SPS10_00206,SPS1_00569,SPS6_00143,SP_RS01150,SPS5_00574,SPS3_00155,SPS7_00474,SPS8_00998,SPS9_00252,SPS4_00470,SPS2_00634,	SP_RS01150	SP_0238		hypothetical protein
282	1	1	1	1	1	1	1	1	1	1	1	SPS8_00999,SPS2_00635,SPS9_00253,SPS7_00475,SPS6_00144,SPS4_00471,SPS10_00207,SPS1_00570,SPS5_00575,SP_RS01155,SPS3_00156,	SP_RS01155	SP_0239		hypothetical protein
283	3	3	3	3	3	3	3	3	3	3	3	SPS10_00979,SPS5_00740,SP_RS01160,SPS6_01089,SP_RS04880,SPS4_00472,SPS1_01429,SPS8_01178,SPS10_00208,SPS3_01047,SPS3_00770,SPS7_01173,SPS6_00878,SPS7_01000,SPS8_01000,SPS7_00476,SPS6_00145,SPS4_00012,SPS8_01101,SPS9_01059,SPS2_01613,SPS2_00946,SPS5_00576,SPS10_01723,SPS1_01276,SPS4_01967,SPS9_00254,SPS9_01995,SPS3_00157,SPS2_00636,SPS1_00571,SPS5_01317,SP_RS08170,	SP_RS01160	SP_0240		phosphoglycerate mutase
284	2	3	3	3	4	4	3	3	2	2	3	SPS6_00696,SPS3_00624,SP_RS01185,SPS9_00260,SPS3_00162,SPS3_01298,SPS4_00477,SPS5_00582,SPS7_00482,SPS4_00816,SPS2_00829,SPS10_01843,SPS10_01125,SPS6_00613,SPS10_00214,SP_RS09060,SPS1_02007,SPS4_00478,SPS5_00581,SPS5_00664,SPS6_00150,SPS1_00765,SPS4_00157,SPS8_01006,SPS2_02170,SPS7_02088,SPS1_00576,SPS9_00448,SPS2_00642,SPS7_00863,SPS5_00241,SPS8_00897,	SP_RS01185	SP_0243		iron ABC transporter substrate-binding protein
286	1	1	1	1	1	1	1	1	1	1	1	SPS10_00404,SPS6_00401,SPS4_00688,SPS9_01160,SPS5_00031,SPS2_00093,SPS8_00128,SPS3_00493,SP_RS06795,SPS7_00604,SPS1_00410,	SP_RS06795	SP_1386		spermidine/putrescine ABC transporter substrate-binding protein
287	4	4	4	4	4	4	4	4	4	4	4	SP_RS04315,SPS4_01470,SPS6_01245,SPS1_00947,SPS6_01855,SPS8_01903,SPS2_00696,SPS5_01008,SPS3_01382,SPS1_01988,SPS10_00216,SPS6_01402,SPS10_01348,SPS2_01288,SPS4_00480,SPS10_00809,SPS7_00720,SPS9_00262,SPS5_00584,SPS3_00164,SPS3_01883,SPS4_00306,SPS1_00264,SPS4_01906,SPS10_01876,SPS7_00484,SP_RS01195,SPS7_01265,SPS8_01008,SPS5_01931,SPS9_01926,SPS2_00644,SPS7_01781,SPS6_00152,SPS9_01425,SPS3_00737…	SP_RS04315	SP_0875		DeoR family transcriptional regulator
288	1	1	1	1	1	1	1	1	1	1	1	SPS3_00165,SPS6_00153,SPS5_00585,SP_RS01200,SPS4_00481,SPS1_00580,SPS8_01009,SPS9_00263,SPS7_00485,SPS2_00645,SPS10_00217,	SP_RS01200	SP_0247		DNA-binding transcriptional regulator
289	4	5	4	5	5	5	5	5	5	5	5	SPS5_00900,SPS7_01648,SPS3_01887,SPS8_01900,SPS3_00227,SP_RS02350,SPS2_01829,SPS6_01859,SPS2_01974,SPS3_01468,SPS6_00217,SP_RS10240,SPS8_00920,SPS4_01364,SPS1_01768,SPS9_00314,SPS1_00744,SPS10_01104,SPS9_01929,SPS5_01935,SPS7_01261,SPS6_01479,SPS1_01076,SPS2_00646,SP_RS05835,SPS7_00486,SPS5_00586,SPS3_00166,SPS1_00268,SPS6_00154,SPS6_00259,SPS5_01337,SPS9_00264,SP_RS01205,SPS4_01534,SPS10_01627,S…	SP_RS02350	SP_0476		PTS lactose transporter subunit IIA
290	2	3	3	2	2	2	2	3	3	3	3	SPS8_01011,SP_RS01210,SPS7_01561,SPS9_00425,SPS3_00167,SPS2_01830,SPS9_01507,SPS10_01628,SPS8_00919,SPS4_01363,SPS8_01542,SPS2_00647,SPS10_00219,SPS7_00844,SPS5_00587,SPS9_00265,SPS7_00487,SPS2_02178,SP_RS10235,SPS4_00483,SPS5_01205,SPS3_01467,SPS6_00155,SPS1_01769,SPS1_00582,SPS10_01105,SPS1_00745,SPS6_01478,	SP_RS01210	SP_0249		PTS sugar transporter subunit IIB
292	5	8	5	6	6	6	6	7	7	7	7	SPS1_00747,SPS6_00219,SPS6_01477,SPS1_01770,SP_RS01510,SPS8_00921,SPS3_00267,SPS6_00257,SPS10_01878,SPS1_01074,SPS9_00316,SPS4_01536,SPS9_00428,SPS10_01269,SPS1_00267,SPS3_00271,SPS5_01339,SP_RS02340,SPS1_01078,SPS4_01532,SPS1_00743,SPS10_01103,SPS3_01886,SPS7_00842,SP_RS10230,SPS9_00542,SPS10_00220,SPS8_01543,SPS8_01718,SPS7_01262,SPS4_00484,SPS9_00266,SPS1_00583,SPS4_01362,SPS7_00846,SPS6_01858…	SP_RS01510	SP_0310		PTS cellobiose transporter subunit IIC
293	1	0	1	0	0	0	0	1	0	1	1	SPS9_00543,SPS7_01822,SPS10_01268,SP_RS02360,SPS2_01734,	SP_RS02360	SP_0478		PTS lactose transporter subunit IIBC
294	2	2	2	2	2	2	2	2	2	2	2	SP_RS01220,SPS1_01068,SPS2_00649,SPS5_00589,SPS3_00287,SPS2_01738,SPS7_01826,SPS1_00584,SPS8_01714,SPS9_00548,SPS9_00267,SPS10_00221,SPS7_00489,SPS4_00853,SPS6_00157,SPS6_00276,SP_RS02265,SPS5_00397,SPS4_00485,SPS8_01013,SPS3_00169,SPS10_01263,	SP_RS01220	SP_0251		glycyl radical enzyme
295	1	1	1	1	1	1	1	1	1	1	1	SPS10_00222,SPS1_00585,SPS5_00590,SPS6_00158,SPS4_00486,SPS7_00490,SPS9_00268,SPS2_00650,SPS3_00170,SP_RS01225,SPS8_01014,	SP_RS01225	SP_0252		fructose-6-phosphate aldolase
296	1	1	1	1	1	1	1	1	1	1	1	SPS10_00223,SPS1_00586,SPS6_00159,SP_RS01230,SPS5_00591,SPS3_00171,SPS7_00491,SPS8_01015,SPS9_00269,SPS4_00487,SPS2_00651,	SP_RS01230	SP_0253		glycerol dehydrogenase
297	2	5	4	4	4	4	4	5	4	4	4	SPS10_00575,SPS3_01817,SPS10_01428,SPS5_01514,SPS1_02322,ileS,SPS7_01975,SP_RS03850,SPS9_01564,SPS7_00027,SPS8_01016,SPS5_01636,SPS6_01934,SPS8_01549,SPS10_00982,SPS8_00578,SPS5_00743,SPS1_01279,SPS10_00224,SPS3_01622,SPS6_00160,SPS4_00488,SPS8_01103,SPS9_01705,SPS5_00592,SPS6_00881,SPS4_00015,SP_RS01235,SPS3_00773,SPS9_00270,SPS2_00949,SPS1_00045,SPS3_00172,SPS4_01516,SPS7_00225,SPS2_01522,SPS1_…	SP_RS03850	SP_0788		methionine--tRNA ligase
298	1	1	1	1	1	1	1	1	1	1	1	SPS6_00989,SPS8_01886,SPS1_00062,SPS9_01358,SPS10_00592,SPS7_00052,SPS2_01500,SPS3_01023,SPS4_00989,SP_RS02925,SPS5_00850,	SP_RS02925	SP_0591		cysteine--tRNA ligase
300	1	2	1	1	1	1	1	1	1	1	1	SPS3_00174,SPS4_00490,SPS2_00653,SP_RS01240,SPS1_02321,SPS1_00589,SPS6_00162,SPS8_01018,SPS10_00225,SPS9_00271,SPS7_00493,SPS5_00594,	SP_RS01240	SP_0255		GNAT family acetyltransferase
301	4	4	4	4	4	4	4	4	4	4	4	SPS3_01815,SPS5_01638,SPS2_01420,SPS3_01985,SPS9_01566,SPS1_01458,SPS2_01583,SPS5_01783,SPS4_01010,SPS6_01748,SPS1_00043,SPS5_01630,SP_RS02780,SPS10_00573,SPS2_01524,SPS1_00444,SPS2_00060,SPS1_01400,SPS4_01850,SPS3_01791,SPS7_01144,SPS9_01640,SPS5_01855,SPS8_00095,SPS9_01193,SPS10_00371,SPS6_01990,SPS10_01694,SPS6_01119,SPS7_02040,SP_RS05350,SPS9_00652,SPS7_00571,SPS4_01795,SPS8_01551,SPS4_01325,…	SP_RS02780	SP_0566		GNAT family acetyltransferase
302	1	1	1	1	1	1	1	1	1	1	1	SP_RS06065,SPS9_00989,SPS10_00498,SPS3_00397,SPS5_00128,SPS1_00315,SPS8_00222,SPS7_01215,SPS4_00592,SPS2_01241,SPS6_00497,	SP_RS06065	SP_1237		GNAT family acetyltransferase
303	1	2	1	1	1	1	1	2	1	1	1	SPS10_00226,SPS2_00654,SPS3_00175,SP_RS01245,SPS1_00590,SPS1_02354,SPS9_00272,SPS4_00491,SPS7_00397,SPS5_00595,SPS6_00163,SPS8_01019,SPS7_00494,	SP_RS01245	SP_0256		GNAT family acetyltransferase
304	7	3	3	2	2	2	2	3	0	2	1	SPS2_00433,SP_RS01250,SPS7_00730,SPS6_01256,SPS10_00799,SP_RS01255,SPS7_00731,SP_RS11130,SPS5_00997,SPS4_00316,SPS9_00880,SPS1_00957,SP_RS11125,SPS4_00317,SPS1_00958,SPS7_01942,SP_RS02945,SP_RS01260,SPS1_01915,SPS9_01435,SPS3_00747,SPS5_00998,SPS2_00174,SP_RS11135,SPS3_00748,SPS2_00706,SPS6_01255,	SP_RS01250			group II intron maturase
305	1	1	1	1	1	1	1	1	1	1	1	SPS5_00999,SPS10_00800,SP_RS11110,SPS1_00956,SPS2_00705,SPS6_01254,SPS3_00746,SPS9_01434,SPS4_00315,SPS7_00729,SPS8_00504,	SP_RS11110	SP_2178		hypothetical protein
306	2	2	2	2	2	2	2	2	2	2	2	SP_RS01270,SPS1_00723,SPS1_00591,SPS5_00596,SPS2_00801,SPS7_00826,SPS10_01084,SPS10_00227,SPS5_00694,SPS8_00938,SPS9_00273,SPS2_00655,SPS8_01020,SP_RS08885,SPS6_00164,SPS4_00127,SPS6_00726,SPS3_01199,SPS4_00492,SPS7_00495,SPS3_00176,SPS9_00407,	SP_RS01270	SP_0259		Holliday junction DNA helicase RuvB
307	2	2	2	2	2	2	2	2	2	2	2	SPS7_01124,SPS6_01391,SPS4_01338,SPS9_00736,SPS3_01371,SPS2_01277,SPS9_00669,SPS10_01337,SPS1_01977,SPS5_01617,SPS8_01325,SPS7_01767,SP_RS04260,SPS5_01255,SPS1_01387,SPS4_01459,SPS6_01132,SPS3_01090,SPS8_01232,SPS10_01865,SP_RS04625,SPS2_01339,	SP_RS04260	SP_0865		DNA polymerase III subunit gamma/tau
308	1	1	1	1	2	2	2	1	1	2	1	SPS3_00177,SPS9_00275,SPS2_00656,SPS7_00496,SPS9_00274,SPS5_00598,SPS5_00597,SPS4_00493,SPS6_00165,SPS8_01021,SPS10_00228,SPS1_00592,SPS6_00166,SP_RS01275,SPS4_00494,	SP_RS01275	SP_0260		hypothetical protein
309	1	1	1	1	1	1	1	1	1	1	1	SPS7_00497,SPS10_00229,SPS5_00599,SP_RS01280,SPS4_00495,SPS2_00657,SPS6_00167,SPS8_01022,SPS9_00276,SPS3_00178,SPS1_00593,	SP_RS01280	SP_0261		isoprenyl transferase
310	1	1	1	1	1	1	1	1	1	1	1	SPS2_00658,SP_RS01285,SPS4_00496,SPS5_00600,SPS3_00179,SPS7_00498,SPS8_01023,SPS6_00168,SPS9_00277,SPS1_00594,SPS10_00230,	SP_RS01285	SP_0262		phosphatidate cytidylyltransferase
311	1	1	1	1	1	1	1	1	1	1	1	SPS2_00659,SPS10_00231,SPS4_00497,SP_RS01290,SPS3_00180,SPS1_00595,SPS5_00601,SPS6_00169,SPS7_00499,SPS8_01024,SPS9_00278,	SP_RS01290	SP_0263		metalloprotease RseP
312	3	3	3	3	3	3	3	3	3	3	3	SPS8_00744,SPS2_00924,SPS1_01254,SP_RS01295,SPS5_00439,SPS3_00181,SPS1_00596,SPS1_01025,SPS9_00590,SPS2_00497,SPS2_00660,SPS10_01222,SPS6_00318,SPS3_01590,SPS8_01079,SPS9_00279,SPS5_00602,SPS9_01835,SPS5_01772,SPS6_01722,SPS6_00170,SPS10_00956,SPS4_00498,SP_RS02035,SPS7_01738,SPS3_00329,SPS7_01409,SPS10_00232,SPS7_00500,SPS8_01025,SPS4_00895,SPS4_01784,SP_RS08040,	SP_RS01295	SP_0264		proline--tRNA ligase
313	7	6	5	7	7	7	7	6	6	6	6	SPS8_01544,SPS6_01857,SPS4_01535,SP_RS01480,SPS7_01263,SPS2_01972,SPS5_00861,SPS1_00050,SPS2_01832,SPS3_00268,SPS6_01000,SP_RS10225,SPS6_00213,SPS3_01465,SPS7_00040,SPS9_01505,SPS4_01000,SPS4_01361,SPS8_01902,SPS6_00258,SP_RS02355,SPS3_00223,SPS1_01077,SPS1_00187,SPS5_00603,SPS5_00896,SPS9_02047,SPS2_01512,SPS10_00233,SPS2_00661,SPS6_00171,SPS10_00263,SPS10_01630,SPS9_00813,SPS8_01026,SP_RS05825,…	SP_RS01480	SP_0303		6-phospho-beta-glucosidase
315	1	1	1	1	1	1	1	1	1	1	1	SPS8_01028,SPS3_00184,SPS7_00503,SPS10_00235,SPS1_00599,SPS5_00605,SPS2_00663,SPS9_00282,SPS6_00173,SP_RS01310,SPS4_00501,	SP_RS01310	SP_0267		N5,N10-methylene tetrahydromethanopterin reductase
316	3	3	3	3	3	3	3	3	3	3	3	SPS2_02082,SPS2_02070,SPS3_01731,SP_RS01315,SPS1_01962,SPS5_00606,SPS9_00283,SPS7_01695,SPS6_01637,SPS7_01693,SPS4_00502,SPS6_00174,SPS5_01721,SPS9_01865,SPS9_01863,SPS6_01639,SPS3_00185,SPS10_00236,SPS10_01812,SPS2_00664,SPS4_01699,SPS8_01772,SPS5_01723,SPS8_01029,SPS10_01814,SP_RS05535,SPS7_00504,SPS1_00600,SPS1_01960,SPS3_01733,SP_RS05550,SPS4_01701,SPS8_01770,	SP_RS01315	SP_0268		alkaline amylopullulanase
317	3	4	4	4	4	4	4	4	4	4	4	SPS10_00407,SPS7_00911,SPS7_01493,SPS3_01713,SPS8_00849,SPS10_01172,SP_RS06775,SPS2_01384,SPS1_00656,SPS2_00881,SP_RS01665,SPS9_01157,SPS10_00299,SPS9_00496,SPS4_00685,SP_RS09345,SPS8_00808,SPS7_01945,SPS4_00208,SPS7_00607,SPS9_00943,SPS6_01879,SPS5_00613,SPS10_01679,SPS3_00490,SPS1_00407,SPS3_01247,SPS2_00436,SPS9_00346,SPS1_01496,SPS2_00096,SPS5_00034,SPS1_00817,SPS5_01682,SPS6_00404,SPS5_00932…	SP_RS06775	SP_1382		alpha-amylase
318	1	1	1	1	1	1	1	1	1	1	1	SP_RS09405,SPS7_00923,SPS8_00839,SPS5_01884,SPS2_00894,SPS9_00510,SPS3_01947,SPS10_01894,SPS1_02046,SPS4_01860,SPS6_01919,	SP_RS09405	SP_1894		sucrose phosphorylase
321	1	1	1	1	1	1	1	1	1	1	1	SPS2_00665,SPS10_00237,SPS6_00175,SP_RS01320,SPS5_00607,SPS3_00186,SPS7_01990,SPS8_01030,SPS9_00284,SPS4_00503,SPS1_00601,	SP_RS01320	SP_0271		30S ribosomal protein S12
322	1	2	1	1	1	1	1	1	1	1	1	SPS10_00238,SPS1_00602,SPS1_02380,SP_RS01325,SPS5_00608,SPS3_00187,SPS7_01989,SPS8_01031,SPS2_00666,SPS9_00285,SPS4_00504,SPS6_00176,	SP_RS01325	SP_0272		30S ribosomal protein S7
323	2	4	3	3	3	3	3	3	3	3	3	SPS10_01732,SP_RS04925,polC,SPS5_01499,SPS7_01987,SPS6_00178,SPS4_01976,SPS7_00239,SPS2_02006,SPS5_00610,SPS10_01444,SPS7_01182,SPS6_01576,SPS1_01438,SPS8_01169,SPS10_00240,SPS1_00604,SPS9_00287,SPS2_01622,SPS9_02004,SPS8_00563,SPS9_01719,SPS6_01080,SPS8_01033,SP_RS03930,SPS5_01326,SPS3_01607,SPS1_02214,SPS1_00252,SPS4_00506,SPS2_00668,SPS3_00189,SPS4_01501,SPS3_01038,	SP_RS04925	SP_0993		DNA polymerase III subunit epsilon
325	1	1	1	1	1	0	1	1	1	1	1	SPS1_00605,SPS3_00190,SP_RS01340,SPS10_00241,SPS9_00288,SPS4_00507,SPS6_00179,SPS7_01986,SPS2_00384,SPS8_01034,	SP_RS01340	SP_0275		addiction module antitoxin RelB
326	1	1	1	1	1	1	1	1	1	1	1	SPS1_00606,SPS8_01035,SPS6_00180,SP_RS01345,SPS5_00864,SPS3_00191,SPS10_00242,SPS2_00385,SPS7_01985,SPS4_00508,SPS9_00289,	SP_RS01345	SP_0276		multidrug DMT transporter
327	1	1	1	1	1	1	1	1	1	1	1	SPS8_01036,SPS3_00192,SPS10_00243,SPS7_01984,SPS2_00386,SPS5_00865,SPS1_00607,SPS9_00290,SPS6_00181,SP_RS01350,SPS4_00509,	SP_RS01350	SP_0277		membrane protein
328	1	2	1	1	1	1	1	1	1	1	1	SPS8_01037,SPS9_00291,SPS5_00866,SPS6_00182,SPS4_00510,SPS1_02314,SPS1_00608,SPS10_00244,SPS7_01983,SPS3_00193,SP_RS01355,SPS2_00387,	SP_RS01355	SP_0278		aminopeptidase T
329	1	3	1	2	2	2	2	2	2	2	2	SP_RS01360,SPS8_00929,SPS10_00245,SPS5_00867,SPS10_01095,SPS2_00388,SPS5_00686,SPS9_00415,SPS9_00292,SPS1_00609,SPS7_01982,SPS1_00735,SPS6_00183,SPS4_00135,SPS6_00718,SPS1_02315,SPS3_01191,SPS4_00511,SPS8_01038,SPS3_00194,SPS7_00834,	SP_RS01360	SP_0279		membrane protein
330	3	4	3	3	3	3	3	3	3	3	3	SPS2_00872,SPS5_00622,SP_RS01370,SP_RS03340,SPS1_00610,SPS4_00512,SPS1_00808,SPS4_01263,SPS3_01337,SPS10_00246,SPS9_00772,SPS3_01256,SPS10_00671,SPS6_00654,SPS7_00902,SPS9_00293,SPS7_01981,SPS6_00184,SPS4_00199,SPS8_00858,SPS2_00308,SPS5_01069,SPS10_01163,SPS5_00868,SPS8_00669,SP_RS09295,SPS1_00139,SPS1_02368,SPS6_01301,SPS3_00195,SPS8_01040,SPS2_00389,SPS7_00129,SPS9_00487,	SP_RS01370	SP_0280		16S rRNA pseudouridine(516) synthase
331	3	4	3	3	3	3	3	3	3	3	3	SPS7_01118,SPS6_01916,SPS3_01096,SPS5_02013,SPS3_01945,SPS8_01968,SPS1_01441,SPS10_01902,SPS10_01916,SPS1_01381,SP_RS10180,SPS4_01834,SPS5_01611,SPS4_01344,SPS7_02044,SPS5_01871,SP_RS04595,SPS1_02163,SPS3_01974,SPS6_01979,SPS8_01973,SPS8_01238,SPS9_02032,SP_RS05440,SPS2_02055,SPS6_01138,SPS10_01859,SPS2_01333,SPS1_02371,SPS4_01984,SPS9_00675,SPS7_01677,SPS9_01656,SPS2_02117,	SP_RS10180	SP_2011		RNA pseudouridine synthase
332	1	1	1	1	1	1	1	1	1	1	1	SPS8_01041,SPS9_00294,SPS5_00869,SPS6_00185,SPS4_00513,SPS7_01980,SPS2_00390,SPS10_00247,SPS3_00196,SP_RS01380,SPS1_00611,	SP_RS01380	SP_0281		aminopeptidase
333	2	3	3	4	4	4	4	3	3	3	3	SPS8_01512,SPS8_00875,SPS1_00791,adhP,SPS6_01508,SPS6_00189,SPS2_00394,SPS1_01739,SPS9_01537,SPS10_01597,SPS5_00873,SPS3_01497,SPS9_00470,SPS7_01529,SPS3_00309,SPS2_00855,SPS4_00875,SPS5_00419,SPS1_00615,SPS3_01274,SPS10_01146,SPS6_00298,SPS7_01665,SPS7_00885,SPS10_00251,SPS2_01780,SPS6_00672,SPS4_01393,SP_RS10390,SPS9_00298,SPS3_00200,SPS8_01045,SPS5_01235,SPS4_00181,SP_RS09205,SPS4_00517,SPS5_0…	SP_RS10390	SP_2055		alcohol dehydrogenase
334	8	9	8	8	8	7	8	8	7	7	8	SPS8_01046,SP_RS06105,SPS4_00600,SPS7_00652,SPS1_01376,SPS7_00542,SPS4_00599,SP_RS04565,SPS9_00996,SPS1_02311,SP_RS07130,SPS1_00323,SPS7_01207,SPS4_01233,SPS1_01229,SPS6_01143,SPS7_01208,SPS9_01041,SPS2_00031,SP_RS06100,SPS7_01290,SPS10_00490,SP_RS10035,SPS4_00643,SPS2_01432,SPS4_01679,SPS10_00447,SPS10_00354,SPS3_01101,SPS8_01243,SPS5_01555,SPS6_00843,SPS2_00395,SPS1_00366,SPS7_01664,SPS3_01683,…	SP_RS06105	SP_1246		haloacid dehalogenase
335	1	1	1	1	1	2	1	1	2	2	1	SPS2_01868,SPS5_00343,SPS8_01413,SPS5_01440,SPS7_00210,SP_RS03765,SPS9_01478,SPS6_01075,SPS8_00593,SPS3_01457,SPS9_00845,SPS1_00220,SPS10_01412,SPS4_01597,	SP_RS03765	SP_0771		peptidyl-prolyl cis-trans isomerase
336	1	2	1	1	1	1	1	1	1	1	1	SPS3_00202,SPS4_00519,SPS1_02228,SPS2_00396,SPS1_00617,SPS6_00191,SPS7_01663,SPS9_00300,SPS10_00253,SPS8_01047,SP_RS01410,SPS5_00875,	SP_RS01410	SP_0287		guanine permease
337	1	2	1	1	1	1	1	1	1	1	1	SPS4_00521,SPS5_00877,SPS9_00302,SP_RS01420,SPS10_00255,SPS1_02230,SPS6_00193,SPS8_01049,SPS1_00619,SPS2_00398,SPS7_01661,SPS3_00204,	SP_RS01420	SP_0289		dihydropteroate synthase
338	1	2	1	1	1	1	1	1	1	1	1	SPS4_00523,SPS5_00879,SPS3_00206,SPS9_00304,SPS2_00400,SPS1_02328,SPS8_01051,SPS1_00621,SPS7_01659,SPS10_00257,SP_RS01430,SPS6_00195,	SP_RS01430	SP_0291		GTP cyclohydrolase I FolE
339	1	1	1	1	1	1	1	1	1	1	1	SPS10_00258,SPS7_01658,SP_RS01435,SPS6_00196,SPS4_00524,SPS2_00401,SPS9_00305,SPS1_00622,SPS8_01052,SPS5_00880,SPS3_00207,	SP_RS01435	SP_0292		bifunctional folate synthesis protein
340	1	1	1	1	1	1	1	1	1	1	1	SPS8_01053,SPS10_00259,SPS5_00881,SP_RS01440,SPS4_00525,SPS2_00402,SPS6_00197,SPS7_01657,SPS9_00306,SPS3_00208,SPS1_00623,	SP_RS01440	SP_0293		hypothetical protein
341	1	1	1	1	1	1	1	1	1	1	1	SPS10_00260,SPS1_00624,SPS6_00198,SP_RS01445,SPS5_00882,SPS3_00209,SPS7_01656,SPS8_01054,SPS9_00307,SPS4_00526,SPS2_00403,	SP_RS01445	SP_0294		50S ribosomal protein L13
342	1	1	1	1	1	1	1	1	1	1	1	SPS1_00625,SPS7_01655,SPS4_00527,SP_RS01450,SPS3_00210,SPS10_00261,SPS5_00883,SPS6_00199,SPS9_00308,SPS2_00404,SPS8_01055,	SP_RS01450	SP_0295		30S ribosomal protein S9
343	1	0	0	1	1	1	1	1	1	1	1	SP_RS01475,SPS3_00222,SPS4_00539,SPS9_00309,SPS10_00262,SPS5_00895,SPS6_00212,SPS8_01056,SPS7_01653,	SP_RS01475	SP_0302		monooxygenase
344	1	0	0	1	1	1	1	1	1	1	1	SPS4_00541,SP_RS01485,SPS3_00224,SPS9_00311,SPS5_00897,SPS6_00214,SPS7_01651,SPS10_00264,SPS8_01058,	SP_RS01485	SP_0304		membrane protein
345	1	0	0	1	1	1	1	1	1	1	1	SP_RS01505,SPS3_00228,SPS4_00545,SPS10_00268,SPS7_01647,SPS5_00901,SPS6_00218,SPS8_01062,SPS9_00315,	SP_RS01505	SP_0309		membrane protein
346	1	1	1	1	1	1	1	1	1	1	1	SPS10_00270,SPS1_00627,SPS6_00220,SP_RS01515,SPS5_00903,SPS3_00230,SPS7_01645,SPS8_01064,SPS9_00317,SPS4_00547,SPS2_00406,	SP_RS01515	SP_0311		hypothetical protein
347	1	1	1	1	1	1	1	1	1	1	1	SPS1_00629,SP_RS01520,SPS10_00272,SPS7_01643,SPS6_00222,SPS4_00549,SPS2_00408,SPS8_01066,SPS9_00319,SPS5_00905,SPS3_00232,	SP_RS01520	SP_0312		alpha-xylosidase
348	1	1	1	1	1	1	1	1	1	1	1	SPS3_00233,SPS4_00550,SPS1_00630,SPS2_00409,SPS7_01642,SPS6_00223,SPS8_01067,SPS9_00320,SPS10_00273,SP_RS01525,SPS5_00906,	SP_RS01525	SP_0313		glutathione peroxidase
349	1	1	1	1	1	1	1	1	1	1	1	SPS3_00234,SPS4_00551,SPS1_00631,SPS7_01641,SPS2_00410,SPS6_00224,SPS9_00321,SPS8_01068,SPS10_00274,SP_RS01530,SPS5_00907,	SP_RS01530	SP_0314		hyaluronate lyase
350	1	1	1	1	1	1	1	1	1	1	1	SPS3_00236,SPS4_00553,SPS10_00276,SPS2_00412,SPS1_00633,SPS6_00226,SPS8_00832,SPS9_00323,SPS7_01639,SP_RS01540,SPS5_00909,	SP_RS01540	SP_0317		bifunctional 2-keto-4-hydroxyglutarate aldolase/2-keto-3-deoxy-6-phosphogluconate aldolase
351	1	1	1	1	1	1	1	1	1	1	1	SPS3_00237,SPS4_00554,SPS7_01638,SP_RS01545,SPS2_00413,SPS6_00227,SPS8_00831,SPS10_00277,SPS9_00324,SPS1_00634,SPS5_00910,	SP_RS01545	SP_0318		2-keto-3-deoxygluconate kinase
352	3	3	3	3	3	3	3	3	3	3	3	SPS6_01864,SPS3_01892,SP_RS01550,SPS4_01914,SPS8_01896,SPS7_01637,SPS10_01883,SPS6_01863,SPS5_00911,SP_RS05860,SPS5_01940,SPS5_01939,SPS2_01980,SPS1_00274,SPS9_00325,SPS4_00555,SPS2_00414,SPS4_01915,SPS10_01884,SP_RS05865,SPS1_00273,SPS7_01256,SPS10_00278,SPS7_01257,SPS8_01895,SPS9_01934,SPS6_00228,SPS2_01979,SPS1_00635,SPS3_00238,SPS8_00830,SPS3_01891,SPS9_01935,	SP_RS01550	SP_0319		hypothetical protein
353	4	5	5	5	5	5	5	5	5	5	5	SPS10_01231,SPS5_01508,SPS6_00631,SPS7_01101,SPS6_01585,fabG,SPS6_01296,SPS9_01941,SPS8_00735,SPS5_00259,SPS7_00124,SPS1_01034,SPS3_01332,SPS3_00320,SPS7_01636,SPS7_01418,SPS5_01064,SPS4_00886,SPS2_01842,SPS8_01820,SP_RS09600,SP_RS03315,SPS9_00767,SPS5_00912,SPS10_00666,SPS9_00326,SPS2_00415,SPS6_00229,SPS4_00834,SPS9_00581,SPS8_00829,SPS3_01616,SPS10_01434,SPS1_00134,SP_RS01555,SPS1_00242,SPS4_0…	SP_RS09600	SP_1909		L-allo-threonine dehydrogenase
355	1	1	1	1	1	1	1	1	1	1	1	SPS3_00241,SPS6_00231,SPS2_00417,SPS9_00328,SPS10_00281,SPS5_00914,SPS1_00638,SPS7_01634,SPS8_00827,SP_RS01565,SPS4_00558,	SP_RS01565	SP_0322		unsaturated chondroitin disaccharide hydrolase
356	1	1	1	1	1	1	1	1	1	1	1	SPS3_00245,SPS4_00562,SPS9_00332,SP_RS01585,SPS1_00642,SPS6_00235,SPS10_00285,SPS2_00421,SPS7_01630,SPS8_00823,SPS5_00918,	SP_RS01585	SP_0326		preprotein translocase subunit YajC
357	12	2	2	2	2	2	2	2	2	2	2	SPS8_01875,SPS3_00661,SP_RS07400,SP_RS01595,SPS3_01997,SPS9_01673,SPS6_01329,SPS10_01462,SP_RS06620,SPS4_00230,SP_RS01675,SPS7_01375,SP_RS10635,SPS10_00882,SPS2_02139,SPS5_01096,SPS8_01642,SPS7_02059,SPS2_01688,SP_RS11115,SPS1_01687,SPS5_02034,SPS1_00839,SPS4_01999,SP_RS07860,SP_RS06955,SPS9_02052,SP_RS02440,SP_RS03495,SP_RS07060,SPS6_01997,SP_RS06565,	SP_RS07400	SP_1503		transposase
358	1	1	1	1	1	1	1	1	1	1	1	SPS3_01894,SPS5_00919,SP_RS01600,SPS1_00643,SPS10_00286,SPS2_00422,SPS7_01629,SPS9_00333,SPS8_00822,SPS4_00563,SPS6_01866,	SP_RS01600	SP_0329		hypothetical protein
359	7	8	7	7	7	7	7	7	7	7	7	SPS4_00564,SPS5_00688,SPS1_01639,SPS2_01430,SPS4_00251,SPS2_01013,SPS9_01123,SP_RS10050,SPS6_00720,SPS5_01117,SPS9_00413,SPS5_00669,SPS9_01756,SPS6_00944,SPS7_00937,SPS9_01219,SPS1_01340,SP_RS09200,SPS1_00733,SPS3_01193,SPS3_01895,SPS10_01120,SPS2_00824,SPS8_01664,SPS3_00836,SPS4_00180,SPS1_00644,SPS3_01275,SPS2_00423,SPS10_00860,SPS8_00876,SPS7_00832,SPS4_00152,SPS7_01353,SPS2_00807,SP_RS08930,S…	SP_RS10050	SP_1999		catabolite control protein A
361	1	1	1	1	1	1	1	1	1	1	1	SPS3_01897,SPS5_00922,SPS4_00565,SPS7_01627,SPS2_00424,SPS1_00645,SPS8_00820,SPS9_00335,SPS10_00288,SP_RS01610,SPS6_01869,	SP_RS01610	SP_2241		membrane protein
362	2	2	1	1	2	1	1	1	2	2	2	SPS3_01898,SPS5_00923,SPS4_00567,SPS2_00425,SPS4_00566,SPS9_00336,SPS8_00818,SPS1_00646,SPS10_00290,SPS7_01626,SPS9_00337,SPS8_00819,SP_RS01620,SPS1_00647,SPS10_00289,SP_RS01615,SPS6_01870,	SP_RS01620	SP_0332		membrane protein
363	3	4	3	3	3	3	3	3	3	3	3	SPS3_00690,SP_RS01625,SPS7_00567,SP_RS06980,SPS6_01358,SPS1_00891,SPS10_00367,SPS1_02385,SPS4_01799,SPS4_00259,SPS9_01197,SPS7_01344,SPS3_01899,SPS8_01673,SPS9_00338,SPS6_01871,SPS8_00817,SPS5_01125,SPS9_01764,SPS8_00091,SPS1_00448,SPS2_02091,SPS1_00648,SPS3_01787,SP_RS10810,SPS5_01787,SPS10_00291,SPS2_00426,SPS2_00056,SPS7_01625,SPS5_00924,SPS4_00568,SPS6_01744,SPS10_00852,	SP_RS01625	SP_0333		transcriptional regulator
364	1	1	1	1	1	1	1	1	1	1	1	SPS3_01900,SPS5_00925,SPS2_00427,SP_RS01630,SPS6_01872,SPS10_00292,SPS7_01624,SPS4_00569,SPS1_00649,SPS9_00339,SPS8_00816,	SP_RS01630	SP_0334		ribosomal RNA small subunit methyltransferase H
365	1	1	1	1	1	1	1	1	1	1	1	SPS3_01901,SPS5_00926,SPS4_00570,SP_RS01635,SPS2_00428,SPS10_00293,SPS7_01623,SPS8_00815,SPS9_00340,SPS1_00650,SPS6_01873,	SP_RS01635	SP_0335		cell division protein FtsL
366	2	3	2	3	2	2	2	2	2	2	2	SP_RS01640,SPS5_00756,SPS9_01076,SPS10_00294,SPS10_00994,SPS6_01874,SPS4_00028,SPS3_00786,SPS3_02015,SPS1_00651,SPS5_00927,SPS8_00814,SPS6_00894,SPS8_01116,SPS4_00571,SPS1_01292,SPS7_00985,SPS1_02253,SPS2_00429,SP_RS08265,SPS9_00341,SPS3_01902,SPS7_01622,SPS2_00962,	SP_RS01640	SP_0336		penicillin-binding protein 2X
367	3	3	3	3	3	3	3	3	3	3	3	SPS5_00472,SPS6_01338,SPS3_01975,SPS1_00992,SP_RS01800,SP_RS10175,SPS9_00622,SPS9_01664,SPS9_02031,SPS8_00782,SPS10_01190,SPS4_01985,SPS8_01972,SPS7_01366,SPS10_00873,SPS4_00239,SPS2_02116,SPS2_00456,SP_RS10690,SPS5_02014,SPS10_01915,SPS2_01697,SPS1_00848,SPS8_01651,SPS4_00928,SPS3_00670,SPS5_01105,SPS7_01852,SPS1_02164,SPS3_00362,SPS7_02045,SPS6_00351,SPS6_01980,	SP_RS01800	SP_0369		penicillin-binding protein 1A
368	1	1	1	1	1	1	1	1	1	1	1	SPS3_01903,SPS5_00928,SPS8_00813,SPS1_00652,SPS4_00572,SPS2_00430,SPS10_00295,SPS9_00342,SPS7_01621,SP_RS01645,SPS6_01875,	SP_RS01645	SP_0337		phospho-N-acetylmuramoyl-pentapeptide-transferase
369	4	5	4	4	4	4	4	4	4	4	4	SPS1_01857,SPS3_01748,SPS3_00859,SPS9_01447,SPS2_00719,SPS7_00744,SPS8_01383,SPS4_01435,SPS2_01869,SPS7_00250,SPS5_00929,SPS5_01732,SPS6_01682,SPS9_01873,SPS9_00343,SPS1_02287,SPS10_01519,SPS6_01158,SPS1_00653,SPS7_01320,SPS6_01876,SPS10_00296,SPS8_00490,SPS5_00311,SPS5_01148,SPS4_00333,SP_RS01650,SPS3_01114,SPS8_00811,SPS9_01342,SPS7_01619,SP_RS04015,SP_RS11210,SPS4_00573,SPS8_01876,SPS1_01120,S…	SP_RS01650	SP_0338		ATP-dependent Clp protease ATP-binding subunit
370	1	1	1	1	1	1	1	1	1	1	1	SPS7_01943,SPS10_00297,SPS5_00930,SP_RS01655,SPS4_00574,SPS2_00434,SPS6_01877,SPS8_00810,SPS9_00344,SPS3_01906,SPS1_00654,	SP_RS01655	SP_0340		S-ribosylhomocysteine lyase
371	1	1	1	1	1	1	1	1	1	1	1	SPS3_01907,SPS4_00575,SPS1_00655,SP_RS01660,SPS8_00809,SPS6_01878,SPS2_00435,SPS10_00298,SPS7_01944,SPS9_00345,SPS5_00931,	SP_RS01660	SP_0341		hypothetical protein
372	3	3	3	3	3	3	3	3	3	3	3	SPS6_00417,SPS3_00477,SP_RS01690,SPS8_01846,SPS10_01175,SPS4_00947,SPS3_00605,SPS1_01692,SPS6_00594,SPS2_00438,SPS2_01486,SPS5_00047,SP_RS09760,SPS2_00109,SPS1_00394,SPS9_00349,SPS8_00805,SPS6_00370,SPS4_00672,SPS10_00420,SP_RS06705,SPS4_00797,SPS8_00144,SPS5_00491,SPS7_01072,SPS9_01144,SPS9_01276,SPS5_00222,SPS3_00381,SPS1_00968,SPS7_01948,SPS10_01457,SPS7_00620,	SP_RS01690	SP_0346		LytR family transcriptional regulator
373	1	1	1	1	1	1	1	1	1	1	1	SPS9_00350,SPS2_00439,SPS6_00369,SPS4_00946,SPS7_01949,SPS1_00969,SPS5_00490,SPS10_01176,SPS3_00380,SP_RS01695,SPS8_00804,	SP_RS01695	SP_0347		tyrosine-protein phosphatase CpsB
374	1	1	1	1	1	1	1	1	1	1	1	SPS10_01177,SPS2_00440,SPS9_00351,SP_RS01700,SPS5_00489,SPS3_00379,SPS7_01950,SPS8_00803,SPS1_00970,SPS4_00945,SPS6_00368,	SP_RS01700	SP_0348		capsular polysaccharide biosynthesis protein CpsC
375	1	1	1	1	1	1	1	1	1	1	1	SPS2_00441,SPS10_01178,SPS4_00944,SPS7_01951,SPS3_00378,SPS5_00488,SPS8_00802,SPS1_00971,SPS6_00367,SP_RS01705,SPS9_00352,	SP_RS01705	SP_0349		tyrosine-protein kinase CpsD
376	2	3	2	2	2	2	2	2	2	2	2	SP_RS01710,SPS6_00366,SPS4_00165,SPS1_02157,SPS5_00656,SPS7_00868,SPS3_00377,SPS9_00353,SPS8_00801,SPS10_01130,SPS1_00972,SPS3_01290,SPS6_00688,SPS7_01952,SPS2_00839,SPS4_00943,SPS1_00774,SPS8_00892,SP_RS09115,SPS10_01179,SPS9_00453,SPS2_00442,SPS5_00487,	SP_RS01710	SP_0350		UDP-phosphate galactose phosphotransferase
377	2	1	0	1	1	1	1	0	0	0	0	SPS1_02151,SPS6_00360,SPS5_00481,SPS3_00371,SP_RS01760,SP_RS01745,SPS4_00937,	SP_RS01760	SP_0360		UDP-N-acetyl glucosamine 2-epimerase
378	4	1	1	0	0	0	0	1	2	2	0	SP_RS01765,SPS1_00456,SPS2_00453,SPS8_00075,SPS9_02006,SP_RS06430,SP_RS03150,SPS9_00625,SP_RS07070,SPS8_00706,SPS7_00552,	SP_RS01765			transposase
379	1	0	0	0	0	0	0	0	0	0	0	SP_RS06425,	SP_RS06425			hypothetical protein
383	4	4	3	1	1	1	1	2	2	1	1	SPS1_02295,SP_RS01770,SP_RS11290,SPS7_00760,SPS1_02367,SPS2_00040,SPS3_01130,SPS6_01174,SPS8_00474,SPS2_00735,SPS5_01164,SPS1_02387,SP_RS06435,SPS2_00452,SPS8_00074,SPS1_02361,SPS7_00551,SP_RS07075,SPS4_00349,SPS9_01326,SPS10_00770,	SP_RS01770			transposase
384	5	1	3	2	2	2	2	3	2	3	2	SPS2_00736,SP_RS01780,SPS7_00245,SPS4_01493,SPS8_00073,SP_RS03970,SPS10_00768,SPS7_00550,SPS3_01599,SPS5_01166,SP_RS11300,SPS9_01725,SPS9_00366,SPS2_00039,SPS8_00557,SP_RS07085,SPS10_01450,SPS7_00762,SP_RS06445,SPS4_00351,SPS6_01176,SPS3_01132,SPS6_01568,SPS2_02012,SPS5_02029,SPS9_01324,SPS1_02242,	SP_RS01780			transposase
385	4	4	4	4	4	4	4	4	4	4	4	SPS9_00508,SPS1_01160,SPS10_01325,SPS7_02011,SPS2_01050,SPS4_01223,SPS9_01988,SPS6_01382,SPS10_01896,SPS5_01886,SPS1_00990,SPS3_01949,SPS4_01862,SPS6_01921,SPS3_00901,SPS8_01948,SP_RS04200,SPS10_01559,SPS10_01188,SPS3_01362,SPS9_00624,SPS5_00474,SPS3_00364,SPS5_01982,SPS1_02048,SP_RS09395,SPS9_01489,SPS8_01423,SP_RS01790,SPS6_00853,SPS7_01854,SP_RS07525,SPS4_00930,SPS1_01891,SPS6_00353,SPS8_00841…	SP_RS04200			hypothetical protein
387	1	1	1	1	1	1	1	1	1	1	1	SPS3_00361,SPS5_00471,SPS10_01191,SP_RS01805,SPS4_00927,SPS2_00457,SPS1_00993,SPS8_00781,SPS9_00621,SPS7_01851,SPS6_00350,	SP_RS01805	SP_0370		Holliday junction resolvase RecU
388	1	2	1	1	1	1	1	1	1	1	1	SPS3_00360,SPS5_00470,SPS7_01850,SP_RS01810,SPS2_00458,SPS1_02337,SPS1_00994,SPS8_00780,SPS9_00620,SPS4_00926,SPS10_01192,SPS6_00349,	SP_RS01810	SP_0371		hypothetical protein
389	1	2	1	1	1	1	1	1	1	1	1	SPS2_00459,SPS7_01849,SPS10_01193,SP_RS01815,SPS1_00995,SPS1_02336,SPS5_00469,SPS4_00925,SPS8_00779,SPS9_00619,SPS6_00348,SPS3_00359,	SP_RS01815	SP_0372		cell cycle protein GpsB
390	1	1	1	1	1	1	1	1	1	1	1	SPS2_00460,SP_RS01825,SPS5_00468,SPS6_00347,SPS3_00358,SPS10_01194,SPS7_01848,SPS9_00618,SPS8_00778,SPS1_00996,SPS4_00924,	SP_RS01825	SP_0373		RNA methyltransferase
391	1	1	1	1	1	1	1	1	1	1	1	SPS3_00357,SP_RS01830,SPS7_01847,SPS9_00617,SPS4_00923,SPS1_00997,SPS5_00467,SPS2_00461,SPS10_01195,SPS8_00777,SPS6_00346,	SP_RS01830	SP_0374		Holliday junction DNA helicase
392	1	1	1	1	1	1	1	1	1	1	1	SPS2_00462,SP_RS01835,SPS4_00922,SPS5_00466,SPS3_00356,SPS8_00776,SPS7_01846,SPS6_00345,SPS10_01196,SPS1_00998,SPS9_00616,	SP_RS01835	SP_0375		phosphogluconate dehydrogenase (NADP(+)-dependent, decarboxylating)
393	1	1	1	1	1	1	1	2	1	1	1	SPS2_00466,SPS7_01842,SPS7_01748,SP_RS01860,SPS3_00351,SPS9_00612,SPS5_00461,SPS6_00340,SPS8_00772,SPS4_00917,SPS1_01003,SPS10_01200,	SP_RS01860	SP_0380		lanthionine synthetase
394	3	2	1	1	1	1	1	1	0	0	1	SPS4_01948,SPS5_00272,SPS6_00773,SPS1_02088,SPS3_01573,SPS1_01824,SPS7_01749,SPS2_00224,SP_RS06595,SPS10_00938,SP_RS05245,SP_RS07945,	SP_RS06595	SP_1344		lanthionine synthetase
397	2	2	2	2	2	2	2	2	2	2	2	SPS3_01276,SP_RS01870,SPS10_01144,SPS5_00459,SPS8_00767,SPS2_00853,SP_RS09195,SPS8_00877,SPS4_00915,SPS5_00642,SPS3_00349,SPS7_01840,SPS9_00610,SPS2_00468,SPS4_00179,SPS7_00883,SPS1_00789,SPS6_00674,SPS1_01005,SPS10_01202,SPS6_00338,SPS9_00468,	SP_RS01870	SP_0381		mevalonate kinase
398	1	1	1	1	1	1	1	1	1	1	1	SPS9_00609,SPS10_01203,SPS6_00337,SPS4_00914,SPS1_01006,SPS2_00469,SPS5_00458,SPS7_01839,SPS3_00348,SP_RS01875,SPS8_00766,	SP_RS01875	SP_0382		diphosphomevalonate decarboxylase
399	1	1	1	1	1	1	1	1	1	1	1	SPS8_00765,SPS3_00347,SPS7_01838,SPS10_01204,SPS2_00470,SPS5_00457,SPS1_01007,SPS9_00608,SPS6_00336,SP_RS01880,SPS4_00913,	SP_RS01880	SP_0383		phosphomevalonate kinase
400	1	1	1	1	1	1	1	1	1	1	1	SPS10_01205,SPS8_00764,SPS9_00607,SPS5_00456,SPS3_00346,SPS2_00471,SPS7_01837,SPS6_00335,SPS4_00912,SP_RS01885,SPS1_01008,	SP_RS01885	SP_0384		type 2 isopentenyl-diphosphate Delta-isomerase
401	1	1	1	1	1	1	1	1	1	1	1	SPS10_01206,SPS3_00345,SPS8_00763,SPS1_01009,SPS9_00606,SPS5_00455,SPS2_00472,SPS7_01836,SPS6_00334,SP_RS01890,SPS4_00911,	SP_RS01890	SP_0385		transporter
402	2	2	2	2	2	2	2	2	2	2	2	SP_RS01895,SPS9_01217,SPS3_00344,SPS6_00333,SPS4_00723,SPS8_01441,SPS3_00528,SPS1_01010,SP_RS10060,SPS7_01835,SPS10_01207,SPS2_00473,SPS5_00148,SPS9_00605,SPS1_01637,SPS10_01510,SPS7_01020,SPS6_00517,SPS5_00454,SPS8_00762,SPS4_00910,SPS2_01428,	SP_RS01895	SP_0386		two-component sensor histidine kinase
403	1	1	1	1	1	1	1	1	0	1	1	SPS10_01209,SPS6_00331,SP_RS01905,SPS5_00452,SPS3_00342,SPS9_00603,SPS2_00475,SPS7_01833,SPS4_00908,SPS1_01012,	SP_RS01905			hypothetical protein
404	2	0	0	0	0	0	0	0	0	0	0	SP_RS01910,SP_RS07615,	SP_RS01910			hypothetical protein
405	1	1	1	0	0	0	0	1	0	0	0	SPS7_01395,SPS2_00483,SPS1_02181,SP_RS01955,	SP_RS01955	SP_0394		pts system mannitol-specific eiicb component
406	2	2	2	2	2	2	2	2	1	2	2	SPS4_01776,SPS9_01827,SP_RS01960,SPS10_00948,SPS6_00216,SPS3_01582,SPS5_01764,SPS9_00313,SPS5_00899,SP_RS07995,SPS4_00543,SPS2_00484,SPS2_02144,SPS1_01245,SPS1_02182,SPS6_01714,SPS7_01396,SPS10_00266,SPS7_01649,SPS3_00226,SPS8_01060,	SP_RS01960	SP_0395		phosphotransferase
407	3	3	3	3	3	3	3	3	3	3	3	SPS9_01775,SPS2_01817,SPS8_00544,SP_RS10275,SPS2_01822,SPS3_00702,SPS1_01761,SPS9_01519,SPS9_01515,SPS3_01475,SPS4_01375,SPS4_01371,SPS8_01534,SPS5_01217,SPS4_00271,SPS2_02062,SPS5_01137,SPS10_01620,SPS5_01213,SPS10_00839,SPS8_01530,SPS7_01548,SPS1_00903,SPS7_01553,SP_RS10295,SPS6_01486,SP_RS10875,SPS6_01370,SPS7_00685,SPS10_01616,SPS6_01490,SPS1_01757,SPS3_01479,	SP_RS10275	SP_2032		L-ascorbate-6-phosphate lactonase
408	5	5	2	4	4	4	4	2	1	4	4	SPS6_01710,SPS5_01760,SPS10_00944,SPS9_01823,SPS5_01762,SPS4_01472,SPS7_01397,SP_RS04325,SPS6_01404,SP_RS01965,SPS9_01824,SPS9_00723,SPS6_01711,SPS8_01341,SP_RS07985,SPS7_01783,SPS6_01712,SPS1_02183,SPS3_01580,SPS5_01761,SPS3_01578,SPS5_01268,SPS1_01243,SPS3_01579,SPS3_01384,SP_RS07975,SPS2_01290,SPS1_01990,SPS10_00946,SPS2_00485,SPS10_00945,SPS4_01773,SPS1_01241,SPS4_01772,SPS10_01350,SPS9_01825…	SP_RS04325	SP_0877		PTS fructose transporter subunit IIC
409	1	1	1	0	0	0	0	1	0	0	0	SPS7_01398,SPS2_00486,SPS1_02184,SP_RS01970,	SP_RS01970	SP_0397		mannitol-1-phosphate 5-dehydrogenase
411	1	1	1	1	1	1	1	1	1	1	1	SPS3_00338,SPS4_00904,SPS10_01213,SPS9_00599,SPS8_00753,SPS6_00327,SPS7_01400,SPS1_01016,SPS2_00488,SP_RS01990,SPS5_00448,	SP_RS01990	SP_0401		exodeoxyribonuclease V subunit alpha
412	1	1	1	1	1	1	1	1	1	1	1	SPS7_01401,SPS1_01017,SPS4_00903,SPS5_00447,SPS3_00337,SPS8_00752,SPS6_00326,SPS9_00598,SPS10_01214,SP_RS01995,SPS2_00489,	SP_RS01995	SP_0402		signal peptidase I
413	1	1	1	1	1	1	1	1	1	1	1	SPS7_01402,SPS1_01018,SPS4_00902,SPS5_00446,SPS3_00336,SPS2_00490,SPS6_00325,SPS9_00597,SPS10_01215,SP_RS02000,SPS8_00751,	SP_RS02000	SP_0403		ribonuclease HIII
414	1	1	1	1	1	1	1	1	1	1	1	SPS1_01020,SPS10_01217,SPS6_00323,SP_RS02010,SPS5_00444,SPS3_00334,SPS7_01404,SPS8_00749,SPS9_00595,SPS4_00900,SPS2_00492,	SP_RS02010	SP_0405		colicin V production protein
415	1	2	2	2	2	2	2	2	2	2	2	SP_RS02015,SPS6_01887,SPS6_00322,SPS10_01218,SPS9_01685,SPS10_00894,SPS5_00443,SPS3_01916,SPS8_01922,SPS7_01405,SPS4_00899,SPS2_00493,SPS1_00827,SPS9_00594,SPS7_01387,SPS4_00218,SPS2_02097,SPS1_01021,SPS3_00333,SPS8_00748,SPS5_01949,	SP_RS02015	SP_0406		endonuclease MutS2
416	1	1	1	1	1	1	1	1	1	1	1	SPS2_00494,SPS8_00747,SPS1_01022,SPS10_01219,SPS6_00321,SPS4_00898,SPS7_01406,SPS9_00593,SPS5_00442,SP_RS02020,SPS3_00332,	SP_RS02020	SP_0408		sodium:alanine symporter
417	1	1	1	1	1	1	1	1	1	1	1	SPS10_01220,SPS1_01023,SPS6_00320,SP_RS02025,SPS5_00441,SPS3_00331,SPS7_01407,SPS8_00746,SPS9_00592,SPS4_00897,SPS2_00495,	SP_RS02025	SP_0409		alkylhydroperoxidase
418	1	1	1	1	1	1	1	1	1	1	1	SPS1_01024,SPS2_00496,SPS8_00745,SP_RS02030,SPS6_00319,SPS4_00896,SPS10_01221,SPS7_01408,SPS9_00591,SPS5_00440,SPS3_00330,	SP_RS02030	SP_0410		C4-dicarboxylate ABC transporter
419	1	1	1	1	1	1	1	1	1	1	1	SPS10_01223,SPS3_00328,SPS2_00498,SPS1_01026,SPS9_00589,SPS5_00438,SPS7_01410,SPS8_00743,SPS6_00317,SP_RS02040,SPS4_00894,	SP_RS02040	SP_0412		PTS mannose transporter accessory protein ManO
420	1	1	1	1	1	1	1	1	1	1	1	SPS1_01027,SP_RS02045,SPS4_00893,SPS5_00437,SPS3_00327,SPS8_00742,SPS2_00499,SPS6_00316,SPS7_01411,SPS10_01224,SPS9_00588,	SP_RS02045	SP_0413		aspartate kinase
421	1	1	1	1	1	1	1	1	1	1	1	SPS10_01225,SPS1_01028,SPS6_00315,SP_RS02050,SPS5_00436,SPS3_00326,SPS7_01412,SPS8_00741,SPS9_00587,SPS4_00892,SPS2_00500,	SP_RS02050	SP_0415		enoyl-CoA hydratase
422	1	1	1	1	1	1	1	1	1	1	1	SPS3_00325,SPS4_00891,SPS2_00501,SP_RS02055,SPS1_01029,SPS6_00314,SPS7_01413,SPS8_00740,SPS9_00586,SPS10_01226,SPS5_00435,	SP_RS02055	SP_0416		MarR family transcriptional regulator
423	1	1	1	1	1	1	1	1	1	1	1	SPS10_01227,SPS1_01030,SPS6_00313,SP_RS02060,SPS5_00434,SPS3_00324,SPS7_01414,SPS8_00739,SPS9_00585,SPS4_00890,SPS2_00502,	SP_RS02060	SP_0417		3-oxoacyl-ACP synthase III
424	1	1	1	1	1	1	1	1	1	1	1	SPS1_01032,SPS3_00322,SP_RS02070,SPS9_00583,SPS8_00737,SPS7_01416,SPS4_00888,SPS5_00432,SPS6_00311,SPS10_01229,SPS2_00504,	SP_RS02070	SP_0419		2-nitropropane dioxygenase
425	1	1	1	1	1	1	1	1	1	1	1	SPS2_00505,SPS3_00321,SPS10_01230,SP_RS02075,SPS9_00582,SPS5_00431,SPS1_01033,SPS7_01417,SPS8_00736,SPS6_00310,SPS4_00887,	SP_RS02075	SP_0420		malonyl CoA-acyl carrier protein transacylase
426	1	1	1	1	1	1	1	1	1	1	1	SPS10_01232,SPS1_01035,SPS6_00308,SP_RS02085,SPS5_00429,SPS3_00319,SPS7_01419,SPS8_00734,SPS9_00580,SPS4_00885,SPS2_00507,	SP_RS02085	SP_0422		beta-ketoacyl-[acyl-carrier-protein] synthase II
427	1	1	1	1	1	1	1	1	1	1	1	SPS10_01233,SPS5_00428,SP_RS02090,SPS4_00884,SPS2_00508,SPS9_00579,SPS6_00307,SPS7_01420,SPS8_00733,SPS3_00318,SPS1_01036,	SP_RS02090	SP_0423		acetyl-CoA carboxylase biotin carboxyl carrier protein subunit
428	1	1	1	1	1	1	1	1	1	1	1	SPS7_01421,SPS10_01234,SPS6_00306,SPS9_00578,SPS5_00427,SPS3_00317,SPS2_00509,SPS8_00732,SPS4_00883,SP_RS02095,SPS1_01037,	SP_RS02095	SP_0424		beta-hydroxyacyl-ACP dehydratase
429	1	1	1	1	1	1	1	1	1	1	1	SPS8_00731,SPS1_01038,SPS5_00426,SP_RS02100,SPS4_00882,SPS2_00510,SPS6_00305,SPS7_01422,SPS9_00577,SPS3_00316,SPS10_01235,	SP_RS02100	SP_0425		acetyl-CoA carboxylase biotin carboxylase subunit
430	1	1	1	1	1	1	1	1	1	1	1	SPS10_01236,SPS1_01039,SPS6_00304,SP_RS02105,SPS5_00425,SPS3_00315,SPS7_01423,SPS8_00730,SPS9_00576,SPS4_00881,SPS2_00511,	SP_RS02105	SP_0426		acetyl-CoA carboxylase carboxyl transferase subunit beta
431	1	1	1	1	1	1	1	1	1	1	1	SPS7_01424,SP_RS02110,SPS6_00303,SPS8_00729,SPS5_00424,SPS3_00314,SPS1_01040,SPS10_01237,SPS9_00575,SPS4_00880,SPS2_00512,	SP_RS02110	SP_0427		acetyl-CoA carboxylase carboxyl transferase subunit alpha
432	1	1	1	1	1	1	1	1	1	1	1	SPS3_00313,SPS4_00879,SPS10_01238,SP_RS02115,SPS8_00728,SPS6_00302,SPS1_01041,SPS2_00513,SPS9_00574,SPS7_01425,SPS5_00423,	SP_RS02115	SP_0429		acetyl-CoA carboxylase
433	1	1	1	1	1	1	1	1	1	1	1	SPS7_01427,SPS10_01240,SPS5_00422,SP_RS02135,SPS4_00878,SPS2_00516,SPS6_00301,SPS8_00726,SPS9_00572,SPS3_00312,SPS1_01044,	SP_RS02135	SP_0433		N utilization substance protein B homolog
434	1	1	1	1	1	1	1	1	1	1	1	SPS8_00725,SPS10_01241,SPS5_00421,SP_RS02140,SPS4_00877,SPS2_00517,SPS6_00300,SPS7_01428,SPS9_00571,SPS3_00311,SPS1_01045,	SP_RS02140	SP_0434		hypothetical protein
435	1	1	1	1	1	1	1	1	1	1	1	SPS1_01046,SPS10_01242,SPS6_00299,SP_RS02145,SPS5_00420,SPS3_00310,SPS7_01429,SPS8_00724,SPS9_00570,SPS4_00876,SPS2_00518,	SP_RS02145	SP_0435		elongation factor P
436	1	1	1	1	1	1	1	1	1	1	1	SPS1_01047,SPS2_00519,SPS3_00308,SPS4_00874,SPS8_00723,SPS7_01430,SPS5_00418,SPS6_00297,SPS10_01243,SP_RS02150,SPS9_00569,	SP_RS02150	SP_0436		aspartyl/glutamyl-tRNA(Asn/Gln) amidotransferase subunit B
438	1	1	1	1	1	1	1	1	1	1	1	SPS1_01049,SPS3_00306,SPS2_00521,SP_RS02160,SPS8_00721,SPS6_00295,SPS10_01245,SPS7_01432,SPS4_00872,SPS9_00567,SPS5_00416,	SP_RS02160	SP_0438		glutamyl-tRNA amidotransferase subunit C
439	1	1	1	1	1	1	1	1	1	1	1	SPS10_01248,SPS1_01052,SPS6_00293,SP_RS02175,SPS5_00414,SPS3_00304,SPS7_01435,SPS8_00719,SPS9_00564,SPS4_00870,SPS2_00524,	SP_RS02175	SP_0441		50S ribosomal protein L28
440	1	1	1	1	1	1	1	1	1	1	1	SPS10_01249,SPS1_01053,SPS6_00292,SP_RS02180,SPS5_00413,SPS3_00303,SPS7_01436,SPS8_00718,SPS9_00563,SPS4_00869,SPS2_00525,	SP_RS02180	SP_0442		hypothetical protein
441	1	1	1	1	1	1	1	1	1	1	1	SPS10_01250,SPS2_00526,SPS3_00302,SP_RS02185,SPS1_01054,SPS8_00717,SPS4_00868,SPS5_00412,SPS6_00291,SPS9_00562,SPS7_01437,	SP_RS02185	SP_0443		dihydroxyacetone kinase
442	2	2	2	2	2	2	2	2	2	2	2	SP_RS02190,SPS5_01923,SPS2_00527,SPS5_00411,SPS2_00347,SPS8_00630,SPS1_00184,SPS8_00716,SPS10_00717,SPS6_01823,SPS9_00561,SPS1_01055,SPS7_01438,SPS7_00173,SPS6_00290,SP_RS03575,SPS3_01421,SPS9_00809,SPS4_00867,SPS10_01251,SPS3_00301,SPS4_01899,	SP_RS02190	SP_0445		acetolactate synthase
443	1	1	1	1	1	1	1	1	1	1	1	SPS8_00715,SPS10_01252,SPS5_00410,SP_RS02195,SPS4_00866,SPS2_00528,SPS6_00289,SPS7_01439,SPS9_00560,SPS3_00300,SPS1_01056,	SP_RS02195	SP_0446		acetolactate synthase small subunit
444	1	1	0	0	0	0	1	1	0	1	1	SPS7_01440,SPS1_01057,SPS9_00559,SPS6_00288,SP_RS02200,SPS10_01253,	SP_RS02200	SP_0447		ketol-acid reductoisomerase
450	1	1	1	1	1	1	1	1	1	1	1	SPS7_01441,SPS2_00530,SPS9_00558,SP_RS02205,SPS6_00287,SPS4_00864,SPS10_01254,SPS1_01058,SPS8_00713,SPS5_00408,SPS3_00298,	SP_RS02205	SP_0448		hypothetical protein
451	1	1	1	1	1	1	1	1	1	1	1	SPS2_00531,SPS3_00297,SPS10_01255,SP_RS02210,SPS9_00557,SPS5_00407,SPS1_01059,SPS7_01442,SPS8_00712,SPS6_00286,SPS4_00863,	SP_RS02210	SP_0449		hypothetical protein
452	2	2	2	2	2	2	2	2	2	2	2	SP_RS02215,SPS6_01173,SPS4_00862,SPS8_00711,SP_RS11285,SPS9_01327,SPS1_01798,SPS3_00296,SPS3_01129,SPS7_00759,SPS2_00532,SPS7_01443,SPS10_00771,SPS9_00556,SPS4_00348,SPS8_00475,SPS1_01060,SPS2_00734,SPS6_00285,SPS10_01256,SPS5_00406,SPS5_01163,	SP_RS02215	SP_0450		threonine dehydratase
453	1	1	1	1	1	1	1	1	1	1	1	SPS10_01257,SPS5_00405,SP_RS02220,SPS4_00861,SPS2_00533,SPS7_01444,SPS6_00284,SPS8_00710,SPS9_00555,SPS3_00295,SPS1_01061,	SP_RS02220	SP_0451		hypothetical protein
454	1	1	1	1	1	1	1	1	1	1	1	SPS3_00292,SP_RS02235,SPS9_00552,SPS2_00536,SPS10_01260,SPS6_00281,SPS4_00858,SPS8_00707,SPS7_01447,SPS1_01064,SPS5_00402,	SP_RS02235	SP_0454		hypothetical protein
455	1	0	0	0	0	0	0	0	0	0	0	SP_RS02240,	SP_RS02240	SP_0455		hypothetical protein
456	2	2	0	3	2	3	3	1	1	3	2	SPS1_00825,SPS5_00401,SPS6_00280,SPS9_00551,SPS5_01947,SPS3_01108,SPS5_01599,SPS10_00896,SPS3_00291,SPS9_00686,SP_RS10565,SPS6_01150,SPS3_01914,SPS4_00857,SPS8_01924,SPS4_00216,SP_RS04530,SPS10_01261,SPS1_01065,SPS7_01389,SPS6_01885,SPS9_01687,	SP_RS10565			transposase
457	1	1	1	2	2	2	2	2	1	0	0	SPS7_02057,SPS3_01107,SPS4_00856,SPS2_01322,SPS5_01600,SPS6_01149,SP_RS02250,SPS5_00400,SPS8_02014,SPS6_00279,SPS4_01355,SPS1_01370,SPS7_01107,SPS3_00290,	SP_RS02250			transposase
458	1	1	1	1	1	1	1	1	1	1	1	SPS10_01262,SPS1_01066,SPS6_00278,SP_RS02255,SPS5_00399,SPS3_00289,SPS7_02058,SPS8_01709,SPS9_00550,SPS4_00855,SPS2_01740,	SP_RS02255	SP_0457		undecaprenyl-diphosphatase
459	1	1	1	1	1	1	1	1	1	1	0	SPS3_00288,SPS1_01067,SPS7_01827,SPS8_01710,SPS5_00398,SPS2_01739,SPS9_00549,SPS6_00277,SP_RS02260,SPS4_00854,	SP_RS02260	SP_0458		DNA polymerase IV
460	1	0	0	1	1	1	1	0	0	0	0	SPS6_00274,SPS5_00395,SPS4_00851,SPS3_00285,SP_RS02275,	SP_RS02275	SP_0461		transcriptional regulator
461	2	0	0	3	3	3	3	0	0	0	0	SPS6_01535,SPS3_00282,SPS3_00284,SPS4_00850,SP_RS02290,SPS4_01561,SPS6_00271,SPS3_01524,SPS5_00394,SPS5_01364,SPS6_00273,SPS5_00392,SP_RS02280,SPS4_00848,	SP_RS02290			cell wall surface anchor protein
462	1	0	0	1	1	1	1	0	0	0	0	SPS4_00849,SPS3_00283,SPS5_00393,SP_RS02285,SPS6_00272,	SP_RS02285	SP_0463		cell wall surface anchor protein
463	4	1	1	4	4	4	4	1	1	1	1	SP_RS02295,SPS3_00279,SPS4_00846,SPS3_00281,SPS1_00297,SPS5_00389,SPS10_00516,SPS3_00280,SPS6_01789,SPS4_00845,SPS2_01259,SPS7_01233,SP_RS02300,SPS5_00391,SPS8_00240,SP_RS05970,SPS3_01845,SPS4_00847,SPS9_00971,SPS5_01819,SPS6_00270,SPS4_01830,SPS6_00269,SPS6_00268,SPS5_00390,SP_RS02305,	SP_RS02295	SP_0466		class C sortase
464	1	1	1	1	1	1	1	1	1	1	1	SPS3_00274,SPS4_01529,SPS2_01736,SP_RS02320,SPS10_01266,SPS6_00264,SPS7_01824,SPS8_01716,SPS9_00545,SPS1_01071,SPS5_01332,	SP_RS02320	SP_0471		hypothetical protein
465	1	1	1	1	1	1	1	1	1	1	1	SPS10_01267,SPS9_00544,SPS1_01072,SP_RS02330,SPS6_00263,SPS4_01530,SPS2_01735,SPS7_01823,SPS8_01717,SPS5_01333,SPS3_00273,	SP_RS02330			transposase
466	1	1	0	1	1	1	1	0	0	0	0	SPS1_01075,SPS6_00260,SPS5_01336,SPS3_00270,SP_RS02345,SPS4_01533,	SP_RS02345	SP_0475		DUF4838 domain-containing protein
467	1	1	1	1	1	1	1	1	1	1	1	SPS1_01079,SPS7_01820,SPS3_00266,SP_RS02365,SPS8_01719,SPS10_01270,SPS4_01537,SPS5_01340,SPS6_00256,SPS9_00541,SPS2_01732,	SP_RS02365	SP_0479		Trk system potassium transporter TrkH
468	1	1	1	1	1	1	1	1	1	1	1	SPS10_01272,SPS1_01081,SPS6_00254,SP_RS02375,SPS5_01342,SPS3_00264,SPS7_01818,SPS8_01721,SPS9_00539,SPS4_01539,SPS2_01730,	SP_RS02375	SP_0481		DNA-directed RNA polymerase subunit delta
469	1	1	1	1	1	1	1	1	1	1	1	SPS10_01273,SPS3_00263,SP_RS02380,SPS1_01082,SPS7_01817,SPS9_00538,SPS4_01540,SPS5_01343,SPS6_00253,SPS8_01722,SPS2_01729,	SP_RS02380	SP_0482		DUF3816 family protein
470	3	3	3	3	3	3	3	3	3	3	2	SPS9_02008,SPS3_01778,SP_RS02395,SPS7_00768,SPS2_01726,SPS5_01346,SPS10_00762,SPS9_01318,SP_RS11330,SPS1_01085,SPS4_00357,SP_RS07050,SPS8_00468,SPS4_01809,SPS5_01798,SPS9_00535,SPS10_01276,SPS7_01814,SPS2_00042,SPS6_01735,SPS1_00458,SPS1_01792,SPS7_00554,SPS6_00250,SPS3_01138,SPS8_00078,SPS5_01172,SPS2_00742,SPS4_01543,SPS8_01725,SPS3_00260,SPS6_01182,	SP_RS02395	SP_0484		cobalt ABC transporter permease
471	1	1	1	1	1	1	1	1	1	1	1	SPS10_01277,SPS1_01086,SPS3_00259,SPS6_00249,SPS2_01725,SPS5_01347,SPS7_01813,SPS8_01726,SPS9_00534,SP_RS02400,SPS4_01544,	SP_RS02400	SP_0486		RNA methyltransferase
472	1	1	1	1	1	1	1	1	1	1	1	SPS10_01278,SPS1_01087,SPS7_01812,SP_RS02405,SPS6_00248,SPS4_01545,SPS8_01727,SPS9_00533,SPS2_01724,SPS5_01348,SPS3_00258,	SP_RS02405	SP_0488		membrane protein
473	1	1	1	1	1	1	1	1	1	1	1	SPS3_00257,SPS4_01546,SPS2_01723,SPS7_01811,SPS9_00532,SPS6_00247,SPS1_01088,SPS8_01728,SPS10_01279,SP_RS02410,SPS5_01349,	SP_RS02410	SP_0489		phosphatase
474	1	1	1	1	1	1	1	1	1	1	1	SPS2_01722,SPS3_00256,SPS8_01729,SP_RS02415,SPS1_01089,SPS5_01350,SPS10_01280,SPS7_01810,SPS9_00531,SPS6_00246,SPS4_01547,	SP_RS02415	SP_0490		hypothetical protein
475	1	1	1	1	1	1	1	1	1	1	1	SPS10_01282,SPS1_01091,SPS6_00244,SP_RS02425,SPS5_01352,SPS3_00254,SPS7_01808,SPS8_01731,SPS9_00529,SPS4_01549,SPS2_01720,	SP_RS02425	SP_0493		DNA-directed RNA polymerase subunit delta
476	1	1	1	1	1	1	1	1	1	1	1	SPS2_01719,SPS8_01732,SPS4_01550,SPS5_01353,SPS3_00253,SPS9_00528,SPS6_00243,SPS7_01807,SPS1_01092,SP_RS02435,SPS10_01283,	SP_RS02435	SP_0494		CTP synthetase
477	4	4	4	4	4	4	4	3	3	3	3	SPS3_00660,SPS6_00242,SP_RS02445,SPS10_00395,SP_RS06840,SPS6_01328,SPS7_01376,SPS9_01169,SPS3_01294,SPS4_01551,SPS4_00697,SPS7_01806,SPS8_00119,SPS9_00527,SPS8_01641,SPS3_00502,SPS4_00229,SPS6_00692,SPS2_01687,SPS2_01718,SPS5_01095,SPS1_00838,SPS1_00420,SPS10_00883,SPS1_01093,SPS7_00595,SPS2_00833,SP_RS10630,SPS5_00022,SPS5_00660,SPS5_01354,SPS2_00084,SPS4_00161,SPS10_01284,SPS1_00769,SPS6_00392,…	SP_RS02445	SP_0496		sodium-dependent phosphate transporter
478	1	1	1	1	1	1	1	1	1	1	1	SPS10_01286,SPS1_01095,SPS6_00240,SP_RS02455,SPS5_01356,SPS3_00250,SPS7_01804,SPS8_01735,SPS9_00525,SPS4_01553,SPS2_01716,	SP_RS02455	SP_0499		phosphoglycerate kinase
479	1	1	1	1	1	1	1	1	1	1	1	SPS10_01287,SPS1_01096,SPS6_00239,SP_RS02460,SPS5_01357,SPS3_00249,SPS7_01803,SPS8_01736,SPS9_00524,SPS4_01554,SPS2_01715,	SP_RS02460	SP_0500		membrane protein
480	1	1	1	1	1	1	1	1	1	1	1	SPS2_01714,SPS5_01358,SP_RS02465,SPS4_01555,SPS1_01097,SPS7_01802,SPS6_00238,SPS8_01737,SPS9_00523,SPS3_00248,SPS10_01288,	SP_RS02465	SP_0501		MerR family transcriptional regulator
481	1	1	1	1	1	1	1	1	1	1	1	SPS1_01098,SPS9_00522,SPS5_01359,SP_RS02470,SPS4_01556,SPS2_01713,SPS6_00237,SPS7_01801,SPS8_01738,SPS3_00247,SPS10_01289,	SP_RS02470	SP_0502		type I glutamate--ammonia ligase
482	1	1	1	1	1	1	1	1	1	1	1	SPS3_00246,SPS4_01557,SPS2_01712,SP_RS02475,SPS1_01099,SPS6_00236,SPS7_01800,SPS8_01739,SPS9_00521,SPS10_01290,SPS5_01360,	SP_RS02475			hypothetical protein
483	3	1	2	3	1	3	3	3	2	1	2	SPS10_01359,SPS3_01394,SPS1_02000,SP_RS02480,SPS5_01283,SPS2_01298,SPS7_01793,SPS5_01279,SPS10_01363,SPS8_01351,SPS6_01415,SPS3_01399,SP_RS04375,SPS7_01794,SPS4_01482,SPS3_01395,SPS2_02141,SPS5_01278,SPS8_01355,SPS6_01414,SPS7_01798,SPS9_00713,SP_RS04395,SPS6_01419,	SP_RS02480	SP_0505		type I restriction-modification protein subunit S
484	1	1	1	1	1	1	1	1	1	1	1	SPS7_02064,SPS5_02036,SPS4_02003,SPS1_02320,SPS8_02001,SPS6_02006,SP_RS02495,SPS10_01932,SPS2_02145,SPS3_01995,SPS9_02060,	SP_RS02495	SP_0508		type I restriction endonuclease subunit S
486	1	1	1	1	1	1	1	1	1	1	1	SPS4_02002,SPS6_02007,SPS9_02059,SPS1_02319,SP_RS02490,SPS7_02063,SPS5_02035,SPS8_02000,SPS2_02146,SPS10_01933,SPS3_01994,	SP_RS02490	SP_0507		type I restriction-modification protein subunit S
487	2	2	3	3	2	2	3	2	3	2	4	SP_RS02485,SP_RS04390,SPS7_01797,SPS2_02137,SPS3_01398,SPS9_01742,SPS10_01683,SPS4_01643,SPS8_01748,SPS8_01354,SPS10_01362,SPS9_02053,SPS5_01282,SPS6_02001,SPS1_02278,SPS6_01418,xerS,SPS4_02000,SPS7_01720,SPS3_01647,SPS5_01486,SPS3_01993,SPS8_01998,SPS10_01791,SPS2_02140,SPS1_01938,SPS10_01934,SPS6_01616,SPS2_01632,	SP_RS02485	SP_0506		integrase
488	1	7	2	4	3	4	4	1	3	1	1	SPS1_01832,SPS2_00132,SP_RS05595,SPS1_02109,SPS3_00211,SPS8_00071,SPS9_00914,SPS3_00093,SPS7_00409,SPS1_01714,SPS3_00094,SPS6_00082,SPS5_00513,SPS5_00884,SPS1_00909,SPS4_00528,SPS1_02390,SPS4_00768,SPS6_00200,SPS3_00573,SPS6_00562,SPS8_00282,SPS6_00081,SPS5_01853,SPS8_00423,SPS2_00216,SPS10_00144,SPS1_00879,SPS4_00408,SPS1_00880,SPS5_00193,	SP_RS05595	SP_1129		integrase
494	2	2	2	2	2	2	2	2	2	2	2	SPS10_01358,SP_RS02500,SPS3_01393,SPS3_01877,SPS7_01877,SP_RS04370,SPS8_01350,SPS9_01614,SPS2_01571,SPS7_01792,SPS4_01883,SPS1_00001,SPS8_01596,SPS10_00534,SPS6_01413,SPS2_01297,SPS4_01481,SPS1_01999,SPS6_01807,SPS9_00714,SPS5_01907,SPS5_01277,	SP_RS02500	SP_0509		type I restriction endonuclease subunit M
495	2	2	2	2	2	2	2	2	2	2	2	SP_RS02505,SPS3_01400,SPS2_01570,SPS4_01882,SPS2_01299,SPS4_01483,SPS8_01595,SPS9_00710,SPS9_01613,SPS6_01806,SPS7_01878,SP_RS04400,SPS5_01906,SPS1_01344,SPS10_01364,SPS5_01284,SPS8_01356,SPS7_01799,SPS3_01876,SPS10_00535,SPS1_00002,SPS6_01420,	SP_RS02505	SP_0510		type I restriction endonuclease subunit R
496	1	0	1	0	0	0	0	0	1	0	0	SPS2_01569,SPS8_01594,SP_RS02510,	SP_RS02510			membrane protein
497	1	1	1	1	1	1	1	1	1	1	1	SPS9_01611,SP_RS02520,SPS4_01880,SPS5_01904,SPS3_01874,SPS1_00004,SPS10_00537,SPS6_01804,SPS7_01880,SPS2_01567,SPS8_01592,	SP_RS02520	SP_0515		HrcA family transcriptional regulator
498	1	1	1	1	1	1	1	1	1	1	1	SPS10_00538,SP_RS02525,SPS5_01903,SPS6_01803,SPS4_01879,SPS2_01566,SPS1_00005,SPS7_01881,SPS8_01591,SPS3_01873,SPS9_01610,	SP_RS02525	SP_0516		nucleotide exchange factor GrpE
500	1	1	1	1	1	1	1	1	1	1	1	SPS8_01588,SP_RS02540,SPS5_01900,SPS6_01800,SPS4_01876,SPS1_00008,SPS10_00541,SPS2_01563,SPS7_01884,SPS3_01870,SPS9_01607,	SP_RS02540	SP_0519		molecular chaperone DnaJ
501	1	1	1	1	1	1	1	1	1	1	1	SPS2_01561,SPS1_00009,SPS6_01799,SP_RS02545,SPS5_01899,SPS3_01869,SPS7_01885,SPS8_01587,SPS9_01606,SPS4_01875,SPS10_00542,	SP_RS02545	SP_0520		hypothetical protein
502	1	1	1	1	1	1	1	1	1	1	1	SPS9_01605,SPS10_00543,SPS5_01898,SP_RS02550,SPS3_01868,SPS1_00010,SPS6_01798,SPS7_01886,SPS8_01586,SPS2_01560,SPS4_01874,	SP_RS02550	SP_0521		histidine triad protein
503	1	2	1	1	1	1	1	1	1	1	1	SPS1_00092,SPS7_00083,SPS3_00992,SPS9_01388,SPS10_00624,SPS2_00264,SPS6_00958,SPS8_01688,SPS4_00959,SPS1_02276,SPS5_00820,SP_RS03080,	SP_RS03080	SP_0628		HIT family protein
504	1	1	1	1	1	1	1	1	1	1	1	SPS3_01866,SPS4_01872,SPS8_01584,SPS10_00545,SPS2_01558,SPS6_01796,SPS9_01603,SPS7_01888,SPS1_00012,SP_RS02560,SPS5_01896,	SP_RS02560	SP_0523		multidrug ABC transporter permease
505	1	1	1	1	1	1	1	1	2	1	1	SPS4_01871,SPS3_01865,SPS7_01889,SPS6_01795,SPS8_00181,SPS5_01895,SPS1_00013,SPS8_01583,SPS9_01602,SPS10_00546,SP_RS02565,SPS2_01557,	SP_RS02565	SP_0524		hypothetical protein
506	1	0	1	0	0	0	0	1	0	1	1	SP_RS06280,SPS7_00662,SPS10_00457,SPS9_01031,SPS2_01199,	SP_RS06280	SP_1281		hypothetical protein
507	2	2	2	2	2	2	2	2	2	2	3	SP_RS02580,SPS7_00787,SPS5_01892,SPS1_00016,SP_RS11430,SPS2_00761,SPS10_00743,SPS4_01868,SPS4_00375,SPS9_01299,SPS7_01892,SPS3_01862,SPS10_00549,SPS10_00742,SPS8_00449,SPS2_01554,SPS3_01156,SPS5_01190,SPS1_02142,SPS8_01580,SPS9_01599,SPS6_01792,SPS6_01200,	SP_RS02580	SP_0527		sensor kinase
508	1	1	1	1	1	1	1	1	1	1	1	SPS8_01579,SPS1_00017,SPS10_00550,SP_RS02585,SPS6_01825,SPS4_01043,SPS2_01553,SPS7_01893,SPS9_01598,SPS5_01671,SPS3_01962,	SP_RS02585	SP_0528		peptide pheromone BlpC
509	1	1	1	1	1	1	1	1	1	1	0	SPS1_02206,SPS5_01662,SPS6_01834,SPS4_01034,SPS8_01572,SPS7_01898,SPS9_01590,SPS3_01971,SP_RS02640,SPS2_01545,	SP_RS02640	SP_0536		immunity protein BlpL
510	10	6	1	4	7	5	3	6	6	7	3	SPS8_02015,SPS3_00710,SPS3_00960,SPS9_01398,SP_RS10915,SP_RS06415,SPS3_00839,SPS2_01164,SPS10_00021,SPS5_00809,SPS10_00891,SP_RS04700,SPS6_01836,SPS1_02009,SPS7_01706,SPS4_01032,SPS5_01660,SPS1_01453,SPS1_00276,SPS5_00979,SPS1_01609,SPS4_00809,SPS3_00617,SPS5_01859,SPS6_00606,SPS9_01126,SPS6_00947,SPS9_01644,SPS9_00664,SPS9_00074,SPS1_00920,SP_RS09695,SP_RS04650,SPS8_01956,SPS1_00830,SP_RS02650,S…	SP_RS10915	SP_2138		transposase
511	1	1	1	0	0	0	0	1	1	0	0	SPS1_01343,SP_RS08550,SPS7_00934,SPS8_01167,SPS2_01016,	SP_RS08550	SP_1728		hypothetical protein
512	1	1	1	0	0	0	0	1	1	0	1	SPS10_01951,SPS8_01571,SPS7_00004,SPS2_01544,SPS1_02205,SP_RS02680,	SP_RS02680	SP_0544		immunity protein BlpX
513	1	1	1	1	1	1	1	1	1	1	1	SPS10_00556,SPS8_01569,SPS4_01028,SP_RS02690,SPS3_01797,SPS1_00024,SPS5_01656,SPS6_01840,SPS7_00006,SPS2_01542,SPS9_01584,	SP_RS02690	SP_0546		membrane protein
514	1	1	1	1	1	1	1	1	1	1	1	SPS10_00558,SPS1_00026,SPS6_01842,SP_RS02700,SPS5_01654,SPS3_01799,SPS7_00008,SPS8_01567,SPS9_01582,SPS4_01026,SPS2_01540,	SP_RS02700	SP_0549		aminoglycoside phosphotransferase
515	1	1	1	1	1	1	1	1	1	1	1	SPS10_00559,SPS1_00027,SPS7_00009,SP_RS02705,SPS6_01843,SPS4_01025,SPS8_01566,SPS9_01581,SPS2_01539,SPS5_01653,SPS3_01800,	SP_RS02705	SP_0550		tRNA (guanosine(46)-N7)-methyltransferase TrmB
516	1	1	1	1	1	1	1	1	1	1	1	SPS7_00010,SPS8_01565,SPS5_01652,SP_RS02710,SPS4_01024,SPS1_00028,SPS6_01844,SPS9_01580,SPS2_01538,SPS3_01801,SPS10_00560,	SP_RS02710	SP_0552		ribosome maturation factor RimP
517	1	1	1	1	1	1	1	1	1	1	1	SPS2_01537,SPS10_00561,SPS6_01845,SP_RS02715,SPS5_01651,SPS3_01802,SPS7_00011,SPS8_01564,SPS9_01579,SPS4_01023,SPS1_00029,	SP_RS02715	SP_0553		transcription termination/antitermination protein NusA
518	1	1	1	1	1	1	1	1	1	1	1	SPS10_00562,SPS1_00030,SPS6_01846,SP_RS02720,SPS5_01650,SPS3_01803,SPS7_00012,SPS8_01563,SPS9_01578,SPS4_01022,SPS2_01536,	SP_RS02720	SP_0554		hypothetical protein
519	1	1	1	1	1	1	1	1	1	1	1	SPS10_00563,SPS1_00031,SPS6_01847,SP_RS02725,SPS5_01649,SPS3_01804,SPS7_00013,SPS8_01562,SPS9_01577,SPS4_01021,SPS2_01535,	SP_RS02725	SP_0555		hypothetical protein
520	1	1	1	1	1	1	1	1	1	1	1	SPS7_00015,SPS10_00565,SPS5_01647,SP_RS02735,SPS4_01019,SPS2_01533,SPS6_01849,SPS8_01560,SPS9_01575,SPS3_01806,SPS1_00033,	SP_RS02735	SP_0557		ribosome-binding factor A
521	1	3	1	1	1	1	1	1	1	1	1	SPS10_00566,SP_RS02740,SPS4_01018,SPS5_01646,SPS3_01807,SPS1_00035,SPS7_00016,SPS1_02310,SPS1_00034,SPS6_02005,SPS9_01574,SPS8_01559,SPS2_01532,	SP_RS02740	SP_0558		hypothetical protein
522	1	2	1	1	1	1	1	1	1	1	1	SPS1_00036,SPS3_01808,SPS10_00567,SP_RS02745,SPS9_01573,SPS7_00017,SPS5_01645,SPS1_02309,SPS2_01531,SPS8_01558,SPS6_02004,SPS4_01017,	SP_RS02745	SP_0559		hypothetical protein
523	1	1	1	1	1	1	1	1	1	1	1	SPS10_00568,SPS1_00038,SPS6_01927,SP_RS02755,SPS5_01643,SPS3_01810,SPS7_00020,SPS8_01556,SPS9_01571,SPS4_01015,SPS2_01529,	SP_RS02755	SP_0561		hypothetical protein
[truncated: 896 more rows]
