# Supplementary material for: Comparative genomic analysis of ten clinical Streptococcus pneumoniae collected from a Malaysian hospital reveal 31 new unique drug-resistant SNPs using whole genome sequencing
Source: J Biomed Sci. 2018 Feb 15;25:15. doi: 10.1186/s12929-018-0414-8 (PMC5815235; doi:10.1186/s12929-018-0414-8)
Supplement: Supplementary file 2 — Full list of non-synonymous single nucleotide polymorphisms (SNPs) in all ten pneumococcal clinical isolates. (XLSX 8827 kb) [file 12929_2018_414_MOESM2_ESM.xlsx]

## Sheet: Result-summary
Table S2. Full list of non-synonymous single nucleotide polymorphisms (SNPs) in all ten pneumococcal clinical isolates.
Num_NotAnnotatedRegion	AnnotatedNotProtein	Num_NonSynon	Num_Synon	NS/S	NSfractionOfAnnotated	NumLoci	Num_InAnnotatedGenomes	Num_NotInAnnotatedGenome
1257	134	7994	4760	1.67941	0.626784	29204	12754	16450

## Sheet: SNP_Annotations
LocusNum	Context	NonSynonymous	AnnotationType	AminoAcids	Codons	SNPPositiononProtein	GenomeName	fasta_header	SNPPositioninGenome	GenomeGI	Protein_GI	EC_number	locus_tag	feature_location	gene	note	product	protein_id	function	primary_tag
0	AAAAA.CCCCG	0	UnannotatedRegion
1	AAAAA.CGATC	0	NotInAnnotatedGenome
2	AAAAA.CTTCG	0	NotInAnnotatedGenome
3	AAAAA.GATCG	0	OnProtein	N	AAC_AAT	191	RefSPS	gi|194172857|ref|NC_003028.3|	1408739 R	194172857	446681841		SP_RS07385	complement(1408475..1409311)		Derived by automated computational analysis using gene prediction method: Protein Homology.	glutamine ABC transporter substrate-binding protein	WP_000759187.1		CDS
4	AAAAA.GCCCG	0	NotInAnnotatedGenome
5	AAAAA.GCGTC	0	OnProtein	A	GCA_GCT	38	RefSPS	gi|194172857|ref|NC_003028.3|	1693306 F	194172857	446436355		SP_RS08790	complement(1692958..1693419)		Derived by automated computational analysis using gene prediction method: Protein Homology.	transposase	WP_000514210.1		CDS
6	AAAAA.GGCCC	1	OnProtein	I_L	ATT_CTT	28	RefSPS	gi|194172857|ref|NC_003028.3|	634277 R	194172857	446929105		SP_RS03255	634196..634759		Derived by automated computational analysis using gene prediction method: Protein Homology.	hypothetical protein	WP_001006361.1		CDS
7	AAAAC.AAACG	0	NotInAnnotatedGenome
8	AAAAC.ACCCG	0	NotInAnnotatedGenome
9	AAAAC.AGTGC	0	UnannotatedRegion
10	AAAAC.ATGGG	0	NotInAnnotatedGenome
11	AAAAC.CCCGT	0	NotInAnnotatedGenome
12	AAAAC.CCGTC	0	NotInAnnotatedGenome
13	AAAAC.CCTGG	0	NotInAnnotatedGenome
14	AAAAC.CGCAC	0	OnProtein	T	ACG_ACT	135	RefSPS	gi|194172857|ref|NC_003028.3|	1176973 R	194172857	446444478		SP_RS06095	complement(1176088..1177377)		Derived by automated computational analysis using gene prediction method: Protein Homology.	signal recognition particle-docking protein FtsY	WP_000522333.1		CDS
15	AAAAC.CGCCC	0	UnannotatedRegion
16	AAAAC.CGCCT	0	NotInAnnotatedGenome
17	AAAAC.CGCTG	0	NotInAnnotatedGenome
18	AAAAC.CGGTA	0	NotInAnnotatedGenome
19	AAAAC.CGTCT	0	NotInAnnotatedGenome
20	AAAAC.CTAGG	0	OnProtein	T	ACA_ACC	115	RefSPS	gi|194172857|ref|NC_003028.3|	897249 F	194172857	446580837		SP_RS04690	896905..897873		Derived by automated computational analysis using gene prediction method: Protein Homology.	phosphate starvation protein PhoH	WP_000658183.1		CDS
21	AAAAC.CTGCC	1	OnProtein	P_T	ACT_CCT	180	RefSPS	gi|194172857|ref|NC_003028.3|	460050 R	194172857	487725274		SP_RS02365	complement(459148..460587)		Derived by automated computational analysis using gene prediction method: Protein Homology.	Trk system potassium transporter TrkH	WP_001809506.1		CDS
22	AAAAC.GATCA	0	NotInAnnotatedGenome
23	AAAAC.GCGAA	0	UnannotatedRegion
24	AAAAC.GGGCG	1	OnProtein	P_Q	CAG_CCG	287	RefSPS	gi|194172857|ref|NC_003028.3|	918962 R	194172857	446058292		SP_RS04820	918103..919302		Derived by automated computational analysis using gene prediction method: Protein Homology.	multi-drug resistance efflux pump PmrA	WP_000136147.1		CDS
25	AAAAC.GTGTA	0	OnProtein	T	ACA_ACT	207	RefSPS	gi|194172857|ref|NC_003028.3|	438968 F	194172857	446680498		SP_RS02280	438348..441008		Derived by automated computational analysis using gene prediction method: Protein Homology.	cell wall surface anchor protein	WP_000757844.1		CDS
26	AAAAC.TAACG	0	NotInAnnotatedGenome
27	AAAAC.TAAGC	1	OnProtein	*_Y	TAA_TAT	219	RefSPS	gi|194172857|ref|NC_003028.3|	1421485 F	194172857	446314996		SP_RS07450	complement(1421425..1422141)		Derived by automated computational analysis using gene prediction method: Protein Homology.	ATP synthase subunit A	WP_000392851.1		CDS
27	AAAAC.TAAGC	1	OnProtein	*_Y	TAA_TAT	219	RefSPS	gi|194172857|ref|NC_003028.3|	2069203 R	194172857	446314996		SP_RS07450	complement(1421425..1422141)		Derived by automated computational analysis using gene prediction method: Protein Homology.	ATP synthase subunit A	WP_000392851.1		CDS
28	AAAAC.TACCC	0	OnProtein	T	ACA_ACT	466	RefSPS	gi|194172857|ref|NC_003028.3|	2103248 R	194172857	446318102		SP_RS11160	complement(2102819..2104645)		Derived by automated computational analysis using gene prediction method: Protein Homology.	alpha-glycerophosphate oxidase	WP_000395957.1		CDS
29	AAAAC.TTCGG	0	NotInAnnotatedGenome
30	AAAAG.CACGA	0	NotInAnnotatedGenome
31	AAAAG.CCCGT	0	NotInAnnotatedGenome
32	AAAAG.CGAAC	0	NotInAnnotatedGenome
33	AAAAG.CGGAT	0	NotInAnnotatedGenome
34	AAAAG.CGGTC	0	NotInAnnotatedGenome
35	AAAAG.CTCCG	0	NotInAnnotatedGenome
36	AAAAG.GCACT	0	NotProteinCoding				RefSPS	gi|194172857|ref|NC_003028.3|	291323 F	194172857	gene	locus_tag.location=291102..291452	pseudo.location=291102..291452
37	AAAAG.GCCAC	0	NotInAnnotatedGenome
38	AAAAG.GCCCC	0	NotInAnnotatedGenome
39	AAAAG.GCGCA	0	UnannotatedRegion
40	AAAAG.GGCAC	1	OnProtein	S_T	ACT_TCT	393	RefSPS	gi|194172857|ref|NC_003028.3|	2068477 R	194172857	446609615		SP_RS10975	2067301..2068632		Derived by automated computational analysis using gene prediction method: Protein Homology.	hypothetical protein	WP_000686961.1		CDS
40	AAAAG.GGCAC	1	OnProtein	S_T	ACT_TCT	393	RefSPS	gi|194172857|ref|NC_003028.3|	439395 R	194172857	446609615		SP_RS10975	2067301..2068632		Derived by automated computational analysis using gene prediction method: Protein Homology.	hypothetical protein	WP_000686961.1		CDS
41	AAAAG.GGCGC	0	UnannotatedRegion
42	AAAAG.GTAGT	0	UnannotatedRegion
43	AAAAG.GTCGG	0	NotInAnnotatedGenome
44	AAAAG.TCGAC	0	NotInAnnotatedGenome
45	AAAAG.TCGAG	0	NotInAnnotatedGenome
46	AAAAG.TCTCG	0	NotInAnnotatedGenome
47	AAAAG.TGCAT	0	NotInAnnotatedGenome
48	AAAAT.ACCCG	0	NotInAnnotatedGenome
49	AAAAT.ACGCT	0	NotInAnnotatedGenome
50	AAAAT.CCCGG	0	NotInAnnotatedGenome
51	AAAAT.CCGAG	0	OnProtein	G	GGA_GGT	3	RefSPS	gi|194172857|ref|NC_003028.3|	234982 R	194172857	446823402		SP_RS01290	234974..236233		Derived by automated computational analysis using gene prediction method: Protein Homology.	metalloprotease RseP	WP_000900658.1		CDS
52	AAAAT.CCGCC	0	OnProtein	G	GGA_GGT	349	RefSPS	gi|194172857|ref|NC_003028.3|	1464638 F	194172857	447061553		SP_RS07665	complement(1464500..1465684)		catalyzes the addition and repair of the 3'-terminal CCA sequence in tRNA; these proteins belong to the CCA-adding enzyme subfamily 2 which does not have phosphohydrolase activity; Derived by automated computational analysis using gene prediction method: Protein Homology.	CCA tRNA nucleotidyltransferase	WP_001138809.1		CDS
53	AAAAT.CGGGC	0	NotInAnnotatedGenome
54	AAAAT.CTCGC	0	NotInAnnotatedGenome
55	AAAAT.GATCG	0	NotInAnnotatedGenome
56	AAAAT.GCGTG	0	NotInAnnotatedGenome
57	AAAAT.GGCCC	1	OnProtein	D_Y	GAT_TAT	54	RefSPS	gi|194172857|ref|NC_003028.3|	461781 F	194172857	446614339		SP_RS02370	complement(460591..461940)		Derived by automated computational analysis using gene prediction method: Protein Homology.	Trk system potassium transport protein TrkA	WP_000691685.1		CDS
58	AAAAT.GGCGC	1	OnProtein	L_W	TGG_TTG	169	RefSPS	gi|194172857|ref|NC_003028.3|	1639166 R	194172857	446085838		SP_RS08585	complement(1638736..1639671)		Derived by automated computational analysis using gene prediction method: Protein Homology.	methionyl-tRNA formyltransferase	WP_000163693.1		CDS
59	AAAAT.TAACG	1	OnProtein	L_V	GTA_TTA	126	RefSPS	gi|194172857|ref|NC_003028.3|	859745 F	194172857	487755021		SP_RS04480	859370..860737		Derived by automated computational analysis using gene prediction method: Protein Homology.	capsular polysaccharide biosynthesis protein	WP_001835973.1		CDS
60	AAAAT.TACGC	0	NotInAnnotatedGenome
61	AAAAT.TCGGG	0	NotInAnnotatedGenome
62	AAACA.AACGG	0	NotInAnnotatedGenome
63	AAACA.ACCAC	0	NotInAnnotatedGenome
64	AAACA.ACCTA	1	OnProtein	H_Y	CAC_TAC	571	RefSPS	gi|194172857|ref|NC_003028.3|	75471 F	194172857	446010274		SP_RS00380	73761..79331		Derived by automated computational analysis using gene prediction method: Protein Homology.	zinc metalloprotease ZmpC	WP_000088129.1		CDS
65	AAACA.ACGTG	1	OnProtein	D_Y	GAC_TAC	318	RefSPS	gi|194172857|ref|NC_003028.3|	39052 F	194172857	446640112		SP_RS00225	38101..39093		Derived by automated computational analysis using gene prediction method: Protein Homology.	phosphate acyltransferase	WP_000717458.1		CDS
66	AAACA.ACTAC	0	UnannotatedRegion
67	AAACA.ACTGT	1	OnProtein	K_R	AAA_AGA	124	RefSPS	gi|194172857|ref|NC_003028.3|	517337 F	194172857	446800125		SP_RS02680	516967..517350		Derived by automated computational analysis using gene prediction method: Protein Homology.	hypothetical protein	WP_000877381.1		CDS
68	AAACA.AGCAC	1	OnProtein	M_V	ATG_GTG	131	RefSPS	gi|194172857|ref|NC_003028.3|	73064 R	194172857	487724360		SP_RS00375	72674..73309		Derived by automated computational analysis using gene prediction method: Protein Homology.	choline-binding protein I	WP_001808592.1		CDS
69	AAACA.AGCAG	0	NotInAnnotatedGenome
70	AAACA.ATAGG	0	OnProtein	I	ATC_ATT	119	RefSPS	gi|194172857|ref|NC_003028.3|	2080064 F	194172857	446904465		SP_RS11025	complement(2079620..2080420)		Derived by automated computational analysis using gene prediction method: Protein Homology.	PTS sugar transporter	WP_000981721.1		CDS
71	AAACA.CAGCC	0	UnannotatedRegion
72	AAACA.CAGTG	0	NotInAnnotatedGenome
73	AAACA.CCGCC	1	OnProtein	D_V	GAT_GTT	142	RefSPS	gi|194172857|ref|NC_003028.3|	2088714 F	194172857	446872762		SP_RS11070	complement(2088332..2089138)		Derived by automated computational analysis using gene prediction method: Protein Homology.	zinc ABC transporter permease	WP_000950018.1		CDS
74	AAACA.CGGAA	0	NotInAnnotatedGenome
75	AAACA.CGGAC	0	OnProtein	Q	CAA_CAG	293	RefSPS	gi|194172857|ref|NC_003028.3|	1169423 R	194172857	446529681		SP_RS06070	complement(1168313..1170301)		The UvrABC repair system catalyzes the recognition and processing of DNA lesions. The beta-hairpin of the Uvr-B subunit is inserted between the strands, where it probes for the presence of a lesion; Derived by automated computational analysis using gene prediction method: Protein Homology.	excinuclease ABC subunit B	WP_000607027.1		CDS
76	AAACA.CGGAG	0	NotInAnnotatedGenome
77	AAACA.GACTG	0	NotInAnnotatedGenome
78	AAACA.GCGAG	0	OnProtein	L	CTG_TTG	96	RefSPS	gi|194172857|ref|NC_003028.3|	1751657 F	194172857	445944717		SP_RS09125	complement(1750197..1751942)		Derived by automated computational analysis using gene prediction method: Protein Homology.	multidrug ABC transporter permease/ATP-binding protein	WP_000022572.1		CDS
78	AAACA.GCGAG	0	OnProtein	L	CTG_TTG	96	RefSPS	gi|194172857|ref|NC_003028.3|	540664 R	194172857	445944717		SP_RS09125	complement(1750197..1751942)		Derived by automated computational analysis using gene prediction method: Protein Homology.	multidrug ABC transporter permease/ATP-binding protein	WP_000022572.1		CDS
79	AAACA.GCGGA	0	NotInAnnotatedGenome
80	AAACA.GGTGC	0	NotInAnnotatedGenome
81	AAACA.GTGAT	0	NotInAnnotatedGenome
82	AAACA.GTGCG	0	NotInAnnotatedGenome
83	AAACA.GTTCC	0	NotInAnnotatedGenome
84	AAACA.TAAGT	1	OnProtein	I_S	AGT_ATT	74	RefSPS	gi|194172857|ref|NC_003028.3|	1522944 R	194172857	447129130		SP_RS08000	1522724..1523197		Derived by automated computational analysis using gene prediction method: Protein Homology.	transposase	WP_001206386.1		CDS
84	AAACA.TAAGT	1	OnProtein	I_S	AGT_ATT	74	RefSPS	gi|194172857|ref|NC_003028.3|	53039 R	194172857	447129130		SP_RS08000	1522724..1523197		Derived by automated computational analysis using gene prediction method: Protein Homology.	transposase	WP_001206386.1		CDS
84	AAACA.TAAGT	1	OnProtein	I_S	AGT_ATT	74	RefSPS	gi|194172857|ref|NC_003028.3|	598776 R	194172857	447129130		SP_RS08000	1522724..1523197		Derived by automated computational analysis using gene prediction method: Protein Homology.	transposase	WP_001206386.1		CDS
84	AAACA.TAAGT	1	OnProtein	I_S	AGT_ATT	74	RefSPS	gi|194172857|ref|NC_003028.3|	999642 R	194172857	447129130		SP_RS08000	1522724..1523197		Derived by automated computational analysis using gene prediction method: Protein Homology.	transposase	WP_001206386.1		CDS
85	AAACA.TGGGG	0	NotInAnnotatedGenome
86	AAACA.TGTAC	0	UnannotatedRegion
87	AAACA.TTGGG	0	NotInAnnotatedGenome
88	AAACC.AACAC	0	NotInAnnotatedGenome
89	AAACC.AACAG	0	NotInAnnotatedGenome
90	AAACC.AATTC	0	NotInAnnotatedGenome
91	AAACC.ACAGC	0	OnProtein	P	CCG_CCT	192	RefSPS	gi|194172857|ref|NC_003028.3|	1597538 R	194172857			SP_RS08365	complement(1595296..1598113)		Derived by automated computational analysis using gene prediction method: Protein Homology.	sialidase			CDS
92	AAACC.ACGAG	0	NotInAnnotatedGenome
93	AAACC.ACTCG	0	OnProtein	V	GTA_GTT	145	RefSPS	gi|194172857|ref|NC_003028.3|	1156204 F	194172857	446073131		SP_RS05990	complement(1154767..1156638)		Derived by automated computational analysis using gene prediction method: Protein Homology.	type II restriction endonuclease	WP_000150986.1		CDS
93	AAACC.ACTCG	0	OnProtein	V	GTA_GTT	145	RefSPS	gi|194172857|ref|NC_003028.3|	1239125 R	194172857	446073131		SP_RS05990	complement(1154767..1156638)		Derived by automated computational analysis using gene prediction method: Protein Homology.	type II restriction endonuclease	WP_000150986.1		CDS
93	AAACC.ACTCG	0	OnProtein	V	GTA_GTT	145	RefSPS	gi|194172857|ref|NC_003028.3|	599653 R	194172857	446073131		SP_RS05990	complement(1154767..1156638)		Derived by automated computational analysis using gene prediction method: Protein Homology.	type II restriction endonuclease	WP_000150986.1		CDS
94	AAACC.ATTAG	0	NotInAnnotatedGenome
95	AAACC.CAACG	0	NotInAnnotatedGenome
96	AAACC.CACAC	0	NotInAnnotatedGenome
97	AAACC.CAGCG	0	NotInAnnotatedGenome
98	AAACC.CAGCT	0	NotInAnnotatedGenome
99	AAACC.CATAT	0	NotInAnnotatedGenome
100	AAACC.CCATA	1	OnProtein	E_V	GAG_GTG	34	RefSPS	gi|194172857|ref|NC_003028.3|	104768 R	194172857	446958444		SP_RS00520	104668..106518		Derived by automated computational analysis using gene prediction method: Protein Homology.	short-chain dehydrogenase	WP_001035700.1		CDS
101	AAACC.CCCCT	0	NotInAnnotatedGenome
102	AAACC.CCCTG	0	NotInAnnotatedGenome
103	AAACC.CCGCT	0	OnProtein	P	CCA_CCT	68	RefSPS	gi|194172857|ref|NC_003028.3|	1102866 R	194172857	447028669		SP_RS05750	complement(1102809..1103069)		Derived by automated computational analysis using gene prediction method: Protein Homology.	hypothetical protein	WP_001105925.1		CDS
104	AAACC.CGCAC	0	OnProtein	R	CGA_CGT	90	RefSPS	gi|194172857|ref|NC_003028.3|	1876089 F	194172857	447203497		SP_RS09895	complement(1875870..1876358)		Derived by automated computational analysis using gene prediction method: Protein Homology.	phosphopantetheine adenylyltransferase	WP_001280753.1		CDS
105	AAACC.CGCCG	0	NotInAnnotatedGenome
106	AAACC.CTACA	0	NotInAnnotatedGenome
107	AAACC.CTCAT	0	NotInAnnotatedGenome
108	AAACC.CTGGT	1	OnProtein	R_S	AGG_AGT	65	RefSPS	gi|194172857|ref|NC_003028.3|	179895 R	194172857	446965600		SP_RS00925	179701..180762		Derived by automated computational analysis using gene prediction method: Protein Homology.	Xaa-Pro aminopeptidase	WP_001042856.1		CDS
109	AAACC.GAATC	1	OnProtein	L_Q	CAG_CTG	134	RefSPS	gi|194172857|ref|NC_003028.3|	753026 R	194172857	446413935		SP_RS03910	752626..753960		Derived by automated computational analysis using gene prediction method: Protein Homology.	two-component sensor histidine kinase	WP_000491790.1		CDS
110	AAACC.GAGGT	0	OnProtein	S	TCA_TCT	197	RefSPS	gi|194172857|ref|NC_003028.3|	727264 R	194172857	446727346		SP_RS03750	726674..727759		23S rRNA m2A2503 methyltransferase; methylates the C2 position of the A2530 nucleotide in 23S rRNA; may be involved in antibiotic resistance; Derived by automated computational analysis using gene prediction method: Protein Homology.	23S rRNA (adenine(2503)-C(2))-methyltransferase RlmN	WP_000804659.1		CDS
111	AAACC.GCAGT	0	NotInAnnotatedGenome
112	AAACC.GGCGC	0	NotInAnnotatedGenome
113	AAACC.GGGAC	0	NotInAnnotatedGenome
114	AAACC.GGGCT	0	NotInAnnotatedGenome
115	AAACC.GGTTA	0	OnProtein	P	CCG_CCT	410	RefSPS	gi|194172857|ref|NC_003028.3|	721129 F	194172857	445933154		SP_RS03720	719900..721243		Derived by automated computational analysis using gene prediction method: Protein Homology.	DEAD/DEAH box helicase	WP_000011009.1		CDS
116	AAACC.GTACG	0	NotInAnnotatedGenome
117	AAACC.GTGCC	0	NotInAnnotatedGenome
118	AAACC.TGCGG	1	OnProtein	K_M	AAG_ATG	114	RefSPS	gi|194172857|ref|NC_003028.3|	936833 R	194172857	446724402		SP_RS04930	936493..938256		Derived by automated computational analysis using gene prediction method: Protein Homology.	glycerophosphoryl diester phosphodiesterase	WP_000801715.1		CDS
119	AAACC.TGTGG	1	OnProtein	H_Q	CAA_CAT	172	RefSPS	gi|194172857|ref|NC_003028.3|	431445 F	194172857	446827335		SP_RS02260	complement(430899..431960)		Derived by automated computational analysis using gene prediction method: Protein Homology.	DNA polymerase IV	WP_000904591.1		CDS
120	AAACC.TTCGA	0	NotInAnnotatedGenome
121	AAACG.AAGAG	0	NotInAnnotatedGenome
122	AAACG.AATTA	0	NotInAnnotatedGenome
123	AAACG.ACACT	0	NotInAnnotatedGenome
124	AAACG.ACAGC	0	NotInAnnotatedGenome
125	AAACG.ACGTC	1	OnProtein	A_E	GAA_GCA	678	RefSPS	gi|194172857|ref|NC_003028.3|	1108685 R	194172857	446623042		SP_RS05785	complement(1108258..1110717)		Derived by automated computational analysis using gene prediction method: Protein Homology.	hypothetical protein	WP_000700388.1		CDS
125	AAACG.ACGTC	1	OnProtein	A_E	GAA_GCA	678	RefSPS	gi|194172857|ref|NC_003028.3|	534275 R	194172857	446623042		SP_RS05785	complement(1108258..1110717)		Derived by automated computational analysis using gene prediction method: Protein Homology.	hypothetical protein	WP_000700388.1		CDS
125	AAACG.ACGTC	1	OnProtein	A_E	GAA_GCA	678	RefSPS	gi|194172857|ref|NC_003028.3|	946317 F	194172857	446623042		SP_RS05785	complement(1108258..1110717)		Derived by automated computational analysis using gene prediction method: Protein Homology.	hypothetical protein	WP_000700388.1		CDS
126	AAACG.ACTAA	0	OnProtein	V	GTA_GTT	568	RefSPS	gi|194172857|ref|NC_003028.3|	1670928 F	194172857	446966880		SP_RS08750	complement(1670187..1672631)		Derived by automated computational analysis using gene prediction method: Protein Homology.	exopolyphosphatase	WP_001044136.1		CDS
127	AAACG.AGCCT	0	NotInAnnotatedGenome
128	AAACG.AGCGC	0	NotInAnnotatedGenome
129	AAACG.ATATA	0	NotInAnnotatedGenome
130	AAACG.ATGCT	0	NotInAnnotatedGenome
131	AAACG.ATTAG	1	OnProtein	E_G	GAA_GGA	30	RefSPS	gi|194172857|ref|NC_003028.3|	1226689 F	194172857	446931745		SP_RS06335	1226601..1227599		Derived by automated computational analysis using gene prediction method: Protein Homology.	DNA-binding protein	WP_001009001.1		CDS
132	AAACG.CACAA	0	UnannotatedRegion
133	AAACG.CACAT	0	NotInAnnotatedGenome
134	AAACG.CAGCG	0	OnProtein	R	CGC_CGT	1548	RefSPS	gi|194172857|ref|NC_003028.3|	1088524 F	194172857	446339325		SP_RS05695	1083881..1089895		Derived by automated computational analysis using gene prediction method: Protein Homology.	immunoglobulin A1 protease	WP_000417180.1		CDS
135	AAACG.CCAGA	0	NotInAnnotatedGenome
136	AAACG.CCCAG	0	NotInAnnotatedGenome
137	AAACG.CCCTC	0	OnProtein	G	GGA_GGG	67	RefSPS	gi|194172857|ref|NC_003028.3|	624618 R	194172857	446372972		SP_RS03200	624418..624864		Derived by automated computational analysis using gene prediction method: Protein Homology.	radical SAM protein	WP_000450827.1		CDS
138	AAACG.CCGTG	0	OnProtein	G	GGA_GGC	382	RefSPS	gi|194172857|ref|NC_003028.3|	952549 F	194172857	446144199		SP_RS05000	complement(952471..953694)		Derived by automated computational analysis using gene prediction method: Protein Homology.	peptidase T	WP_000222054.1		CDS
139	AAACG.CCTAA	0	NotInAnnotatedGenome
140	AAACG.CCTCC	0	NotInAnnotatedGenome
141	AAACG.CCTGG	0	NotInAnnotatedGenome
142	AAACG.CGAGG	1	OnProtein	A_V	GCC_GTC	172	RefSPS	gi|194172857|ref|NC_003028.3|	689344 R	194172857	447077929		SP_RS03545	688830..689633		Derived by automated computational analysis using gene prediction method: Protein Homology.	hydroxyethylthiazole kinase	WP_001155185.1		CDS
143	AAACG.CGGTA	0	NotInAnnotatedGenome
144	AAACG.CGTCA	0	UnannotatedRegion
145	AAACG.CTAGT	0	NotInAnnotatedGenome
146	AAACG.CTATA	0	UnannotatedRegion
147	AAACG.CTCTC	0	NotInAnnotatedGenome
148	AAACG.CTCTG	1	OnProtein	A_P	CCG_GCG	68	RefSPS	gi|194172857|ref|NC_003028.3|	218818 R	194172857	445963489		SP_RS01215	218617..219915		Derived by automated computational analysis using gene prediction method: Protein Homology.	PTS cellobiose transporter subunit IIC	WP_000041344.1		CDS
149	AAACG.GAATG	0	NotInAnnotatedGenome
150	AAACG.GACTG	0	UnannotatedRegion
151	AAACG.GATAT	0	NotInAnnotatedGenome
152	AAACG.GATCT	0	NotInAnnotatedGenome
153	AAACG.GCGAC	0	NotInAnnotatedGenome
154	AAACG.GGAAC	0	OnProtein	P	CCA_CCG_CCT	267	RefSPS	gi|194172857|ref|NC_003028.3|	274361 F	194172857	447029373		SP_RS01455	complement(273953..275161)		Derived by automated computational analysis using gene prediction method: Protein Homology.	ATPase AAA	WP_001106629.1		CDS
155	AAACG.GGATA	0	NotInAnnotatedGenome
156	AAACG.GGCAG	0	NotInAnnotatedGenome
157	AAACG.GGCCA	1	OnProtein	A_V	GCG_GTG	281	RefSPS	gi|194172857|ref|NC_003028.3|	411086 R	194172857	446065892		SP_RS02155	complement(410461..411927)	gatA	allows the formation of correctly charged Asn-tRNA(Asn) or Gln-tRNA(Gln) through the transamidation of misacylated Asp-tRNA(Asn) or Glu-tRNA(Gln) in organisms which lack either or both of asparaginyl-tRNA or glutaminyl-tRNA synthetases; reaction takes place in the presence of glutamine and ATP through an activated phospho-Asp-tRNA(Asn) or phospho-Glu-tRNA; Derived by automated computational analy…	glutamyl-tRNA(Gln) amidotransferase subunit A	WP_000143747.1		CDS
158	AAACG.GGCGT	0	NotInAnnotatedGenome
159	AAACG.GGTGC	0	NotInAnnotatedGenome
160	AAACG.GTCCC	0	NotInAnnotatedGenome
161	AAACG.GTCTA	0	NotInAnnotatedGenome
162	AAACG.GTGAA	0	NotInAnnotatedGenome
163	AAACG.GTGCC	0	NotInAnnotatedGenome
164	AAACG.TATAC	0	UnannotatedRegion
165	AAACG.TCCGC	0	OnProtein	E	GAA_GAG	169	RefSPS	gi|194172857|ref|NC_003028.3|	227954 R	194172857	447067643		SP_RS01240	227448..228143		Derived by automated computational analysis using gene prediction method: Protein Homology.	GNAT family acetyltransferase	WP_001144899.1		CDS
166	AAACG.TCCTA	0	NotInAnnotatedGenome
167	AAACG.TCTCA	0	NotInAnnotatedGenome
168	AAACG.TGACG	1	OnProtein	G_V	GGT_GTT	143	RefSPS	gi|194172857|ref|NC_003028.3|	702296 R	194172857	487724409		SP_RS03625	complement(702268..702723)		Derived by automated computational analysis using gene prediction method: Protein Homology.	NUDIX domain-containing protein	WP_001808641.1		CDS
169	AAACT.AACGT	0	UnannotatedRegion
170	AAACT.ACCTA	0	NotInAnnotatedGenome
171	AAACT.ACGTC	0	NotInAnnotatedGenome
172	AAACT.ACTCG	0	UnannotatedRegion
173	AAACT.AGATC	0	NotInAnnotatedGenome
174	AAACT.AGCGC	1	OnProtein	K_Q	AAG_CAG	21	RefSPS	gi|194172857|ref|NC_003028.3|	1167157 R	194172857	446013679		SP_RS06055	complement(1166750..1167217)		Derived by automated computational analysis using gene prediction method: Protein Homology.	7,8-dihydro-8-oxoguanine triphosphatase	WP_000091534.1		CDS
175	AAACT.AGGAC	0	NotInAnnotatedGenome
176	AAACT.AGTTT	0	NotInAnnotatedGenome
177	AAACT.ATCGC	1	OnProtein	N_Y	AAT_TAT	199	RefSPS	gi|194172857|ref|NC_003028.3|	756144 F	194172857	446771466		SP_RS03930	755550..758000		unwinds DNA; Derived by automated computational analysis using gene prediction method: Protein Homology.	bifunctional DnaQ family exonuclease/ATP-dependent helicase	WP_000848722.1		CDS
177	AAACT.ATCGC	1	OnProtein	N_Y	AAT_TAT	199	RefSPS	gi|194172857|ref|NC_003028.3|	76259 F	194172857	446771466		SP_RS03930	755550..758000		unwinds DNA; Derived by automated computational analysis using gene prediction method: Protein Homology.	bifunctional DnaQ family exonuclease/ATP-dependent helicase	WP_000848722.1		CDS
178	AAACT.CCAGG	0	NotInAnnotatedGenome
179	AAACT.CCGAT	0	OnProtein	L	CTA_CTC	280	RefSPS	gi|194172857|ref|NC_003028.3|	2035254 R	194172857			SP_RS10835	complement(2035243..2036093)		Derived by automated computational analysis using gene prediction method: Protein Homology.	MutR family transcriptional regulator			CDS
180	AAACT.CGATT	0	NotInAnnotatedGenome
181	AAACT.CGGAT	0	NotInAnnotatedGenome
182	AAACT.CGGTC	0	NotInAnnotatedGenome
183	AAACT.CGTAG	0	NotInAnnotatedGenome
184	AAACT.CGTTA	1	OnProtein	E_G	GAA_GGA	32	RefSPS	gi|194172857|ref|NC_003028.3|	649150 R	194172857	446276483		SP_RS03310	649056..649985		Derived by automated computational analysis using gene prediction method: Protein Homology.	ribonuclease Z	WP_000354338.1		CDS
185	AAACT.CTCGA	0	NotInAnnotatedGenome
186	AAACT.GAAGG	0	NotInAnnotatedGenome
187	AAACT.GACCG	1	OnProtein	L_Q	CAA_CTA	43	RefSPS	gi|194172857|ref|NC_003028.3|	1362715 F	194172857	446074489		SP_RS07085	complement(1362492..1362842)		Derived by automated computational analysis using gene prediction method: Protein Homology.	transposase	WP_000152344.1		CDS
188	AAACT.GACGC	1	OnProtein	E_Q	CAG_GAG	10	RefSPS	gi|194172857|ref|NC_003028.3|	509242 F	194172857	446991819		SP_RS02590	complement(507908..509269)		Derived by automated computational analysis using gene prediction method: Protein Homology.	bacteriocin ABC transporter ATP-binding protein	WP_001069075.1		CDS
189	AAACT.GAGTG	0	NotInAnnotatedGenome
190	AAACT.GCACG	0	OnProtein	A	GCA_GCT	379	RefSPS	gi|194172857|ref|NC_003028.3|	816728 R	194172857	446810469		SP_RS04280	815592..816818		Derived by automated computational analysis using gene prediction method: Protein Homology.	cysteine desulfurase	WP_000887725.1		CDS
191	AAACT.GCGAG	0	NotInAnnotatedGenome
192	AAACT.GGCTC	0	NotInAnnotatedGenome
193	AAACT.GGTAG	0	NotInAnnotatedGenome
194	AAACT.GTACG	1	OnProtein	K_Q	AAG_CAG	1231	RefSPS	gi|194172857|ref|NC_003028.3|	77451 R	194172857	446010274		SP_RS00380	73761..79331		Derived by automated computational analysis using gene prediction method: Protein Homology.	zinc metalloprotease ZmpC	WP_000088129.1		CDS
195	AAACT.GTAGT	0	NotInAnnotatedGenome
196	AAACT.GTGCG	0	OnProtein	T	ACA_ACT	530	RefSPS	gi|194172857|ref|NC_003028.3|	1277620 F	194172857	446751588		SP_RS06640	complement(1277458..1279209)		Derived by automated computational analysis using gene prediction method: Protein Homology.	multidrug ABC transporter permease	WP_000828844.1		CDS
197	AAACT.GTGTC	0	NotInAnnotatedGenome
198	AAACT.TACCG	0	NotInAnnotatedGenome
199	AAACT.TATGC	0	OnProtein	L	CTC_CTT	224	RefSPS	gi|194172857|ref|NC_003028.3|	1646971 R	194172857	446179214		SP_RS08625	complement(1646902..1647642)		Derived by automated computational analysis using gene prediction method: Protein Homology.	SAM-dependent methyltransferase	WP_000257069.1		CDS
200	AAACT.TCCCG	0	NotInAnnotatedGenome
201	AAACT.TCGCA	0	NotInAnnotatedGenome
202	AAACT.TGCAC	0	NotInAnnotatedGenome
203	AAACT.TGCGC	0	NotInAnnotatedGenome
204	AAACT.TGTAC	0	NotInAnnotatedGenome
205	AAACT.TGTGC	0	NotInAnnotatedGenome
206	AAAGA.ACACA	0	NotInAnnotatedGenome
207	AAAGA.ATCCC	1	OnProtein	F_I	ATC_TTC	147	RefSPS	gi|194172857|ref|NC_003028.3|	446218 R	194172857	487754077		SP_RS02300	445780..446577		Derived by automated computational analysis using gene prediction method: Protein Homology.	class C sortase	WP_001835203.1		CDS
208	AAAGA.CCATG	1	OnProtein	A_V	GCT_GTT	230	RefSPS	gi|194172857|ref|NC_003028.3|	1170643 F	194172857	446714786		SP_RS06075	complement(1170378..1171331)		Derived by automated computational analysis using gene prediction method: Protein Homology.	CAAX amino protease	WP_000792117.1		CDS
209	AAAGA.CCCAT	0	NotInAnnotatedGenome
210	AAAGA.CCGCA	0	NotInAnnotatedGenome
211	AAAGA.CCGCG	0	UnannotatedRegion
212	AAAGA.CCGGT	0	OnProtein	D	GAC_GAT	280	RefSPS	gi|194172857|ref|NC_003028.3|	628736 F	194172857	446682155		SP_RS03225	627897..628757		Derived by automated computational analysis using gene prediction method: Protein Homology.	hypothetical protein	WP_000759501.1		CDS
213	AAAGA.CGCGA	0	NotInAnnotatedGenome
214	AAAGA.CGCGC	0	NotInAnnotatedGenome
215	AAAGA.CGGGC	0	NotInAnnotatedGenome
216	AAAGA.CGTAC	0	NotInAnnotatedGenome
217	AAAGA.GCCCC	1	OnProtein	P_R	CCT_CGT	129	RefSPS	gi|194172857|ref|NC_003028.3|	775146 R	194172857	446114235		SP_RS04035	774761..775618		catalyzes the formation of 5,10-methenyltetrahydrofolate from 5,10-methylenetetrahydrofolate and subsequent formation of 10-formyltetrahydrofolate from 5,10-methenyltetrahydrofolate; Derived by automated computational analysis using gene prediction method: Protein Homology.	bifunctional methylenetetrahydrofolate dehydrogenase/methenyltetrahydrofolate cyclohydrolase	WP_000192090.1		CDS
218	AAAGA.GCGGG	0	OnProtein	E	GAA_GAG	375	RefSPS	gi|194172857|ref|NC_003028.3|	50352 F	194172857	446142782		SP_RS00275	49228..50670		Catalyzes first step of the de novo purine nucleotide biosynthetic pathway; Derived by automated computational analysis using gene prediction method: Protein Homology.	amidophosphoribosyltransferase	WP_000220637.1		CDS
219	AAAGA.GGGGG	0	NotInAnnotatedGenome
220	AAAGA.GTGTA	1	OnProtein	D_E	GAG_GAT	87	RefSPS	gi|194172857|ref|NC_003028.3|	2081425 R	194172857	445943137		SP_RS11035	complement(2081215..2081685)		Derived by automated computational analysis using gene prediction method: Protein Homology.	PTS sugar transporter	WP_000020992.1		CDS
221	AAAGA.TCCCC	0	NotInAnnotatedGenome
222	AAAGA.TCCGT	0	NotInAnnotatedGenome
223	AAAGA.TCGGT	0	NotInAnnotatedGenome
224	AAAGC.ACGAA	0	NotInAnnotatedGenome
225	AAAGC.ACGCA	0	NotInAnnotatedGenome
226	AAAGC.ACGCT	0	NotInAnnotatedGenome
227	AAAGC.ACGTC	0	OnProtein	V	GTG_GTT	107	RefSPS	gi|194172857|ref|NC_003028.3|	2139216 F	194172857	446432557		SP_RS11335	complement(2138697..2139536)	cbiO	with CbiNQ forms the ABC transporter for cobalt import; Bacillus spp. have two adjacent copies of this gene; Derived by automated computational analysis using gene prediction method: Protein Homology.	energy-coupling factor transporter ATPase	WP_000510412.1		CDS
228	AAAGC.CACGG	1	OnProtein	A_E	GAG_GCG	155	RefSPS	gi|194172857|ref|NC_003028.3|	146960 R	194172857	446617158		SP_RS00770	146497..147351		Derived by automated computational analysis using gene prediction method: Protein Homology.	O-sialoglycoprotein endopeptidase	WP_000694504.1		CDS
229	AAAGC.CATTG	0	NotInAnnotatedGenome
230	AAAGC.CCGGT	0	NotInAnnotatedGenome
231	AAAGC.CGCAC	0	OnProtein	A	GCA_GCT	40	RefSPS	gi|194172857|ref|NC_003028.3|	673914 R	194172857	487724101		SP_RS03465	complement(673791..674033)		Derived by automated computational analysis using gene prediction method: Protein Homology.	aminotransferase	WP_001808333.1		CDS
232	AAAGC.CGCGT	1	OnProtein	G_R	CGC_GGC	756	RefSPS	gi|194172857|ref|NC_003028.3|	1659748 F	194172857	446411927		SP_RS08710	complement(1659641..1662013)		Derived by automated computational analysis using gene prediction method: Protein Homology.	accessory Sec system translocase SecA2	WP_000489782.1		CDS
233	AAAGC.CGCTC	0	OnProtein	R	CGC_CGG	254	RefSPS	gi|194172857|ref|NC_003028.3|	1657364 F	194172857	446493913		SP_RS08700	complement(1656788..1658125)		Derived by automated computational analysis using gene prediction method: Protein Homology.	accessory Sec system glycosylation chaperone GtfB	WP_000571767.1		CDS
234	AAAGC.CGCTT	0	OnProtein	A	GCC_GCT	297	RefSPS	gi|194172857|ref|NC_003028.3|	1901586 F	194172857	447047521		SP_RS10040	1900696..1901658		Derived by automated computational analysis using gene prediction method: Protein Homology.	L-asparaginase	WP_001124777.1		CDS
235	AAAGC.CGGGT	0	NotInAnnotatedGenome
236	AAAGC.CGTCG	0	OnProtein	A	GCG_GCT	14	RefSPS	gi|194172857|ref|NC_003028.3|	1090383 F	194172857	446123460		SP_RS05700	1090342..1091193	rbgA	essential GTPase; functions in ribosome assembly; binds a unique part of the 23S rRNA; interacts with ribosomal protein L25(Ctc); Derived by automated computational analysis using gene prediction method: Protein Homology.	ribosome biogenesis GTPase YlqF	WP_000201315.1		CDS
236	AAAGC.CGTCG	0	OnProtein	A	GCG_GCT	14	RefSPS	gi|194172857|ref|NC_003028.3|	1211613 R	194172857	446123460		SP_RS05700	1090342..1091193	rbgA	essential GTPase; functions in ribosome assembly; binds a unique part of the 23S rRNA; interacts with ribosomal protein L25(Ctc); Derived by automated computational analysis using gene prediction method: Protein Homology.	ribosome biogenesis GTPase YlqF	WP_000201315.1		CDS
237	AAAGC.CGTGT	0	NotInAnnotatedGenome
238	AAAGC.CGTTG	0	OnProtein	A	GCC_GCT	381	RefSPS	gi|194172857|ref|NC_003028.3|	325776 F	194172857	446619982		SP_RS01715	324634..325863		Derived by automated computational analysis using gene prediction method: Protein Homology.	glycosyltransferase WbuB	WP_000697328.1		CDS
239	AAAGC.CTACG	1	OnProtein	S_T	ACT_TCT	70	RefSPS	gi|194172857|ref|NC_003028.3|	1067383 F	194172857	446063247		SP_RS05620	1067176..1067628		Derived by automated computational analysis using gene prediction method: Protein Homology.	hypothetical protein	WP_000141102.1		CDS
240	AAAGC.CTACT	0	NotInAnnotatedGenome
241	AAAGC.CTATG	0	NotInAnnotatedGenome
242	AAAGC.CTCGC	0	OnProtein	A	GCA_GCT	88	RefSPS	gi|194172857|ref|NC_003028.3|	2132636 R	194172857	446509114		SP_RS11300	complement(2132576..2132899)		Derived by automated computational analysis using gene prediction method: Protein Homology.	transposase	WP_000586642.1		CDS
242	AAAGC.CTCGC	0	OnProtein	A	GCA_GCT	88	RefSPS	gi|194172857|ref|NC_003028.3|	338465 R	194172857	446509114		SP_RS11300	complement(2132576..2132899)		Derived by automated computational analysis using gene prediction method: Protein Homology.	transposase	WP_000586642.1		CDS
242	AAAGC.CTCGC	0	OnProtein	A	GCA_GCT	88	RefSPS	gi|194172857|ref|NC_003028.3|	766251 R	194172857	446509114		SP_RS11300	complement(2132576..2132899)		Derived by automated computational analysis using gene prediction method: Protein Homology.	transposase	WP_000586642.1		CDS
243	AAAGC.CTGCA	1	OnProtein	E_G	GAG_GGG	139	RefSPS	gi|194172857|ref|NC_003028.3|	176330 F	194172857	446738373		SP_RS00915	complement(175801..176745)		Derived by automated computational analysis using gene prediction method: Protein Homology.	magnesium transporter	WP_000815629.1		CDS
244	AAAGC.CTGTT	0	NotInAnnotatedGenome
245	AAAGC.GAACC	0	NotInAnnotatedGenome
246	AAAGC.GAGGT	0	NotInAnnotatedGenome
247	AAAGC.GCATA	0	NotInAnnotatedGenome
248	AAAGC.GCCGA	0	OnProtein	A	GCA_GCG	584	RefSPS	gi|194172857|ref|NC_003028.3|	237997 F	194172857	446736811		SP_RS01295	236246..238099		Derived by automated computational analysis using gene prediction method: Protein Homology.	proline--tRNA ligase	WP_000814067.1		CDS
249	AAAGC.GCGGG	1	OnProtein	Q_R	CAG_CGG	140	RefSPS	gi|194172857|ref|NC_003028.3|	1409535 R	194172857	446814516		SP_RS07390	complement(1409324..1409953)		Derived by automated computational analysis using gene prediction method: Protein Homology.	amino acid ABC transporter ATP-binding protein	WP_000891772.1		CDS
250	AAAGC.GCGTC	1	OnProtein	P_Q	CAG_CCG	185	RefSPS	gi|194172857|ref|NC_003028.3|	1465131 F	194172857	447061553		SP_RS07665	complement(1464500..1465684)		catalyzes the addition and repair of the 3'-terminal CCA sequence in tRNA; these proteins belong to the CCA-adding enzyme subfamily 2 which does not have phosphohydrolase activity; Derived by automated computational analysis using gene prediction method: Protein Homology.	CCA tRNA nucleotidyltransferase	WP_001138809.1		CDS
251	AAAGC.GGCCC	0	NotInAnnotatedGenome
252	AAAGC.GGTGG	0	NotInAnnotatedGenome
253	AAAGC.GTCAC	0	NotProteinCoding				RefSPS	gi|194172857|ref|NC_003028.3|	1488009 F	194172857	gene	locus_tag.location=1487972..1488057	old_locus_tag.location=1487972..1488057
253	AAAGC.GTCAC	0	NotProteinCoding				RefSPS	gi|194172857|ref|NC_003028.3|	1488009 F	194172857	tRNA	anticodon.location=1487972..1488057	inference.location=1487972..1488057	locus_tag.location=1487972..1488057	old_locus_tag.location=1487972..1488057	product.location=1487972..1488057
254	AAAGC.TACCG	0	NotInAnnotatedGenome
255	AAAGC.TACTG	0	UnannotatedRegion
256	AAAGC.TAGAC	0	NotInAnnotatedGenome
257	AAAGC.TATGT	0	NotInAnnotatedGenome
258	AAAGC.TCCTA	1	OnProtein	G_S	AGC_GGC	13	RefSPS	gi|194172857|ref|NC_003028.3|	1259502 F	194172857	446561045		SP_RS06560	complement(1258315..1259538)		Derived by automated computational analysis using gene prediction method: Protein Homology.	DNA (cytosine-5-)-methyltransferase	WP_000638391.1		CDS
259	AAAGC.TCCTC	0	NotInAnnotatedGenome
260	AAAGC.TCGAA	0	NotInAnnotatedGenome
261	AAAGC.TGACG	0	OnProtein	Q	CAA_CAG	87	RefSPS	gi|194172857|ref|NC_003028.3|	1391727 F	194172857	447022422		SP_RS07260	complement(1391145..1391987)		Derived by automated computational analysis using gene prediction method: Protein Homology.	2,5-diketo-D-gluconic acid reductase	WP_001099678.1		CDS
262	AAAGC.TGGAC	0	NotInAnnotatedGenome
263	AAAGC.TTACG	0	NotInAnnotatedGenome
264	AAAGG.AACCC	0	NotInAnnotatedGenome
265	AAAGG.AACGA	0	NotInAnnotatedGenome
266	AAAGG.ACCGC	0	OnProtein	G	GGA_GGC	85	RefSPS	gi|194172857|ref|NC_003028.3|	1584883 R	194172857	446399590		SP_RS08320	complement(1583620..1585137)		phosphoenolpyruvate-dependent sugar phosphotransferase system; catalyzes the phosphorylation of incoming sugar substrates concomitant with their translocation across the cell membrane; IIB is phosphorylated by IIA and then transfers the phosphoryl group to the sugar; IIC forms the translocation channel; Derived by automated computational analysis using gene prediction method: Protein Homology.	PTS glucose transporter subunit IIBC	WP_000477445.1		CDS
267	AAAGG.ACCTC	0	OnProtein	V	GTG_GTT	242	RefSPS	gi|194172857|ref|NC_003028.3|	831180 R	194172857	447122828		SP_RS04345	830455..831669		Required for the synthesis of the thiazole moiety; Derived by automated computational analysis using gene prediction method: Protein Homology.	tRNA 4-thiouridine(8) synthase ThiI	WP_001200084.1		CDS
268	AAAGG.ACTCC	0	NotInAnnotatedGenome
269	AAAGG.AGATC	1	OnProtein	F_S	TCC_TTC	141	RefSPS	gi|194172857|ref|NC_003028.3|	68556 R	194172857	446107443		SP_RS00350	68135..68950		Derived by automated computational analysis using gene prediction method: Protein Homology.	PTS fructose transporter subunit IID	WP_000185298.1		CDS
270	AAAGG.AGGAC	0	NotInAnnotatedGenome
271	AAAGG.ATATA	0	NotInAnnotatedGenome
272	AAAGG.CAGTC	0	NotInAnnotatedGenome
273	AAAGG.CATCG	1	OnProtein	A_T	ACC_GCC	800	RefSPS	gi|194172857|ref|NC_003028.3|	1458604 F	194172857	445954605		SP_RS07650	complement(1458305..1461001)		Derived by automated computational analysis using gene prediction method: Protein Homology.	ATPase	WP_000032460.1		CDS
274	AAAGG.CCACA	1	OnProtein	A_D	GAC_GCC	332	RefSPS	gi|194172857|ref|NC_003028.3|	1657131 F	194172857	446493913		SP_RS08700	complement(1656788..1658125)		Derived by automated computational analysis using gene prediction method: Protein Homology.	accessory Sec system glycosylation chaperone GtfB	WP_000571767.1		CDS
275	AAAGG.CCGGG	0	UnannotatedRegion
276	AAAGG.CCTCA	1	OnProtein	A_D	GAC_GCC	109	RefSPS	gi|194172857|ref|NC_003028.3|	80012 R	194172857	446142879		SP_RS00385	79687..80541		Derived by automated computational analysis using gene prediction method: Protein Homology.	glyoxalase	WP_000220734.1		CDS
277	AAAGG.CCTTA	0	UnannotatedRegion
278	AAAGG.CGAGC	0	NotInAnnotatedGenome
279	AAAGG.CGCCC	0	NotInAnnotatedGenome
280	AAAGG.CGGAG	1	OnProtein	D_V	GAC_GTC	121	RefSPS	gi|194172857|ref|NC_003028.3|	586108 F	194172857	446983874		SP_RS03035	585747..587591		Derived by automated computational analysis using gene prediction method: Protein Homology.	UvrABC system protein C	WP_001061130.1		CDS
281	AAAGG.CGGGA	0	UnannotatedRegion
282	AAAGG.CGTAC	0	NotProteinCoding				RefSPS	gi|194172857|ref|NC_003028.3|	1346660 F	194172857	gene	locus_tag.location=1345987..1346790	old_locus_tag.location=1345987..1346790	pseudo.location=1345987..1346790
283	AAAGG.CTCGA	0	NotInAnnotatedGenome
284	AAAGG.GAGCC	0	UnannotatedRegion
285	AAAGG.GATCC	0	OnProtein	G	GGA_GGT	37	RefSPS	gi|194172857|ref|NC_003028.3|	1830905 R	194172857	446455021		SP_RS09665	complement(1830299..1831015)		Derived by automated computational analysis using gene prediction method: Protein Homology.	transcriptional regulator	WP_000532876.1		CDS
286	AAAGG.GATCG	0	NotInAnnotatedGenome
287	AAAGG.GATCT	0	NotInAnnotatedGenome
288	AAAGG.GCAGT	0	NotInAnnotatedGenome
289	AAAGG.GCGAC	0	NotInAnnotatedGenome
290	AAAGG.GCTCA	0	OnProtein	G	GGA_GGC_GGT	366	RefSPS	gi|194172857|ref|NC_003028.3|	1153505 R	194172857	447066584		SP_RS05985	complement(1151348..1154602)		Derived by automated computational analysis using gene prediction method: Protein Homology.	type II restriction endonuclease	WP_001143840.1		CDS
291	AAAGG.GGCAC	0	NotInAnnotatedGenome
292	AAAGG.GGCCT	0	NotInAnnotatedGenome
293	AAAGG.GGTGG	0	OnProtein	G	GGC_GGT	96	RefSPS	gi|194172857|ref|NC_003028.3|	778016 F	194172857	446351450		SP_RS04050	777729..778412		Derived by automated computational analysis using gene prediction method: Protein Homology.	ribose-5-phosphate isomerase	WP_000429305.1		CDS
294	AAAGG.GTGAC	0	OnProtein	G	GGG_GGT	712	RefSPS	gi|194172857|ref|NC_003028.3|	2053908 R	194172857	446354914		SP_RS10935	complement(2053398..2056043)		Derived by automated computational analysis using gene prediction method: Protein Homology.	alpha-mannosidase	WP_000432769.1		CDS
295	AAAGG.TAACC	0	NotInAnnotatedGenome
296	AAAGG.TACCG	0	NotInAnnotatedGenome
297	AAAGG.TAGTG	1	OnProtein	N_T	AAC_ACC	265	RefSPS	gi|194172857|ref|NC_003028.3|	1918831 R	194172857	446138913		SP_RS10180	1918038..1918874		Derived by automated computational analysis using gene prediction method: Protein Homology.	RNA pseudouridine synthase	WP_000216768.1		CDS
298	AAAGG.TCCTC	0	OnProtein	D	GAC_GAT	105	RefSPS	gi|194172857|ref|NC_003028.3|	147765 R	194172857	446153930		SP_RS00775	147451..148824		Derived by automated computational analysis using gene prediction method: Protein Homology.	peptidase M20	WP_000231785.1		CDS
299	AAAGG.TCGGG	0	UnannotatedRegion
300	AAAGG.TCTCA	0	NotInAnnotatedGenome
301	AAAGG.TGTGC	1	OnProtein	P_S	CCC_TCC	288	RefSPS	gi|194172857|ref|NC_003028.3|	1827998 F	194172857	446428564		SP_RS09650	complement(1827828..1828859)		Derived by automated computational analysis using gene prediction method: Protein Homology.	ABC transporter ATP-binding protein	WP_000506419.1		CDS
302	AAAGG.TTCCG	0	NotInAnnotatedGenome
303	AAAGG.TTTCG	1	OnProtein	N_T	AAC_ACC	102	RefSPS	gi|194172857|ref|NC_003028.3|	263622 F	194172857	446571815		SP_RS01400	complement(262907..263926)	adhP	similar to zinc-dependent eukaryotic ADH enzymes and distinct from fermentative ADHs; Derived by automated computational analysis using gene prediction method: Protein Homology.	zinc-dependent alcohol dehydrogenase	WP_000649161.1		CDS
304	AAAGT.ACACA	1	OnProtein	L_S	TCA_TTA	119	RefSPS	gi|194172857|ref|NC_003028.3|	1171856 F	194172857	446648926		SP_RS06080	1171501..1173666		Derived by automated computational analysis using gene prediction method: Protein Homology.	amino acid ABC transporter permease	WP_000726272.1		CDS
305	AAAGT.ACAGT	0	NotInAnnotatedGenome
306	AAAGT.ACATA	0	NotInAnnotatedGenome
307	AAAGT.ACATG	0	NotInAnnotatedGenome
308	AAAGT.ACCGA	0	NotInAnnotatedGenome
309	AAAGT.ACGAC	0	NotInAnnotatedGenome
310	AAAGT.ACGAG	0	NotInAnnotatedGenome
311	AAAGT.ACGCA	0	NotInAnnotatedGenome
312	AAAGT.ACGCC	0	OnProtein	V	GTC_GTG	55	RefSPS	gi|194172857|ref|NC_003028.3|	528700 R	194172857	446051235		SP_RS02760	528536..529870		Derived by automated computational analysis using gene prediction method: Protein Homology.	hemerythrin	WP_000129090.1		CDS
313	AAAGT.ACGGG	0	NotInAnnotatedGenome
314	AAAGT.ACGGT	0	OnProtein	V	GTG_GTT	661	RefSPS	gi|194172857|ref|NC_003028.3|	75743 F	194172857	446010274		SP_RS00380	73761..79331		Derived by automated computational analysis using gene prediction method: Protein Homology.	zinc metalloprotease ZmpC	WP_000088129.1		CDS
315	AAAGT.ACGTA	0	NotInAnnotatedGenome
316	AAAGT.AGATC	0	OnProtein	L	CTG_CTT	29	RefSPS	gi|194172857|ref|NC_003028.3|	506398 R	194172857	446940390		SP_RS02580	506312..507652		Derived by automated computational analysis using gene prediction method: Protein Homology.	sensor kinase	WP_001017646.1		CDS
317	AAAGT.AGCGG	0	NotInAnnotatedGenome
318	AAAGT.ATCCC	1	OnProtein	I_M	ATA_ATG_ATT	262	RefSPS	gi|194172857|ref|NC_003028.3|	328841 R	194172857	447116512		SP_RS01730	328056..329456		Derived by automated computational analysis using gene prediction method: Protein Homology.	membrane protein	WP_001193768.1		CDS
319	AAAGT.CACGA	0	NotInAnnotatedGenome
320	AAAGT.CCCCA	0	NotInAnnotatedGenome
321	AAAGT.CCCCG	0	NotInAnnotatedGenome
322	AAAGT.CCGAA	1	OnProtein	H_N	AAC_CAC	149	RefSPS	gi|194172857|ref|NC_003028.3|	1034205 F	194172857	487728350		SP_RS05450	complement(1034122..1034649)		Derived by automated computational analysis using gene prediction method: Protein Homology.	transposase	WP_001812582.1		CDS
322	AAAGT.CCGAA	1	OnProtein	H_N	AAC_CAC	149	RefSPS	gi|194172857|ref|NC_003028.3|	1194987 R	194172857	487728350		SP_RS05450	complement(1034122..1034649)		Derived by automated computational analysis using gene prediction method: Protein Homology.	transposase	WP_001812582.1		CDS
322	AAAGT.CCGAA	1	OnProtein	H_N	AAC_CAC	149	RefSPS	gi|194172857|ref|NC_003028.3|	1364428 R	194172857	487728350		SP_RS05450	complement(1034122..1034649)		Derived by automated computational analysis using gene prediction method: Protein Homology.	transposase	WP_001812582.1		CDS
322	AAAGT.CCGAA	1	OnProtein	H_N	AAC_CAC	149	RefSPS	gi|194172857|ref|NC_003028.3|	1538154 F	194172857	487728350		SP_RS05450	complement(1034122..1034649)		Derived by automated computational analysis using gene prediction method: Protein Homology.	transposase	WP_001812582.1		CDS
322	AAAGT.CCGAA	1	OnProtein	H_N	AAC_CAC	149	RefSPS	gi|194172857|ref|NC_003028.3|	1595145 R	194172857	487728350		SP_RS05450	complement(1034122..1034649)		Derived by automated computational analysis using gene prediction method: Protein Homology.	transposase	WP_001812582.1		CDS
322	AAAGT.CCGAA	1	OnProtein	H_N	AAC_CAC	149	RefSPS	gi|194172857|ref|NC_003028.3|	1707256 F	194172857	487728350		SP_RS05450	complement(1034122..1034649)		Derived by automated computational analysis using gene prediction method: Protein Homology.	transposase	WP_001812582.1		CDS
322	AAAGT.CCGAA	1	OnProtein	H_N	AAC_CAC	149	RefSPS	gi|194172857|ref|NC_003028.3|	434853 F	194172857	487728350		SP_RS05450	complement(1034122..1034649)		Derived by automated computational analysis using gene prediction method: Protein Homology.	transposase	WP_001812582.1		CDS
322	AAAGT.CCGAA	1	OnProtein	H_N	AAC_CAC	149	RefSPS	gi|194172857|ref|NC_003028.3|	784496 F	194172857	487728350		SP_RS05450	complement(1034122..1034649)		Derived by automated computational analysis using gene prediction method: Protein Homology.	transposase	WP_001812582.1		CDS
322	AAAGT.CCGAA	1	OnProtein	H_N	AAC_CAC	149	RefSPS	gi|194172857|ref|NC_003028.3|	809560 F	194172857	487728350		SP_RS05450	complement(1034122..1034649)		Derived by automated computational analysis using gene prediction method: Protein Homology.	transposase	WP_001812582.1		CDS
322	AAAGT.CCGAA	1	OnProtein	H_N	AAC_CAC	149	RefSPS	gi|194172857|ref|NC_003028.3|	959222 F	194172857	487728350		SP_RS05450	complement(1034122..1034649)		Derived by automated computational analysis using gene prediction method: Protein Homology.	transposase	WP_001812582.1		CDS
323	AAAGT.CCGCT	0	NotInAnnotatedGenome
324	AAAGT.CCGGC	0	OnProtein	V	GTC_GTT	1681	RefSPS	gi|194172857|ref|NC_003028.3|	620484 F	194172857	446437319		SP_RS03175	615442..622143		Derived by automated computational analysis using gene prediction method: Protein Homology.	beta-galactosidase	WP_000515174.1		CDS
325	AAAGT.CGAAC	0	NotInAnnotatedGenome
326	AAAGT.CGGGA	0	OnProtein	V	GTA_GTT	315	RefSPS	gi|194172857|ref|NC_003028.3|	1258594 R	194172857	446561045		SP_RS06560	complement(1258315..1259538)		Derived by automated computational analysis using gene prediction method: Protein Homology.	DNA (cytosine-5-)-methyltransferase	WP_000638391.1		CDS
327	AAAGT.CGGGG	1	OnProtein	S_Y	TAC_TCC	134	RefSPS	gi|194172857|ref|NC_003028.3|	357387 F	194172857	446620701		SP_RS01850	356987..357985		Derived by automated computational analysis using gene prediction method: Protein Homology.	choline-binding protein J	WP_000698047.1		CDS
328	AAAGT.CGTGC	0	OnProtein	V	GTC_GTT	783	RefSPS	gi|194172857|ref|NC_003028.3|	227100 F	194172857	445933938		SP_RS01235	224752..227253		Derived by automated computational analysis using gene prediction method: Protein Homology.	leucine--tRNA ligase	WP_000011793.1		CDS
329	AAAGT.CTAAG	0	NotInAnnotatedGenome
330	AAAGT.CTACG	0	NotInAnnotatedGenome
331	AAAGT.CTGCA	0	NotInAnnotatedGenome
332	AAAGT.GACAG	0	NotInAnnotatedGenome
333	AAAGT.GACGA	0	NotInAnnotatedGenome
334	AAAGT.GAGCC	1	OnProtein	N_Y	AAC_TAC	172	RefSPS	gi|194172857|ref|NC_003028.3|	1860287 R	194172857	446000961		SP_RS09830	1859774..1860541		Derived by automated computational analysis using gene prediction method: Protein Homology.	hypothetical protein	WP_000078816.1		CDS
335	AAAGT.GAGTA	0	NotInAnnotatedGenome
336	AAAGT.GCGAA	0	OnProtein	V	GTG_GTT	11	RefSPS	gi|194172857|ref|NC_003028.3|	2012953 R	194172857	446833653		SP_RS10705	complement(2012707..2012985)		Derived by automated computational analysis using gene prediction method: Protein Homology.	hypothetical protein	WP_000910909.1		CDS
337	AAAGT.GGACC	0	NotInAnnotatedGenome
338	AAAGT.GGCCT	0	NotInAnnotatedGenome
339	AAAGT.GGCGG	0	NotInAnnotatedGenome
340	AAAGT.GGGGC	0	OnProtein	V	GTA_GTG	85	RefSPS	gi|194172857|ref|NC_003028.3|	324283 F	194172857	446196384		SP_RS01710	324029..324625		Derived by automated computational analysis using gene prediction method: Protein Homology.	UDP-phosphate galactose phosphotransferase	WP_000274239.1		CDS
341	AAAGT.GTGAG	0	NotInAnnotatedGenome
342	AAAGT.GTGCG	0	NotInAnnotatedGenome
343	AAAGT.TAGCC	0	NotInAnnotatedGenome
344	AAAGT.TCACG	0	NotInAnnotatedGenome
345	AAAGT.TCGCA	0	NotInAnnotatedGenome
346	AAAGT.TCGCC	1	OnProtein	D_E	GAC_GAG	152	RefSPS	gi|194172857|ref|NC_003028.3|	1441880 R	194172857	446512955		SP_RS07535	1441425..1442870		involved in cell wall formation; peptidoglycan synthesis; cytoplasmic enzyme; catalyzes the addition of lysine to UDP-N-acetylmuramoyl-L-alanyl-D-glutamate forming UDP-N-acetylmuramoyl-L-alanyl-D-glutamyl-L-lysine; Derived by automated computational analysis using gene prediction method: Protein Homology.	UDP-N-acetylmuramoyl-L-alanyl-D-glutamate--L- lysine ligase	WP_000590301.1		CDS
347	AAAGT.TGCAC	0	NotInAnnotatedGenome
348	AAAGT.TGTCC	0	NotInAnnotatedGenome
349	AAATA.ACCGG	0	OnProtein	V	GTG_GTT	109	RefSPS	gi|194172857|ref|NC_003028.3|	446890 R	194172857	446013880		SP_RS02305	446564..447415		Derived by automated computational analysis using gene prediction method: Protein Homology.	sortase	WP_000091735.1		CDS
350	AAATA.AGGCC	0	NotInAnnotatedGenome
351	AAATA.AGGCG	0	NotInAnnotatedGenome
352	AAATA.CCCAC	0	NotInAnnotatedGenome
353	AAATA.CGCTA	1	OnProtein	I_S	AGC_ATC	116	RefSPS	gi|194172857|ref|NC_003028.3|	1129484 R	194172857	445951414		SP_RS05865	complement(1129405..1129830)		catalyzes the interconversion of galactose 6-phosphate to tagatose 6-phosphate; tagatose pathway for galactose utilization; Derived by automated computational analysis using gene prediction method: Protein Homology.	galactose-6-phosphate isomerase subunit LacA	WP_000029269.1		CDS
354	AAATA.CGGGT	1	OnProtein	I_N	AAC_ATC	393	RefSPS	gi|194172857|ref|NC_003028.3|	1740321 R	194172857	446771539		SP_RS09075	complement(1740023..1741498)		catalyzes the formation of alpha-D-glucose 1-phosphate and UDP-galactose from UDP-glucose and alpha-D-galactose 1-phosphate in galactose metabolism; Derived by automated computational analysis using gene prediction method: Protein Homology.	galactose-1-phosphate uridylyltransferase	WP_000848795.1		CDS
354	AAATA.CGGGT	1	OnProtein	I_N	AAC_ATC	393	RefSPS	gi|194172857|ref|NC_003028.3|	1850271 R	194172857	446771539		SP_RS09075	complement(1740023..1741498)		catalyzes the formation of alpha-D-glucose 1-phosphate and UDP-galactose from UDP-glucose and alpha-D-galactose 1-phosphate in galactose metabolism; Derived by automated computational analysis using gene prediction method: Protein Homology.	galactose-1-phosphate uridylyltransferase	WP_000848795.1		CDS
355	AAATA.CTTAC	0	OnProtein	L	CTA_TTA	67	RefSPS	gi|194172857|ref|NC_003028.3|	1125824 R	194172857	446080866		SP_RS07805	complement(1488139..1488714)		Derived by automated computational analysis using gene prediction method: Protein Homology.	isochorismatase	WP_000158721.1		CDS
355	AAATA.CTTAC	0	OnProtein	L	CTA_TTA	67	RefSPS	gi|194172857|ref|NC_003028.3|	1126863 R	194172857	446080866		SP_RS07805	complement(1488139..1488714)		Derived by automated computational analysis using gene prediction method: Protein Homology.	isochorismatase	WP_000158721.1		CDS
355	AAATA.CTTAC	0	OnProtein	L	CTA_TTA	67	RefSPS	gi|194172857|ref|NC_003028.3|	117019 R	194172857	446080866		SP_RS07805	complement(1488139..1488714)		Derived by automated computational analysis using gene prediction method: Protein Homology.	isochorismatase	WP_000158721.1		CDS
355	AAATA.CTTAC	0	OnProtein	L	CTA_TTA	67	RefSPS	gi|194172857|ref|NC_003028.3|	1488516 F	194172857	446080866		SP_RS07805	complement(1488139..1488714)		Derived by automated computational analysis using gene prediction method: Protein Homology.	isochorismatase	WP_000158721.1		CDS
356	AAATA.GAGGC	0	NotProteinCoding				RefSPS	gi|194172857|ref|NC_003028.3|	17508 R	194172857	gene	locus_tag.location=1971035..1973938	old_locus_tag.location=1971035..1973938
356	AAATA.GAGGC	0	NotProteinCoding				RefSPS	gi|194172857|ref|NC_003028.3|	1812898 F	194172857	gene	locus_tag.location=1971035..1973938	old_locus_tag.location=1971035..1973938
356	AAATA.GAGGC	0	NotProteinCoding				RefSPS	gi|194172857|ref|NC_003028.3|	1911555 F	194172857	gene	locus_tag.location=1971035..1973938	old_locus_tag.location=1971035..1973938
356	AAATA.GAGGC	0	NotProteinCoding				RefSPS	gi|194172857|ref|NC_003028.3|	1973571 F	194172857	gene	locus_tag.location=1971035..1973938	old_locus_tag.location=1971035..1973938
356	AAATA.GAGGC	0	NotProteinCoding				RefSPS	gi|194172857|ref|NC_003028.3|	17508 R	194172857	rRNA	locus_tag.location=1971035..1973938	old_locus_tag.location=1971035..1973938	product.location=1971035..1973938
356	AAATA.GAGGC	0	NotProteinCoding				RefSPS	gi|194172857|ref|NC_003028.3|	1812898 F	194172857	rRNA	locus_tag.location=1971035..1973938	old_locus_tag.location=1971035..1973938	product.location=1971035..1973938
356	AAATA.GAGGC	0	NotProteinCoding				RefSPS	gi|194172857|ref|NC_003028.3|	1911555 F	194172857	rRNA	locus_tag.location=1971035..1973938	old_locus_tag.location=1971035..1973938	product.location=1971035..1973938
356	AAATA.GAGGC	0	NotProteinCoding				RefSPS	gi|194172857|ref|NC_003028.3|	1973571 F	194172857	rRNA	locus_tag.location=1971035..1973938	old_locus_tag.location=1971035..1973938	product.location=1971035..1973938
357	AAATA.GGCTC	1	OnProtein	P_R	CCT_CGT	81	RefSPS	gi|194172857|ref|NC_003028.3|	1900389 F	194172857	446375282		SP_RS10035	complement(1899242..1900630)		Derived by automated computational analysis using gene prediction method: Protein Homology.	alanine aminotransferase	WP_000453137.1		CDS
358	AAATA.GTACT	0	NotInAnnotatedGenome
359	AAATA.GTCCT	0	NotInAnnotatedGenome
360	AAATA.GTTAC	1	OnProtein	K_M_R	AAG_AGG_ATG	310	RefSPS	gi|194172857|ref|NC_003028.3|	761416 F	194172857	446056184		SP_RS03950	760488..762434	gyrB	negatively supercoils closed circular double-stranded DNA; Derived by automated computational analysis using gene prediction method: Protein Homology.	DNA gyrase subunit B	WP_000134039.1		CDS
361	AAATA.TACCC	0	NotInAnnotatedGenome
362	AAATA.TGCAC	0	NotInAnnotatedGenome
363	AAATC.ACGCG	1	OnProtein	G_R	AGA_GGA	487	RefSPS	gi|194172857|ref|NC_003028.3|	581307 R	194172857	445987782		SP_RS03010	579849..581510		Derived by automated computational analysis using gene prediction method: Protein Homology.	ribonuclease J	WP_000065637.1		CDS
364	AAATC.ACGGG	0	OnProtein	V	GTC_GTT	286	RefSPS	gi|194172857|ref|NC_003028.3|	274304 F	194172857	447029373		SP_RS01455	complement(273953..275161)		Derived by automated computational analysis using gene prediction method: Protein Homology.	ATPase AAA	WP_001106629.1		CDS
365	AAATC.ATACG	1	OnProtein	L_W	TGG_TTG	352	RefSPS	gi|194172857|ref|NC_003028.3|	1123421 F	194172857	446960062		SP_RS05830	complement(1122784..1124475)		phosphoenolpyruvate-dependent sugar phosphotransferase system; catalyzes the phosphorylation of incoming sugar substrates concomitant with their translocation across the cell membrane; IIB is phosphorylated by IIA and then transfers the phosphoryl group to the sugar; IIC forms the translocation channel; Derived by automated computational analysis using gene prediction method: Protein Homology.	PTS lactose transporter subunit IIBC	WP_001037318.1		CDS
366	AAATC.CGGTG	1	OnProtein	L_P	CCC_CTC	157	RefSPS	gi|194172857|ref|NC_003028.3|	1699095 R	194172857	446357715		SP_RS08835	complement(1697768..1699564)		Derived by automated computational analysis using gene prediction method: Protein Homology.	oligoendopeptidase F	WP_000435570.1		CDS
367	AAATC.CGTGC	0	NotInAnnotatedGenome
368	AAATC.GAACG	0	NotInAnnotatedGenome
369	AAATC.GACAC	0	OnProtein	S	TCG_TCT	188	RefSPS	gi|194172857|ref|NC_003028.3|	586310 R	194172857	446983874		SP_RS03035	585747..587591		Derived by automated computational analysis using gene prediction method: Protein Homology.	UvrABC system protein C	WP_001061130.1		CDS
370	AAATC.GACGA	0	NotInAnnotatedGenome
371	AAATC.GCGCC	1	OnProtein	R_S	AGC_CGC	58	RefSPS	gi|194172857|ref|NC_003028.3|	1781288 R	194172857	447054930		SP_RS09310	complement(1780719..1781459)	xerD	site-specific tyrosine recombinase which cuts and rejoins DNA molecules; binds cooperatively to specific DNA consensus sites; forms a heterotetrameric complex with XerC; XerCD exhibit similar sequences; essential to convert chromosome dimers to monomers during cell division and functions during plasmid segregation; cell division protein FtsK may regulate the XerCD complex; enzyme from Streptococc…	site-specific tyrosine recombinase XerD	WP_001132186.1		CDS
372	AAATC.GGCCC	0	OnProtein	S	TCC_TCT	115	RefSPS	gi|194172857|ref|NC_003028.3|	286916 R	194172857	446125210		SP_RS01525	complement(286784..287260)		Derived by automated computational analysis using gene prediction method: Protein Homology.	glutathione peroxidase	WP_000203065.1		CDS
373	AAATC.GGCGG	1	OnProtein	L_Q	CAG_CTG	81	RefSPS	gi|194172857|ref|NC_003028.3|	902857 F	194172857	446865138		SP_RS04735	902616..904856		Derived by automated computational analysis using gene prediction method: Protein Homology.	competence protein ComEC	WP_000942394.1		CDS
374	AAATC.GTCGG	0	OnProtein	S	TCA_TCT	440	RefSPS	gi|194172857|ref|NC_003028.3|	1044119 F	194172857	446507203		SP_RS05515	1042800..1044701		Derived by automated computational analysis using gene prediction method: Protein Homology.	ABC transporter ATP-binding protein	WP_000584880.1		CDS
375	AAATC.GTTCG	0	NotInAnnotatedGenome
376	AAATC.TCGAC	0	NotInAnnotatedGenome
377	AAATG.AATGC	0	NotInAnnotatedGenome
378	AAATG.ACAAC	0	NotInAnnotatedGenome
379	AAATG.ACAGT	0	NotInAnnotatedGenome
380	AAATG.AGCGA	0	NotInAnnotatedGenome
381	AAATG.ATCGT	0	NotInAnnotatedGenome
382	AAATG.ATGCC	0	NotInAnnotatedGenome
383	AAATG.CACTC	1	OnProtein	S_T	ACA_TCA	382	RefSPS	gi|194172857|ref|NC_003028.3|	1531699 F	194172857	446531010		SP_RS08040	1530556..1532499		Derived by automated computational analysis using gene prediction method: Protein Homology.	threonine--tRNA ligase	WP_000608356.1		CDS
384	AAATG.CATGC	0	NotInAnnotatedGenome
385	AAATG.CCGCG	0	NotInAnnotatedGenome
386	AAATG.CCGGA	0	NotInAnnotatedGenome
387	AAATG.CGACT	0	NotInAnnotatedGenome
388	AAATG.CGAGC	0	NotInAnnotatedGenome
389	AAATG.CGCGT	0	NotInAnnotatedGenome
390	AAATG.CGCTC	0	NotInAnnotatedGenome
391	AAATG.CGGCA	1	OnProtein	P_T	ACA_CCA	168	RefSPS	gi|194172857|ref|NC_003028.3|	1667230 F	194172857	447215070		SP_RS08735	complement(1666826..1667731)		Derived by automated computational analysis using gene prediction method: Protein Homology.	glycosyl transferase family A	WP_001292326.1		CDS
392	AAATG.CGGGC	0	NotInAnnotatedGenome
393	AAATG.CGTAA	0	NotInAnnotatedGenome
394	AAATG.CTACG	0	NotInAnnotatedGenome
395	AAATG.CTAGT	1	OnProtein	A_T	ACT_GCT	682	RefSPS	gi|194172857|ref|NC_003028.3|	1931383 R	194172857	446686623		SP_RS10245	complement(1930775..1933426)		Derived by automated computational analysis using gene prediction method: Protein Homology.	bifunctional acetaldehyde-CoA/alcohol dehydrogenase	WP_000763969.1		CDS
396	AAATG.GACTC	1	OnProtein	*_G	GGA_TGA	66	RefSPS	gi|194172857|ref|NC_003028.3|	1373093 F	194172857	447195685		SP_RS07155	1372898..1373509		Derived by automated computational analysis using gene prediction method: Protein Homology.	peptide deformylase	WP_001272941.1		CDS
397	AAATG.GAGCG	0	NotInAnnotatedGenome
398	AAATG.GAGGT	0	NotInAnnotatedGenome
399	AAATG.GATCA	0	NotInAnnotatedGenome
400	AAATG.GATCT	1	OnProtein	P_T	ACA_CCA	236	RefSPS	gi|194172857|ref|NC_003028.3|	1106297 F	194172857	446421574		SP_RS05775	complement(1106289..1107002)		Derived by automated computational analysis using gene prediction method: Protein Homology.	noncanonical pyrimidine nucleotidase, YjjG family	WP_000499429.1		CDS
401	AAATG.GCAGC	0	NotInAnnotatedGenome
402	AAATG.GCAGG	1	OnProtein	A_G	GCG_GGG	401	RefSPS	gi|194172857|ref|NC_003028.3|	1832110 R	194172857	447207105		SP_RS09670	complement(1831896..1833311)		Derived by automated computational analysis using gene prediction method: Protein Homology.	pneumolysin	WP_001284361.1		CDS
403	AAATG.GCATT	0	NotInAnnotatedGenome
404	AAATG.GCCGA	1	OnProtein	C_G	GGC_TGC	298	RefSPS	gi|194172857|ref|NC_003028.3|	1762782 F	194172857	446134667		SP_RS09200	1761891..1762898		Derived by automated computational analysis using gene prediction method: Protein Homology.	LacI family transcriptional regulator	WP_000212522.1		CDS
405	AAATG.GCTCT	0	NotInAnnotatedGenome
406	AAATG.GGGAG	0	NotInAnnotatedGenome
407	AAATG.GGGGT	1	OnProtein	E_G_V	GAG_GGG_GTG	160	RefSPS	gi|194172857|ref|NC_003028.3|	1068561 F	194172857	446761649		SP_RS05630	1068083..1068967		Derived by automated computational analysis using gene prediction method: Protein Homology.	GTP-binding protein	WP_000838905.1		CDS
408	AAATG.GTATC	0	NotInAnnotatedGenome
409	AAATG.GTCAC	0	NotInAnnotatedGenome
410	AAATG.GTCTG	0	NotInAnnotatedGenome
411	AAATG.GTGGG	0	NotInAnnotatedGenome
412	AAATG.GTTGG	0	NotInAnnotatedGenome
413	AAATG.TCGAA	0	NotInAnnotatedGenome
414	AAATG.TCGAC	1	OnProtein	D_G_V	GAT_GGT_GTT	306	RefSPS	gi|194172857|ref|NC_003028.3|	74677 F	194172857	446010274		SP_RS00380	73761..79331		Derived by automated computational analysis using gene prediction method: Protein Homology.	zinc metalloprotease ZmpC	WP_000088129.1		CDS
415	AAATG.TCGGT	0	NotInAnnotatedGenome
416	AAATG.TGCGC	0	NotInAnnotatedGenome
417	AAATG.TGCGG	1	OnProtein	D_G	GAT_GGT	144	RefSPS	gi|194172857|ref|NC_003028.3|	710631 F	194172857	446584947		SP_RS03675	710201..711157		Derived by automated computational analysis using gene prediction method: Protein Homology.	branched-chain amino acid ABC transporter permease	WP_000662293.1		CDS
418	AAATG.TTCGG	0	NotInAnnotatedGenome
419	AAATT.ACAGC	0	NotInAnnotatedGenome
420	AAATT.ACGCA	0	UnannotatedRegion
421	AAATT.AGTGG	0	NotInAnnotatedGenome
422	AAATT.CCCTG	0	NotInAnnotatedGenome
423	AAATT.CCTAG	0	OnProtein	G	GGA_GGT	196	RefSPS	gi|194172857|ref|NC_003028.3|	1258951 F	194172857	446561045		SP_RS06560	complement(1258315..1259538)		Derived by automated computational analysis using gene prediction method: Protein Homology.	DNA (cytosine-5-)-methyltransferase	WP_000638391.1		CDS
423	AAATT.CCTAG	0	OnProtein	G	GGA_GGT	196	RefSPS	gi|194172857|ref|NC_003028.3|	356459 R	194172857	446561045		SP_RS06560	complement(1258315..1259538)		Derived by automated computational analysis using gene prediction method: Protein Homology.	DNA (cytosine-5-)-methyltransferase	WP_000638391.1		CDS
424	AAATT.CGAGT	0	NotInAnnotatedGenome
425	AAATT.CGCTC	0	NotInAnnotatedGenome
426	AAATT.CGGGA	0	NotInAnnotatedGenome
427	AAATT.CGTAT	0	OnProtein	F	TTC_TTT	68	RefSPS	gi|194172857|ref|NC_003028.3|	1675801 F	194172857	446622622		SP_RS09820	1857985..1859397		Derived by automated computational analysis using gene prediction method: Protein Homology.	serine protease	WP_000699968.1		CDS
427	AAATT.CGTAT	0	OnProtein	F	TTC_TTT	68	RefSPS	gi|194172857|ref|NC_003028.3|	1858188 F	194172857	446622622		SP_RS09820	1857985..1859397		Derived by automated computational analysis using gene prediction method: Protein Homology.	serine protease	WP_000699968.1		CDS
428	AAATT.GGCAG	0	NotInAnnotatedGenome
429	AAATT.GGGCA	0	NotInAnnotatedGenome
430	AAATT.GGGCC	0	NotInAnnotatedGenome
431	AAATT.GGGTA	0	NotInAnnotatedGenome
432	AAATT.GGGTC	0	UnannotatedRegion
433	AAATT.TAGGG	0	NotInAnnotatedGenome
434	AAATT.TGATC	1	OnProtein	C_F_S	TCT_TGT_TTT	252	RefSPS	gi|194172857|ref|NC_003028.3|	1740744 R	194172857	446771539		SP_RS09075	complement(1740023..1741498)		catalyzes the formation of alpha-D-glucose 1-phosphate and UDP-galactose from UDP-glucose and alpha-D-galactose 1-phosphate in galactose metabolism; Derived by automated computational analysis using gene prediction method: Protein Homology.	galactose-1-phosphate uridylyltransferase	WP_000848795.1		CDS
435	AACAA.AACGC	1	OnProtein	K_Q	AAA_CAA	6	RefSPS	gi|194172857|ref|NC_003028.3|	1460986 R	194172857	445954605		SP_RS07650	complement(1458305..1461001)		Derived by automated computational analysis using gene prediction method: Protein Homology.	ATPase	WP_000032460.1		CDS
436	AACAA.AAGCG	1	OnProtein	F_V	GTT_TTT	102	RefSPS	gi|194172857|ref|NC_003028.3|	118726 R	194172857	446958106		SP_RS00595	118423..120657		Derived by automated computational analysis using gene prediction method: Protein Homology.	hypothetical protein	WP_001035362.1		CDS
437	AACAA.AAGGG	1	OnProtein	K_Q	AAA_CAA	39	RefSPS	gi|194172857|ref|NC_003028.3|	1318748 R	194172857	446760093		SP_RS06835	complement(1318047..1318862)		Derived by automated computational analysis using gene prediction method: Protein Homology.	amino acid ABC transporter substrate-binding protein	WP_000837349.1		CDS
437	AACAA.AAGGG	1	OnProtein	K_Q	AAA_CAA	39	RefSPS	gi|194172857|ref|NC_003028.3|	377078 R	194172857	446760093		SP_RS06835	complement(1318047..1318862)		Derived by automated computational analysis using gene prediction method: Protein Homology.	amino acid ABC transporter substrate-binding protein	WP_000837349.1		CDS
437	AACAA.AAGGG	1	OnProtein	K_Q	AAA_CAA	39	RefSPS	gi|194172857|ref|NC_003028.3|	634280 R	194172857	446760093		SP_RS06835	complement(1318047..1318862)		Derived by automated computational analysis using gene prediction method: Protein Homology.	amino acid ABC transporter substrate-binding protein	WP_000837349.1		CDS
438	AACAA.ACCCG	0	NotInAnnotatedGenome
439	AACAA.ACCGA	0	NotInAnnotatedGenome
440	AACAA.AGGGC	1	OnProtein	*_E_K	AAG_GAG_TAG	1872	RefSPS	gi|194172857|ref|NC_003028.3|	1089494 F	194172857	446339325		SP_RS05695	1083881..1089895		Derived by automated computational analysis using gene prediction method: Protein Homology.	immunoglobulin A1 protease	WP_000417180.1		CDS
441	AACAA.AGTCG	1	OnProtein	K_T	AAA_ACA	11	RefSPS	gi|194172857|ref|NC_003028.3|	452161 F	194172857	446982375		SP_RS02340	452130..453452		Derived by automated computational analysis using gene prediction method: Protein Homology.	PTS cellobiose transporter subunit IIC	WP_001059631.1		CDS
442	AACAA.CAACC	0	NotInAnnotatedGenome
443	AACAA.CACGG	0	UnannotatedRegion
444	AACAA.CAGCC	0	NotInAnnotatedGenome
445	AACAA.CAGTC	0	NotInAnnotatedGenome
446	AACAA.CCGAG	0	UnannotatedRegion
447	AACAA.CGAAC	0	NotInAnnotatedGenome
448	AACAA.CGCGA	0	NotInAnnotatedGenome
449	AACAA.CTCCC	0	NotInAnnotatedGenome
450	AACAA.CTGTG	0	NotInAnnotatedGenome
451	AACAA.GAATA	0	NotInAnnotatedGenome
452	AACAA.GAGTG	0	UnannotatedRegion
453	AACAA.GATCT	1	OnProtein	G_R	CGA_GGA	30	RefSPS	gi|194172857|ref|NC_003028.3|	1065977 F	194172857	446326907		SP_RS05610	1065890..1066156		Derived by automated computational analysis using gene prediction method: Protein Homology.	hypothetical protein	WP_000404762.1		CDS
454	AACAA.GCCGC	0	NotInAnnotatedGenome
455	AACAA.GCGAC	0	NotInAnnotatedGenome
456	AACAA.GGATC	0	NotInAnnotatedGenome
457	AACAA.GTCGG	0	OnProtein	K	AAA_AAG	439	RefSPS	gi|194172857|ref|NC_003028.3|	347696 R	194172857	446962757		SP_RS01800	complement(346853..349012)		Derived by automated computational analysis using gene prediction method: Protein Homology.	penicillin-binding protein 1A	WP_001040013.1		CDS
458	AACAA.GTTTA	0	NotInAnnotatedGenome
459	AACAA.TAAGG	0	NotInAnnotatedGenome
460	AACAA.TAGCG	1	OnProtein	I_N	AAT_ATT	66	RefSPS	gi|194172857|ref|NC_003028.3|	1021949 F	194172857	447132386		SP_RS05375	1021753..1021959		Derived by automated computational analysis using gene prediction method: Protein Homology.	transposase	WP_001209642.1		CDS
460	AACAA.TAGCG	1	OnProtein	I_N	AAT_ATT	66	RefSPS	gi|194172857|ref|NC_003028.3|	1633115 R	194172857	447132386		SP_RS05375	1021753..1021959		Derived by automated computational analysis using gene prediction method: Protein Homology.	transposase	WP_001209642.1		CDS
460	AACAA.TAGCG	1	OnProtein	I_N	AAT_ATT	66	RefSPS	gi|194172857|ref|NC_003028.3|	464703 F	194172857	447132386		SP_RS05375	1021753..1021959		Derived by automated computational analysis using gene prediction method: Protein Homology.	transposase	WP_001209642.1		CDS
461	AACAA.TATAC	0	NotInAnnotatedGenome
462	AACAA.TCCGG	1	OnProtein	D_E	GAG_GAT	50	RefSPS	gi|194172857|ref|NC_003028.3|	163781 R	194172857	446715669		SP_RS00855	163632..164810		Derived by automated computational analysis using gene prediction method: Protein Homology.	MFS transporter	WP_000792992.1		CDS
463	AACAA.TGCGA	1	OnProtein	N_S	AAT_AGT	143	RefSPS	gi|194172857|ref|NC_003028.3|	1739583 R	194172857	446919304		SP_RS09070	complement(1739000..1740010)		Derived by automated computational analysis using gene prediction method: Protein Homology.	UDP-glucose 4-epimerase	WP_000996560.1		CDS
464	AACAA.TGCGG	0	UnannotatedRegion
465	AACAA.TGGGC	1	OnProtein	K_N	AAA_AAT	124	RefSPS	gi|194172857|ref|NC_003028.3|	1064023 R	194172857	446944581		SP_RS05595	complement(1063231..1064394)		Derived by automated computational analysis using gene prediction method: Protein Homology.	site-specific integrase	WP_001021837.1		CDS
466	AACAA.TTCGG	0	NotInAnnotatedGenome
467	AACAC.AAGCT	1	OnProtein	*_W	TAG_TGG	156	RefSPS	gi|194172857|ref|NC_003028.3|	1270859 F	194172857	446744031		SP_RS06600	complement(1270738..1271325)		Derived by automated computational analysis using gene prediction method: Protein Homology.	CAAX amino protease	WP_000821287.1		CDS
468	AACAC.AAGGA	0	NotInAnnotatedGenome
469	AACAC.AATAG	0	NotInAnnotatedGenome
470	AACAC.AATCG	0	NotInAnnotatedGenome
471	AACAC.ACATA	0	NotInAnnotatedGenome
472	AACAC.ACGTC	0	NotInAnnotatedGenome
473	AACAC.AGATC	1	OnProtein	Q_R	CAA_CGA	34	RefSPS	gi|194172857|ref|NC_003028.3|	1451344 R	194172857	446307011		SP_RS07600	complement(1451154..1451444)		Derived by automated computational analysis using gene prediction method: Protein Homology.	glyoxalase	WP_000384866.1		CDS
474	AACAC.AGGAC	0	NotInAnnotatedGenome
475	AACAC.AGGCT	0	NotInAnnotatedGenome
476	AACAC.ATACC	1	OnProtein	P_Q	CAA_CCA	550	RefSPS	gi|194172857|ref|NC_003028.3|	1868318 R	194172857	446829895		SP_RS09855	complement(1866355..1869966)		Derived by automated computational analysis using gene prediction method: Protein Homology.	DNA-directed RNA polymerase subunit beta	WP_000907151.1		CDS
476	AACAC.ATACC	1	OnProtein	P_Q	CAA_CCA	550	RefSPS	gi|194172857|ref|NC_003028.3|	991618 F	194172857	446829895		SP_RS09855	complement(1866355..1869966)		Derived by automated computational analysis using gene prediction method: Protein Homology.	DNA-directed RNA polymerase subunit beta	WP_000907151.1		CDS
477	AACAC.ATACG	0	NotInAnnotatedGenome
478	AACAC.ATAGT	0	UnannotatedRegion
479	AACAC.ATCAG	1	OnProtein	C_R	CGT_TGT	339	RefSPS	gi|194172857|ref|NC_003028.3|	1266564 F	194172857	446999350		SP_RS06590	complement(1265638..1267578)		Derived by automated computational analysis using gene prediction method: Protein Homology.	peptidase S9	WP_001076606.1		CDS
480	AACAC.ATCTC	0	NotInAnnotatedGenome
481	AACAC.ATGCC	0	NotInAnnotatedGenome
482	AACAC.CACTA	1	OnProtein	H_L	CAC_CTC	648	RefSPS	gi|194172857|ref|NC_003028.3|	2075315 R	194172857	446953864		SP_RS11015	complement(2074141..2077257)		Derived by automated computational analysis using gene prediction method: Protein Homology.	fucolectin	WP_001031120.1		CDS
483	AACAC.CACTT	1	OnProtein	C_G_S	AGT_GGT_TGT	67	RefSPS	gi|194172857|ref|NC_003028.3|	441430 R	194172857	446758961		SP_RS02285	441232..443229		Derived by automated computational analysis using gene prediction method: Protein Homology.	cell wall surface anchor protein	WP_000836217.1		CDS
484	AACAC.CAGGT	0	NotInAnnotatedGenome
485	AACAC.CATAT	0	NotInAnnotatedGenome
486	AACAC.CATGT	0	NotInAnnotatedGenome
487	AACAC.CCAGG	0	OnProtein	G	GGA_GGT	206	RefSPS	gi|194172857|ref|NC_003028.3|	328673 R	194172857	447116512		SP_RS01730	328056..329456		Derived by automated computational analysis using gene prediction method: Protein Homology.	membrane protein	WP_001193768.1		CDS
488	AACAC.CCCAC	0	UnannotatedRegion
489	AACAC.CCCGT	0	UnannotatedRegion
490	AACAC.CCTAA	0	NotInAnnotatedGenome
491	AACAC.CCTAC	0	UnannotatedRegion
492	AACAC.CCTGA	1	OnProtein	P_R	CCC_CGC	137	RefSPS	gi|194172857|ref|NC_003028.3|	1673242 R	194172857	446688908		SP_RS08755	complement(1672641..1673651)		catalyzes the transfer of beta-1,6-galactofuranosyl to a galactopyranoside; Derived by automated computational analysis using gene prediction method: Protein Homology.	beta-1,6-galactofuranosyltransferase	WP_000766254.1		CDS
493	AACAC.CGCCA	0	NotInAnnotatedGenome
494	AACAC.CGTCC	0	NotInAnnotatedGenome
495	AACAC.CGTGA	0	NotInAnnotatedGenome
496	AACAC.CTATA	0	NotInAnnotatedGenome
497	AACAC.CTATG	1	OnProtein	H_R	CAC_CGC	32	RefSPS	gi|194172857|ref|NC_003028.3|	1674176 R	194172857	487730074		SP_RS08760	complement(1673680..1674270)		Derived by automated computational analysis using gene prediction method: Protein Homology.	hypothetical protein	WP_001814306.1		CDS
498	AACAC.CTATT	0	NotInAnnotatedGenome
499	AACAC.CTTTC	0	OnProtein	T	ACA_ACT	263	RefSPS	gi|194172857|ref|NC_003028.3|	2087534 R	194172857	446646711		SP_RS11065	complement(2086817..2088322)		Derived by automated computational analysis using gene prediction method: Protein Homology.	zinc-binding lipoprotein AdcA	WP_000724057.1		CDS
500	AACAC.GAAAC	1	OnProtein	L_P	CCG_CTG	314	RefSPS	gi|194172857|ref|NC_003028.3|	635721 F	194172857	446395140		SP_RS03260	634781..640501		Derived by automated computational analysis using gene prediction method: Protein Homology.	zinc metalloprotease ZmpB	WP_000472995.1		CDS
500	AACAC.GAAAC	1	OnProtein	L_P	CCG_CTG	314	RefSPS	gi|194172857|ref|NC_003028.3|	635982 F	194172857	446395140		SP_RS03260	634781..640501		Derived by automated computational analysis using gene prediction method: Protein Homology.	zinc metalloprotease ZmpB	WP_000472995.1		CDS
501	AACAC.GAATC	0	NotInAnnotatedGenome
502	AACAC.GCAAT	0	OnProtein	A	GCA_GCT	352	RefSPS	gi|194172857|ref|NC_003028.3|	1570031 F	194172857	446701346		SP_RS08250	complement(1569713..1571086)		Derived by automated computational analysis using gene prediction method: Protein Homology.	UDP-N-acetylmuramoyl-tripeptide--D-alanyl-D- alanine ligase	WP_000778692.1		CDS
503	AACAC.GCATG	1	OnProtein	G_R	CGC_GGC	442	RefSPS	gi|194172857|ref|NC_003028.3|	413765 F	194172857	446948173		SP_RS02165	412442..413986		Derived by automated computational analysis using gene prediction method: Protein Homology.	peptide chain release factor 3	WP_001025429.1		CDS
504	AACAC.GCCCC	0	NotInAnnotatedGenome
505	AACAC.GCCTG	0	NotInAnnotatedGenome
506	AACAC.GCTCG	0	OnProtein	T	ACA_ACG	63	RefSPS	gi|194172857|ref|NC_003028.3|	1694701 F	194172857	446952324		SP_RS08805	1694513..1694827		Derived by automated computational analysis using gene prediction method: Protein Homology.	thiol reductase thioredoxin	WP_001029580.1		CDS
507	AACAC.GGAGG	0	NotInAnnotatedGenome
508	AACAC.GGAGT	0	NotInAnnotatedGenome
509	AACAC.GGGAC	0	NotInAnnotatedGenome
510	AACAC.GGTGA	0	NotInAnnotatedGenome
511	AACAC.GTAAG	0	NotInAnnotatedGenome
512	AACAC.GTGAT	0	NotInAnnotatedGenome
513	AACAC.TAATT	1	OnProtein	G_R	CGT_GGT	199	RefSPS	gi|194172857|ref|NC_003028.3|	1737542 F	194172857	446661020		SP_RS09060	complement(1737069..1738136)		Derived by automated computational analysis using gene prediction method: Protein Homology.	iron ABC transporter substrate-binding protein	WP_000738366.1		CDS
513	AACAC.TAATT	1	OnProtein	G_R	CGT_GGT	199	RefSPS	gi|194172857|ref|NC_003028.3|	458190 F	194172857	446661020		SP_RS09060	complement(1737069..1738136)		Derived by automated computational analysis using gene prediction method: Protein Homology.	iron ABC transporter substrate-binding protein	WP_000738366.1		CDS
514	AACAC.TACAT	0	NotInAnnotatedGenome
515	AACAC.TATTC	0	NotInAnnotatedGenome
516	AACAC.TCAGC	0	NotInAnnotatedGenome
517	AACAC.TCATA	0	OnProtein	E	GAA_GAG	44	RefSPS	gi|194172857|ref|NC_003028.3|	2093057 F	194172857	446892496		SP_RS11095	complement(2091944..2093188)		Derived by automated computational analysis using gene prediction method: Protein Homology.	D-alanyl-lipoteichoic acid biosynthesis protein DltB	WP_000969752.1		CDS
518	AACAC.TCCCA	0	NotInAnnotatedGenome
519	AACAC.TCGAA	1	OnProtein	G_R	CGT_GGT	208	RefSPS	gi|194172857|ref|NC_003028.3|	829925 R	194172857	446561561		SP_RS04340	829304..830446		Derived by automated computational analysis using gene prediction method: Protein Homology.	aminotransferase V	WP_000638907.1		CDS
520	AACAC.TCGGC	1	OnProtein	F_V	GTC_TTC	146	RefSPS	gi|194172857|ref|NC_003028.3|	914309 R	194172857	445928847		SP_RS04790	complement(913089..914744)		Derived by automated computational analysis using gene prediction method: Protein Homology.	hypothetical protein	WP_000006702.1		CDS
521	AACAC.TCTAA	0	UnannotatedRegion
522	AACAC.TGAGG	0	NotInAnnotatedGenome
523	AACAC.TGGGA	1	OnProtein	G_S	AGT_GGT	162	RefSPS	gi|194172857|ref|NC_003028.3|	1140041 F	194172857	446339609		SP_RS05930	complement(1139184..1140524)		Derived by automated computational analysis using gene prediction method: Protein Homology.	exodeoxyribonuclease VII large subunit	WP_000417464.1		CDS
524	AACAC.TTAGA	0	OnProtein	T	ACC_ACT	35	RefSPS	gi|194172857|ref|NC_003028.3|	1232706 F	194172857	446121705		SP_RS06400	1232602..1233948		Derived by automated computational analysis using gene prediction method: Protein Homology.	glutamate dehydrogenase	WP_000199560.1		CDS
525	AACAC.TTATG	0	NotInAnnotatedGenome
526	AACAC.TTCGG	1	OnProtein	R_S	AGT_CGT	480	RefSPS	gi|194172857|ref|NC_003028.3|	1155201 F	194172857	446073131		SP_RS05990	complement(1154767..1156638)		Derived by automated computational analysis using gene prediction method: Protein Homology.	type II restriction endonuclease	WP_000150986.1		CDS
527	AACAC.TTGCG	0	NotInAnnotatedGenome
528	AACAG.ACATC	0	UnannotatedRegion
529	AACAG.ACGCA	0	NotInAnnotatedGenome
530	AACAG.ACGCT	0	NotInAnnotatedGenome
531	AACAG.ACGGC	1	OnProtein	E_G_V	GAA_GGA_GTA	84	RefSPS	gi|194172857|ref|NC_003028.3|	1066774 F	194172857	446346821		SP_RS05615	1066524..1067141		Derived by automated computational analysis using gene prediction method: Protein Homology.	hypothetical protein	WP_000424676.1		CDS
531	AACAG.ACGGC	1	OnProtein	E_G_V	GAA_GGA_GTA	84	RefSPS	gi|194172857|ref|NC_003028.3|	1208798 F	194172857	446346821		SP_RS05615	1066524..1067141		Derived by automated computational analysis using gene prediction method: Protein Homology.	hypothetical protein	WP_000424676.1		CDS
532	AACAG.AGACC	0	NotInAnnotatedGenome
533	AACAG.AGCCC	0	NotInAnnotatedGenome
534	AACAG.AGCGT	1	OnProtein	E_Q	CAG_GAG	155	RefSPS	gi|194172857|ref|NC_003028.3|	1319980 R	194172857	446050784		SP_RS06845	complement(1319684..1320442)		Derived by automated computational analysis using gene prediction method: Protein Homology.	phosphate ABC transporter ATP-binding protein	WP_000128639.1		CDS
535	AACAG.ATACA	1	OnProtein	H_N_Y	AAT_CAT_TAT	143	RefSPS	gi|194172857|ref|NC_003028.3|	1569300 R	194172857	446780732		SP_RS08245	complement(1569115..1569726)		Derived by automated computational analysis using gene prediction method: Protein Homology.	NUDIX hydrolase	WP_000857988.1		CDS
536	AACAG.ATACG	1	OnProtein	A_V	GCA_GTA	4	RefSPS	gi|194172857|ref|NC_003028.3|	897952 F	194172857	487724287		SP_RS04695	897942..898367		Derived by automated computational analysis using gene prediction method: Protein Homology.	endonuclease DDE	WP_001808519.1		CDS
537	AACAG.ATCGA	0	NotInAnnotatedGenome
538	AACAG.ATGGG	0	NotInAnnotatedGenome
539	AACAG.CAACC	0	NotInAnnotatedGenome
540	AACAG.CAATG	0	NotInAnnotatedGenome
541	AACAG.CACCT	0	NotInAnnotatedGenome
542	AACAG.CAGCG	1	OnProtein	A_P	CCT_GCT	114	RefSPS	gi|194172857|ref|NC_003028.3|	446119 R	194172857	487754077		SP_RS02300	445780..446577		Derived by automated computational analysis using gene prediction method: Protein Homology.	class C sortase	WP_001835203.1		CDS
543	AACAG.CAGTC	0	NotInAnnotatedGenome
544	AACAG.CCGAA	1	OnProtein	G_V	GGC_GTC	170	RefSPS	gi|194172857|ref|NC_003028.3|	1903840 R	194172857	446789447		SP_RS10055	complement(1903749..1904348)		Derived by automated computational analysis using gene prediction method: Protein Homology.	DNA-binding response regulator	WP_000866703.1		CDS
545	AACAG.CCGAC	1	OnProtein	R_S	AGA_AGT	176	RefSPS	gi|194172857|ref|NC_003028.3|	1961882 R	194172857	446789657		SP_RS10415	complement(1961765..1962409)		Derived by automated computational analysis using gene prediction method: Protein Homology.	Pyrrolidone-carboxylate peptidase 2	WP_000866913.1		CDS
546	AACAG.CCGCC	1	OnProtein	A_P	CCC_GCC	33	RefSPS	gi|194172857|ref|NC_003028.3|	80743 F	194172857	446122392		SP_RS00390	80647..81204		Derived by automated computational analysis using gene prediction method: Protein Homology.	acetyltransferase	WP_000200247.1		CDS
547	AACAG.CCTAC	1	OnProtein	A_G	GCC_GGC	136	RefSPS	gi|194172857|ref|NC_003028.3|	122726 F	194172857	446115780		SP_RS00605	122320..122775		Derived by automated computational analysis using gene prediction method: Protein Homology.	NUDIX hydrolase	WP_000193635.1		CDS
548	AACAG.CCTCA	0	NotInAnnotatedGenome
549	AACAG.CGACC	0	OnProtein	R	CGC_CGT	45	RefSPS	gi|194172857|ref|NC_003028.3|	917645 R	194172857	446438352		SP_RS04815	917511..918116		Derived by automated computational analysis using gene prediction method: Protein Homology.	dephospho-CoA kinase	WP_000516207.1		CDS
550	AACAG.CGACT	1	OnProtein	P_S	CCT_TCT	143	RefSPS	gi|194172857|ref|NC_003028.3|	1856279 R	194172857	446623952		SP_RS09815	1855853..1857961		Derived by automated computational analysis using gene prediction method: Protein Homology.	peptidase C39	WP_000701298.1		CDS
550	AACAG.CGACT	1	OnProtein	P_S	CCT_TCT	143	RefSPS	gi|194172857|ref|NC_003028.3|	647063 F	194172857	446623952		SP_RS09815	1855853..1857961		Derived by automated computational analysis using gene prediction method: Protein Homology.	peptidase C39	WP_000701298.1		CDS
551	AACAG.CGCGA	0	NotInAnnotatedGenome
552	AACAG.CGGTC	0	NotInAnnotatedGenome
553	AACAG.CGTTC	0	NotInAnnotatedGenome
554	AACAG.CTCCA	1	OnProtein	A_T	ACT_GCT	312	RefSPS	gi|194172857|ref|NC_003028.3|	1524731 F	194172857	446282199		SP_RS08005	complement(1523328..1525664)		Derived by automated computational analysis using gene prediction method: Protein Homology.	cation-transporting ATPase exp7	WP_000360054.1		CDS
554	AACAG.CTCCA	1	OnProtein	A_T	ACT_GCT	312	RefSPS	gi|194172857|ref|NC_003028.3|	1537183 F	194172857	446282199		SP_RS08005	complement(1523328..1525664)		Derived by automated computational analysis using gene prediction method: Protein Homology.	cation-transporting ATPase exp7	WP_000360054.1		CDS
555	AACAG.GAATA	1	OnProtein	R_S	AGG_AGT	117	RefSPS	gi|194172857|ref|NC_003028.3|	1238798 R	194172857	446174080		SP_RS06455	complement(1238537..1239148)		Derived by automated computational analysis using gene prediction method: Protein Homology.	V-type ATP synthase subunit D	WP_000251935.1		CDS
556	AACAG.GAGCA	0	NotInAnnotatedGenome
557	AACAG.GATCT	0	NotInAnnotatedGenome
558	AACAG.GCACC	1	OnProtein	G_V	GGG_GTG	121	RefSPS	gi|194172857|ref|NC_003028.3|	2041571 R	194172857	446898046		SP_RS10865	complement(2040586..2041932)		Derived by automated computational analysis using gene prediction method: Protein Homology.	PTS ascorbate transporter subunit IIC	WP_000975302.1		CDS
559	AACAG.GCACG	0	NotInAnnotatedGenome
560	AACAG.GCAGC	1	OnProtein	E_G	GAG_GGG	170	RefSPS	gi|194172857|ref|NC_003028.3|	329979 F	194172857	446825018		SP_RS01735	329471..330538		Derived by automated computational analysis using gene prediction method: Protein Homology.	polysaccharide lyase	WP_000902274.1		CDS
561	AACAG.GCCGA	0	NotInAnnotatedGenome
562	AACAG.GCGAC	0	NotProteinCoding				RefSPS	gi|194172857|ref|NC_003028.3|	299370 R	194172857	gene	locus_tag.location=299300..300889	old_locus_tag.location=299300..300889	pseudo.location=299300..300889
563	AACAG.GCGCG	0	NotInAnnotatedGenome
564	AACAG.GCGTA	0	NotInAnnotatedGenome
565	AACAG.GCTGC	0	NotInAnnotatedGenome
566	AACAG.GCTTA	1	OnProtein	E_G	GAG_GGG	387	RefSPS	gi|194172857|ref|NC_003028.3|	572837 R	194172857	446766460		SP_RS02980	complement(572806..573996)		Derived by automated computational analysis using gene prediction method: Protein Homology.	oxidoreductase	WP_000843716.1		CDS
567	AACAG.GGAGC	0	NotInAnnotatedGenome
568	AACAG.GGTAT	0	NotInAnnotatedGenome
569	AACAG.GGTCT	0	NotInAnnotatedGenome
570	AACAG.GTAGC	0	NotInAnnotatedGenome
571	AACAG.GTATC	0	OnProtein	T	ACC_ACG	392	RefSPS	gi|194172857|ref|NC_003028.3|	1852077 R	194172857	446798317		SP_RS09800	1850902..1853892		Derived by automated computational analysis using gene prediction method: Protein Homology.	bacteriocin formation protein	WP_000875573.1		CDS
572	AACAG.GTATG	0	NotInAnnotatedGenome
573	AACAG.GTGGC	0	NotInAnnotatedGenome
574	AACAG.TACGG	0	NotInAnnotatedGenome
575	AACAG.TACGT	0	NotInAnnotatedGenome
576	AACAG.TCAGC	1	OnProtein	D_V	GAT_GTT	77	RefSPS	gi|194172857|ref|NC_003028.3|	1894166 R	194172857	446582658		SP_RS10000	complement(1893835..1894395)		Derived by automated computational analysis using gene prediction method: Protein Homology.	ribonuclease M5	WP_000660004.1		CDS
577	AACAG.TCCCT	1	OnProtein	P_T	ACT_CCT	218	RefSPS	gi|194172857|ref|NC_003028.3|	1476564 F	194172857	446028491		SP_RS07735	complement(1475983..1477215)		Derived by automated computational analysis using gene prediction method: Protein Homology.	ATP-dependent Clp protease ATP-binding subunit ClpX	WP_000106346.1		CDS
578	AACAG.TCGCC	1	OnProtein	G_V	GGT_GTT	132	RefSPS	gi|194172857|ref|NC_003028.3|	1033280 F	194172857	446373729		SP_RS05445	1032886..1033860	eutD	in Salmonella this enzyme is required for ethanolamine catabolism; has higher affinity for CoA than Pta; Derived by automated computational analysis using gene prediction method: Protein Homology.	phosphate acetyltransferase	WP_000451584.1		CDS
579	AACAG.TCGCG	0	NotInAnnotatedGenome
580	AACAG.TCGGG	0	NotInAnnotatedGenome
581	AACAG.TCGTC	0	NotInAnnotatedGenome
582	AACAG.TCTCC	1	OnProtein	D_E	GAA_GAG_GAT	201	RefSPS	gi|194172857|ref|NC_003028.3|	1391385 F	194172857	447022422		SP_RS07260	complement(1391145..1391987)		Derived by automated computational analysis using gene prediction method: Protein Homology.	2,5-diketo-D-gluconic acid reductase	WP_001099678.1		CDS
583	AACAG.TTAAG	0	NotInAnnotatedGenome
584	AACAG.TTAGA	0	UnannotatedRegion
585	AACAG.TTGTG	0	NotProteinCoding				RefSPS	gi|194172857|ref|NC_003028.3|	1346079 F	194172857	gene	locus_tag.location=1345987..1346790	old_locus_tag.location=1345987..1346790	pseudo.location=1345987..1346790
586	AACAG.TTTCC	0	NotInAnnotatedGenome
587	AACAG.TTTCG	1	OnProtein	A_S	GCT_TCT	811	RefSPS	gi|194172857|ref|NC_003028.3|	76191 R	194172857	446010274		SP_RS00380	73761..79331		Derived by automated computational analysis using gene prediction method: Protein Homology.	zinc metalloprotease ZmpC	WP_000088129.1		CDS
588	AACAT.AAATG	1	OnProtein	D_Y	GAT_TAT	512	RefSPS	gi|194172857|ref|NC_003028.3|	2125448 F	194172857	446637769		SP_RS11260	complement(2125008..2126981)		Derived by automated computational analysis using gene prediction method: Protein Homology.	DHH family phosphoesterase	WP_000715115.1		CDS
589	AACAT.AACTA	1	OnProtein	D_H_N	AAT_CAT_GAT	356	RefSPS	gi|194172857|ref|NC_003028.3|	1859050 R	194172857	446622622		SP_RS09820	1857985..1859397		Derived by automated computational analysis using gene prediction method: Protein Homology.	serine protease	WP_000699968.1		CDS
589	AACAT.AACTA	1	OnProtein	D_H_N	AAT_CAT_GAT	356	RefSPS	gi|194172857|ref|NC_003028.3|	638543 F	194172857	446622622		SP_RS09820	1857985..1859397		Derived by automated computational analysis using gene prediction method: Protein Homology.	serine protease	WP_000699968.1		CDS
590	AACAT.AAGTC	0	NotInAnnotatedGenome
591	AACAT.ACAGC	0	NotInAnnotatedGenome
592	AACAT.ACTGT	0	NotInAnnotatedGenome
593	AACAT.CAAAG	0	NotInAnnotatedGenome
594	AACAT.CAGAG	0	NotInAnnotatedGenome
595	AACAT.CATCC	0	OnProtein	I	ATC_ATT	101	RefSPS	gi|194172857|ref|NC_003028.3|	52210 F	194172857	446640155		SP_RS00285	51908..52453		Derived by automated computational analysis using gene prediction method: Protein Homology.	phosphoribosylglycinamide formyltransferase	WP_000717501.1		CDS
596	AACAT.CCATG	0	NotInAnnotatedGenome
597	AACAT.CCCTA	0	NotInAnnotatedGenome
598	AACAT.CCGAG	1	OnProtein	I_M	ATA_ATG	349	RefSPS	gi|194172857|ref|NC_003028.3|	1233648 F	194172857	446121705		SP_RS06400	1232602..1233948		Derived by automated computational analysis using gene prediction method: Protein Homology.	glutamate dehydrogenase	WP_000199560.1		CDS
598	AACAT.CCGAG	1	OnProtein	I_M	ATA_ATG	349	RefSPS	gi|194172857|ref|NC_003028.3|	1659248 R	194172857	446121705		SP_RS06400	1232602..1233948		Derived by automated computational analysis using gene prediction method: Protein Homology.	glutamate dehydrogenase	WP_000199560.1		CDS
599	AACAT.CCGTA	0	NotInAnnotatedGenome
600	AACAT.CGATA	0	NotInAnnotatedGenome
601	AACAT.CGGCA	1	OnProtein	A_S	GCG_TCG	366	RefSPS	gi|194172857|ref|NC_003028.3|	848183 F	194172857	446483684		SP_RS04415	847088..850189	dnaE	Catalyzes DNA-template-directed extension of the 3'-end of a DNA strand by one nucleotide at a time. Proposed to be responsible for the synthesis of the lagging strand. In the low GC gram positive bacteria this enzyme is less processive and more error prone than its counterpart in other bacteria; Derived by automated computational analysis using gene prediction method: Protein Homology.	DNA polymerase III subunit alpha	WP_000561538.1		CDS
602	AACAT.CGGTC	0	NotInAnnotatedGenome
603	AACAT.CGTGC	0	OnProtein	R	CGC_CGT	95	RefSPS	gi|194172857|ref|NC_003028.3|	445079 R	194172857	446163292		SP_RS02295	444795..445697		Derived by automated computational analysis using gene prediction method: Protein Homology.	class C sortase	WP_000241147.1		CDS
604	AACAT.CTAAG	0	NotInAnnotatedGenome
605	AACAT.CTAGG	0	NotInAnnotatedGenome
606	AACAT.CTCCA	0	NotInAnnotatedGenome
607	AACAT.CTCCC	0	NotInAnnotatedGenome
608	AACAT.CTGCA	0	NotInAnnotatedGenome
609	AACAT.CTGCC	0	NotInAnnotatedGenome
610	AACAT.CTGGC	1	OnProtein	N_Y	AAT_TAT	93	RefSPS	gi|194172857|ref|NC_003028.3|	1536961 F	194172857	446083088		SP_RS08070	complement(1536395..1537237)		Derived by automated computational analysis using gene prediction method: Protein Homology.	serine/threonine protein phosphatase	WP_000160943.1		CDS
611	AACAT.GAACT	0	NotInAnnotatedGenome
612	AACAT.GACCC	0	NotInAnnotatedGenome
613	AACAT.GACTC	1	OnProtein	L_W	TGG_TTG	54	RefSPS	gi|194172857|ref|NC_003028.3|	1255976 R	194172857	446849281		SP_RS06535	complement(1255327..1256136)		Derived by automated computational analysis using gene prediction method: Protein Homology.	RpiR family transcriptional regulator	WP_000926537.1		CDS
614	AACAT.GCAGA	0	NotInAnnotatedGenome
615	AACAT.GCAGG	0	OnProtein	A	GCC_GCT	140	RefSPS	gi|194172857|ref|NC_003028.3|	1441844 R	194172857	446512955		SP_RS07535	1441425..1442870		involved in cell wall formation; peptidoglycan synthesis; cytoplasmic enzyme; catalyzes the addition of lysine to UDP-N-acetylmuramoyl-L-alanyl-D-glutamate forming UDP-N-acetylmuramoyl-L-alanyl-D-glutamyl-L-lysine; Derived by automated computational analysis using gene prediction method: Protein Homology.	UDP-N-acetylmuramoyl-L-alanyl-D-glutamate--L- lysine ligase	WP_000590301.1		CDS
615	AACAT.GCAGG	0	OnProtein	A	GCC_GCT	140	RefSPS	gi|194172857|ref|NC_003028.3|	1875920 F	194172857	446512955		SP_RS07535	1441425..1442870		involved in cell wall formation; peptidoglycan synthesis; cytoplasmic enzyme; catalyzes the addition of lysine to UDP-N-acetylmuramoyl-L-alanyl-D-glutamate forming UDP-N-acetylmuramoyl-L-alanyl-D-glutamyl-L-lysine; Derived by automated computational analysis using gene prediction method: Protein Homology.	UDP-N-acetylmuramoyl-L-alanyl-D-glutamate--L- lysine ligase	WP_000590301.1		CDS
616	AACAT.GCCCG	0	NotInAnnotatedGenome
617	AACAT.GCCGA	0	UnannotatedRegion
618	AACAT.GCCGC	0	NotInAnnotatedGenome
619	AACAT.GCTAC	0	NotInAnnotatedGenome
620	AACAT.GGATC	0	NotInAnnotatedGenome
621	AACAT.GGGAG	0	UnannotatedRegion
622	AACAT.GTGGT	0	NotInAnnotatedGenome
623	AACAT.GTTCT	1	OnProtein	I_M	ATA_ATG	21	RefSPS	gi|194172857|ref|NC_003028.3|	1302106 R	194172857	446513020		SP_RS06760	complement(1301908..1302168)		Derived by automated computational analysis using gene prediction method: Protein Homology.	hypothetical protein	WP_000590366.1		CDS
624	AACAT.TAACA	1	OnProtein	D_N	AAT_GAT	1050	RefSPS	gi|194172857|ref|NC_003028.3|	76908 R	194172857	446010274		SP_RS00380	73761..79331		Derived by automated computational analysis using gene prediction method: Protein Homology.	zinc metalloprotease ZmpC	WP_000088129.1		CDS
625	AACAT.TACCA	0	NotInAnnotatedGenome
626	AACAT.TACGA	0	NotInAnnotatedGenome
627	AACAT.TAGAG	0	NotInAnnotatedGenome
628	AACAT.TCCGG	1	OnProtein	D_N	AAT_GAT	66	RefSPS	gi|194172857|ref|NC_003028.3|	1846796 F	194172857	446161428		SP_RS09760	complement(1845975..1846991)		Derived by automated computational analysis using gene prediction method: Protein Homology.	LytR family transcriptional regulator	WP_000239283.1		CDS
629	AACAT.TCTCC	0	NotInAnnotatedGenome
630	AACAT.TGAGG	0	NotInAnnotatedGenome
631	AACAT.TGCGT	0	NotInAnnotatedGenome
632	AACAT.TGGCC	0	NotInAnnotatedGenome
633	AACAT.TTATG	0	NotInAnnotatedGenome
634	AACAT.TTCGC	0	NotInAnnotatedGenome
635	AACCA.AAGGC	0	NotInAnnotatedGenome
636	AACCA.ACACG	0	UnannotatedRegion
637	AACCA.ACGCC	0	NotInAnnotatedGenome
638	AACCA.AGATC	0	NotInAnnotatedGenome
639	AACCA.AGGGG	0	NotInAnnotatedGenome
640	AACCA.CAGTG	0	NotInAnnotatedGenome
641	AACCA.CCGTC	0	NotInAnnotatedGenome
642	AACCA.CGAAC	1	OnProtein	H_Q	CAA_CAT	338	RefSPS	gi|194172857|ref|NC_003028.3|	1631230 R	194172857	446074105		SP_RS08545	complement(1631071..1632243)		Derived by automated computational analysis using gene prediction method: Protein Homology.	hydroxymethylglutaryl-CoA synthase	WP_000151960.1		CDS
643	AACCA.CGCAA	1	OnProtein	N_S	AAC_AGC	32	RefSPS	gi|194172857|ref|NC_003028.3|	963057 F	194172857	446073475		SP_RS05060	962963..963442		Derived by automated computational analysis using gene prediction method: Protein Homology.	spermidine acetyltransferase	WP_000151330.1		CDS
644	AACCA.CGCGT	0	NotInAnnotatedGenome
645	AACCA.CGCTA	1	OnProtein	M_V	ATG_GTG	186	RefSPS	gi|194172857|ref|NC_003028.3|	2134488 F	194172857	446190610		SP_RS11310	complement(2134264..2135043)		Derived by automated computational analysis using gene prediction method: Protein Homology.	30S ribosomal protein S2	WP_000268465.1		CDS
645	AACCA.CGCTA	1	OnProtein	M_V	ATG_GTG	186	RefSPS	gi|194172857|ref|NC_003028.3|	866332 F	194172857	446190610		SP_RS11310	complement(2134264..2135043)		Derived by automated computational analysis using gene prediction method: Protein Homology.	30S ribosomal protein S2	WP_000268465.1		CDS
646	AACCA.CGTCG	0	NotInAnnotatedGenome
647	AACCA.CGTTC	1	OnProtein	G_V	GGT_GTT	26	RefSPS	gi|194172857|ref|NC_003028.3|	247181 R	194172857	447065076		SP_RS01320	247105..247518		Derived by automated computational analysis using gene prediction method: Protein Homology.	30S ribosomal protein S12	WP_001142332.1		CDS
648	AACCA.CTCCG	0	NotInAnnotatedGenome
649	AACCA.CTCGC	1	OnProtein	A_V	GCT_GTT	145	RefSPS	gi|194172857|ref|NC_003028.3|	1156205 F	194172857	446073131		SP_RS05990	complement(1154767..1156638)		Derived by automated computational analysis using gene prediction method: Protein Homology.	type II restriction endonuclease	WP_000150986.1		CDS
650	AACCA.GCCGG	0	NotInAnnotatedGenome
651	AACCA.GCTAG	0	NotInAnnotatedGenome
652	AACCA.GGACT	0	OnProtein	P	CCA_CCT	48	RefSPS	gi|194172857|ref|NC_003028.3|	1510707 F	194172857	446677317		SP_RS07930	complement(1509747..1510850)		Derived by automated computational analysis using gene prediction method: Protein Homology.	FAD-dependent oxidoreductase	WP_000754663.1		CDS
653	AACCA.GGAGT	0	OnProtein	P	CCA_CCT	425	RefSPS	gi|194172857|ref|NC_003028.3|	1785230 F	194172857	446093374		SP_RS09345	complement(1784879..1786504)		Derived by automated computational analysis using gene prediction method: Protein Homology.	alpha,alpha-phosphotrehalase	WP_000171229.1		CDS
654	AACCA.GGGCC	0	NotInAnnotatedGenome
655	AACCA.GTGCA	1	OnProtein	G_R	CGT_GGT	317	RefSPS	gi|194172857|ref|NC_003028.3|	852285 F	194172857	446965553		SP_RS04425	851337..852842		catalyzes the formation of phosphoenolpyruvate from pyruvate; Derived by automated computational analysis using gene prediction method: Protein Homology.	pyruvate kinase	WP_001042809.1		CDS
656	AACCA.GTTGC	0	UnannotatedRegion
657	AACCA.TAACC	0	NotInAnnotatedGenome
658	AACCA.TACCC	0	NotInAnnotatedGenome
659	AACCA.TAGAT	0	NotInAnnotatedGenome
660	AACCA.TCGAG	1	OnProtein	N_T	AAT_ACT	68	RefSPS	gi|194172857|ref|NC_003028.3|	632591 R	194172857	446753816		SP_RS03250	632389..634080		Derived by automated computational analysis using gene prediction method: Protein Homology.	sensor histidine kinase	WP_000831072.1		CDS
661	AACCA.TTAGT	0	NotInAnnotatedGenome
662	AACCC.AAACG	0	NotInAnnotatedGenome
663	AACCC.AACAG	1	OnProtein	G_W	GGG_TGG	66	RefSPS	gi|194172857|ref|NC_003028.3|	1564032 F	194172857	446498659		SP_RS08215	complement(1563964..1564227)		Derived by automated computational analysis using gene prediction method: Protein Homology.	membrane protein	WP_000576513.1		CDS
663	AACCC.AACAG	1	OnProtein	G_W	GGG_TGG	66	RefSPS	gi|194172857|ref|NC_003028.3|	331152 R	194172857	446498659		SP_RS08215	complement(1563964..1564227)		Derived by automated computational analysis using gene prediction method: Protein Homology.	membrane protein	WP_000576513.1		CDS
664	AACCC.AACGC	0	NotInAnnotatedGenome
665	AACCC.AATAC	1	OnProtein	F_L	TTA_TTT	28	RefSPS	gi|194172857|ref|NC_003028.3|	2001228 R	194172857	446350308		SP_RS10655	2001145..2002086		Derived by automated computational analysis using gene prediction method: Protein Homology.	hypothetical protein	WP_000428163.1		CDS
666	AACCC.AATGG	0	NotInAnnotatedGenome
667	AACCC.AATTG	0	NotInAnnotatedGenome
668	AACCC.ACAAA	1	OnProtein	N_Y	AAC_TAC	9	RefSPS	gi|194172857|ref|NC_003028.3|	509825 R	194172857	446559404		SP_RS02595	complement(509280..509849)		Derived by automated computational analysis using gene prediction method: Protein Homology.	ATP-binding protein	WP_000636750.1		CDS
669	AACCC.ACAAT	0	NotInAnnotatedGenome
670	AACCC.ACACG	0	OnProtein	V	GTG_GTT	137	RefSPS	gi|194172857|ref|NC_003028.3|	1823932 F	194172857	446500431		SP_RS09605	complement(1823716..1824342)		Derived by automated computational analysis using gene prediction method: Protein Homology.	tRNA-binding protein	WP_000578285.1		CDS
671	AACCC.ACCAG	0	NotInAnnotatedGenome
672	AACCC.ACCCG	0	UnannotatedRegion
673	AACCC.ACCGT	0	NotInAnnotatedGenome
674	AACCC.ACCTA	0	NotInAnnotatedGenome
675	AACCC.ACTGC	0	NotInAnnotatedGenome
676	AACCC.ACTGT	0	OnProtein	P	CCA_CCG	115	RefSPS	gi|194172857|ref|NC_003028.3|	1719194 F	194172857	445952358		SP_RS08945	1718850..1719416		Derived by automated computational analysis using gene prediction method: Protein Homology.	hypothetical protein	WP_000030213.1		CDS
676	AACCC.ACTGT	0	OnProtein	P	CCA_CCG	115	RefSPS	gi|194172857|ref|NC_003028.3|	74057 F	194172857	445952358		SP_RS08945	1718850..1719416		Derived by automated computational analysis using gene prediction method: Protein Homology.	hypothetical protein	WP_000030213.1		CDS
677	AACCC.ACTTA	0	NotInAnnotatedGenome
678	AACCC.AGAGC	0	UnannotatedRegion
679	AACCC.AGCAC	0	NotInAnnotatedGenome
680	AACCC.AGCTC	0	NotInAnnotatedGenome
681	AACCC.AGGAC	1	OnProtein	Q_R	CAA_CGA	232	RefSPS	gi|194172857|ref|NC_003028.3|	774542 F	194172857	446063096		SP_RS04030	773848..774582	glnQ	similar to ATP-binding component of ABC transporters; Derived by automated computational analysis using gene prediction method: Protein Homology.	peptide ABC transporter ATP-binding protein	WP_000140951.1		CDS
682	AACCC.AGGCA	0	NotInAnnotatedGenome
683	AACCC.AGGCT	0	NotInAnnotatedGenome
684	AACCC.AGTAC	0	NotInAnnotatedGenome
685	AACCC.AGTAT	0	NotInAnnotatedGenome
686	AACCC.AGTGT	0	NotInAnnotatedGenome
687	AACCC.AGTTA	0	NotInAnnotatedGenome
688	AACCC.AGTTC	0	OnProtein	L	CTA_CTG	53	RefSPS	gi|194172857|ref|NC_003028.3|	863113 R	194172857	446701239		SP_RS04490	862955..863404		Derived by automated computational analysis using gene prediction method: Protein Homology.	SprT family protein	WP_000778585.1		CDS
689	AACCC.ATATA	1	OnProtein	I_M	ATA_ATG	89	RefSPS	gi|194172857|ref|NC_003028.3|	328322 R	194172857	447116512		SP_RS01730	328056..329456		Derived by automated computational analysis using gene prediction method: Protein Homology.	membrane protein	WP_001193768.1		CDS
690	AACCC.ATCAT	0	NotInAnnotatedGenome
691	AACCC.ATGCA	1	OnProtein	N_Y	AAT_TAT	219	RefSPS	gi|194172857|ref|NC_003028.3|	1288315 R	194172857	446369120		SP_RS06685	complement(1287983..1288969)		Derived by automated computational analysis using gene prediction method: Protein Homology.	galactosyl transferase	WP_000446975.1		CDS
692	AACCC.ATTGG	1	OnProtein	G_W	GGG_TGG	310	RefSPS	gi|194172857|ref|NC_003028.3|	1169374 F	194172857	446529681		SP_RS06070	complement(1168313..1170301)		The UvrABC repair system catalyzes the recognition and processing of DNA lesions. The beta-hairpin of the Uvr-B subunit is inserted between the strands, where it probes for the presence of a lesion; Derived by automated computational analysis using gene prediction method: Protein Homology.	excinuclease ABC subunit B	WP_000607027.1		CDS
693	AACCC.CAATA	1	OnProtein	A_E	GAG_GCG	224	RefSPS	gi|194172857|ref|NC_003028.3|	1661343 F	194172857	446411927		SP_RS08710	complement(1659641..1662013)		Derived by automated computational analysis using gene prediction method: Protein Homology.	accessory Sec system translocase SecA2	WP_000489782.1		CDS
694	AACCC.CAATG	1	OnProtein	G_V	GGG_GTG	184	RefSPS	gi|194172857|ref|NC_003028.3|	41366 R	194172857	446590938		SP_RS00255	40816..42969		Derived by automated computational analysis using gene prediction method: Protein Homology.	bacteriocin cleavage/export ABC transporter	WP_000668284.1		CDS
694	AACCC.CAATG	1	OnProtein	G_V	GGG_GTG	184	RefSPS	gi|194172857|ref|NC_003028.3|	444603 R	194172857	446590938		SP_RS00255	40816..42969		Derived by automated computational analysis using gene prediction method: Protein Homology.	bacteriocin cleavage/export ABC transporter	WP_000668284.1		CDS
695	AACCC.CAGGA	0	OnProtein	P	CCA_CCG	184	RefSPS	gi|194172857|ref|NC_003028.3|	711708 F	194172857	447108747		SP_RS03680	711157..711921		Derived by automated computational analysis using gene prediction method: Protein Homology.	ABC transporter ATP-binding protein	WP_001186003.1		CDS
696	AACCC.CCCAA	1	OnProtein	H_P	CAC_CCC	154	RefSPS	gi|194172857|ref|NC_003028.3|	1700810 R	194172857	446373298		SP_RS08845	complement(1700320..1701270)		Derived by automated computational analysis using gene prediction method: Protein Homology.	ribosomal protein L11 methyltransferase	WP_000451153.1		CDS
697	AACCC.CCCTA	0	UnannotatedRegion
698	AACCC.CCTAT	0	NotInAnnotatedGenome
699	AACCC.CGAAT	1	OnProtein	A_E	GAG_GCG	303	RefSPS	gi|194172857|ref|NC_003028.3|	1663071 F	194172857	445954266		SP_RS08720	complement(1662443..1663978)		Derived by automated computational analysis using gene prediction method: Protein Homology.	accessory Sec system protein Asp2	WP_000032121.1		CDS
700	AACCC.CGATT	1	OnProtein	P_S	CCG_TCG	112	RefSPS	gi|194172857|ref|NC_003028.3|	537869 F	194172857	447106008		SP_RS02805	537536..538339		Derived by automated computational analysis using gene prediction method: Protein Homology.	cell division protein Fic	WP_001183264.1		CDS
701	AACCC.CGCTC	0	NotInAnnotatedGenome
702	AACCC.CGGAC	0	OnProtein	P	CCA_CCT	364	RefSPS	gi|194172857|ref|NC_003028.3|	1225526 F	194172857	446926222		SP_RS06325	1224435..1225739		Derived by automated computational analysis using gene prediction method: Protein Homology.	phosphohydrolase	WP_001003478.1		CDS
703	AACCC.CGTAC	0	NotInAnnotatedGenome
704	AACCC.CTCGG	0	NotInAnnotatedGenome
705	AACCC.CTCTA	0	NotInAnnotatedGenome
706	AACCC.CTGCA	1	OnProtein	A_S	GCT_TCT	122	RefSPS	gi|194172857|ref|NC_003028.3|	314822 R	194172857	446666265		SP_RS01660	complement(313701..315185)		Derived by automated computational analysis using gene prediction method: Protein Homology.	hypothetical protein	WP_000743611.1		CDS
707	AACCC.CTGGT	0	NotInAnnotatedGenome
708	AACCC.CTGTA	0	NotInAnnotatedGenome
709	AACCC.GATCC	0	NotInAnnotatedGenome
710	AACCC.GATGG	0	NotInAnnotatedGenome
711	AACCC.GATTC	1	OnProtein	L_R	CGG_CTG	73	RefSPS	gi|194172857|ref|NC_003028.3|	22582 R	194172857	446862289		SP_RS00130	22365..22601		Derived by automated computational analysis using gene prediction method: Protein Homology.	hypothetical protein	WP_000939545.1		CDS
712	AACCC.GCGAT	0	OnProtein	R	AGG_CGG	55	RefSPS	gi|194172857|ref|NC_003028.3|	1498698 F	194172857	446056555		SP_RS07850	complement(1498378..1498860)		Derived by automated computational analysis using gene prediction method: Protein Homology.	hypothetical protein	WP_000134410.1		CDS
712	AACCC.GCGAT	0	OnProtein	R	AGG_CGG	55	RefSPS	gi|194172857|ref|NC_003028.3|	1514614 F	194172857	446056555		SP_RS07850	complement(1498378..1498860)		Derived by automated computational analysis using gene prediction method: Protein Homology.	hypothetical protein	WP_000134410.1		CDS
712	AACCC.GCGAT	0	OnProtein	R	AGG_CGG	55	RefSPS	gi|194172857|ref|NC_003028.3|	371430 F	194172857	446056555		SP_RS07850	complement(1498378..1498860)		Derived by automated computational analysis using gene prediction method: Protein Homology.	hypothetical protein	WP_000134410.1		CDS
713	AACCC.GCGCG	0	NotInAnnotatedGenome
714	AACCC.GCGTT	0	NotInAnnotatedGenome
715	AACCC.GCTAG	0	NotInAnnotatedGenome
716	AACCC.GCTCT	0	OnProtein	P	CCA_CCC_CCG	674	RefSPS	gi|194172857|ref|NC_003028.3|	88319 F	194172857	446594038		SP_RS00425	86298..88871		Derived by automated computational analysis using gene prediction method: Protein Homology.	YSIRK signal domain/LPXTG anchor domain surface protein	WP_000671384.1		CDS
717	AACCC.GCTGT	0	NotInAnnotatedGenome
718	AACCC.GGCAT	0	NotInAnnotatedGenome
719	AACCC.GGCGC	0	NotInAnnotatedGenome
720	AACCC.GGCTA	0	NotInAnnotatedGenome
721	AACCC.GGGAT	0	NotInAnnotatedGenome
722	AACCC.GTAGG	0	NotInAnnotatedGenome
723	AACCC.GTCCC	1	OnProtein	G_W	GGG_TGG	533	RefSPS	gi|194172857|ref|NC_003028.3|	1524068 F	194172857	446282199		SP_RS08005	complement(1523328..1525664)		Derived by automated computational analysis using gene prediction method: Protein Homology.	cation-transporting ATPase exp7	WP_000360054.1		CDS
724	AACCC.GTGGA	1	OnProtein	G_R	AGG_GGG	205	RefSPS	gi|194172857|ref|NC_003028.3|	829916 R	194172857	446561561		SP_RS04340	829304..830446		Derived by automated computational analysis using gene prediction method: Protein Homology.	aminotransferase V	WP_000638907.1		CDS
725	AACCC.GTTGG	0	NotInAnnotatedGenome
726	AACCC.TAAAC	0	NotInAnnotatedGenome
727	AACCC.TAATC	0	OnProtein	L	CTA_TTA	525	RefSPS	gi|194172857|ref|NC_003028.3|	1155066 R	194172857	446073131		SP_RS05990	complement(1154767..1156638)		Derived by automated computational analysis using gene prediction method: Protein Homology.	type II restriction endonuclease	WP_000150986.1		CDS
728	AACCC.TAATG	1	OnProtein	L_P	CCT_CTT	102	RefSPS	gi|194172857|ref|NC_003028.3|	67043 F	194172857	446079114		SP_RS00340	66739..67215		Derived by automated computational analysis using gene prediction method: Protein Homology.	PTS mannose transporter subunit IIAB	WP_000156969.1		CDS
729	AACCC.TACGC	1	OnProtein	K_M	AAG_ATG	128	RefSPS	gi|194172857|ref|NC_003028.3|	528918 R	194172857	446051235		SP_RS02760	528536..529870		Derived by automated computational analysis using gene prediction method: Protein Homology.	hemerythrin	WP_000129090.1		CDS
730	AACCC.TAGAT	1	OnProtein	G_W	GGG_TGG	9	RefSPS	gi|194172857|ref|NC_003028.3|	154942 R	194172857	446651684		SP_RS00810	154918..155451		Derived by automated computational analysis using gene prediction method: Protein Homology.	hypothetical protein	WP_000729030.1		CDS
731	AACCC.TAGTA	0	NotInAnnotatedGenome
732	AACCC.TATGG	0	NotInAnnotatedGenome
733	AACCC.TCCTC	1	OnProtein	F_L	CTC_TTC	425	RefSPS	gi|194172857|ref|NC_003028.3|	1748935 R	194172857	447102920		SP_RS09120	complement(1748456..1750207)		Derived by automated computational analysis using gene prediction method: Protein Homology.	multidrug ABC transporter ATP-binding protein	WP_001180176.1		CDS
734	AACCC.TCGCC	0	UnannotatedRegion
735	AACCC.TGGCT	0	NotInAnnotatedGenome
736	AACCC.TGTGT	0	NotInAnnotatedGenome
737	AACCC.TTAAG	1	OnProtein	F_V	GTT_TTT	176	RefSPS	gi|194172857|ref|NC_003028.3|	1426491 R	194172857	447214407		SP_RS07475	complement(1425361..1427016)		Derived by automated computational analysis using gene prediction method: Protein Homology.	aminodeoxychorismate lyase	WP_001291663.1		CDS
738	AACCC.TTACG	1	OnProtein	M_T	ACG_ATG	371	RefSPS	gi|194172857|ref|NC_003028.3|	2051341 F	194172857	446173519		SP_RS10925	complement(2050572..2052452)		Derived by automated computational analysis using gene prediction method: Protein Homology.	N-acetyl-beta-D-glucosaminidase	WP_000251374.1		CDS
739	AACCC.TTGTG	0	NotInAnnotatedGenome
740	AACCC.TTTAA	0	NotInAnnotatedGenome
741	AACCG.AAACC	1	OnProtein	E_G	GAA_GGA	181	RefSPS	gi|194172857|ref|NC_003028.3|	702040 F	194172857	446196936		SP_RS03620	701499..702239		Derived by automated computational analysis using gene prediction method: Protein Homology.	MerR family transcriptional regulator	WP_000274791.1		CDS
742	AACCG.AACAT	0	NotInAnnotatedGenome
743	AACCG.AAGCC	0	NotInAnnotatedGenome
744	AACCG.AAGTT	0	NotInAnnotatedGenome
745	AACCG.ACGTA	1	OnProtein	S_T	ACG_TCG	72	RefSPS	gi|194172857|ref|NC_003028.3|	2049910 F	194172857	487724574		SP_RS10920	complement(2049848..2050123)		Derived by automated computational analysis using gene prediction method: Protein Homology.	hypothetical protein	WP_001808806.1		CDS
746	AACCG.ACTTC	1	OnProtein	D_H	CAC_GAC	466	RefSPS	gi|194172857|ref|NC_003028.3|	2051057 R	194172857	446173519		SP_RS10925	complement(2050572..2052452)		Derived by automated computational analysis using gene prediction method: Protein Homology.	N-acetyl-beta-D-glucosaminidase	WP_000251374.1		CDS
747	AACCG.AGATT	0	OnProtein	L	CTC_CTG	81	RefSPS	gi|194172857|ref|NC_003028.3|	191315 R	194172857	446345562		SP_RS00990	191073..191579		Derived by automated computational analysis using gene prediction method: Protein Homology.	GNAT family acetyltransferase	WP_000423417.1		CDS
748	AACCG.AGCCA	0	UnannotatedRegion
749	AACCG.AGCTG	1	OnProtein	A_S	GCG_TCG	13	RefSPS	gi|194172857|ref|NC_003028.3|	2048485 F	194172857	446676542		SP_RS10900	complement(2046656..2048521)		Derived by automated computational analysis using gene prediction method: Protein Homology.	choline-binding protein A	WP_000753888.1		CDS
750	AACCG.AGGCT	0	NotInAnnotatedGenome
751	AACCG.AGGTG	1	OnProtein	E_V	GAA_GTA	149	RefSPS	gi|194172857|ref|NC_003028.3|	325079 F	194172857	446619982		SP_RS01715	324634..325863		Derived by automated computational analysis using gene prediction method: Protein Homology.	glycosyltransferase WbuB	WP_000697328.1		CDS
752	AACCG.AGTCA	0	NotInAnnotatedGenome
753	AACCG.AGTTC	1	OnProtein	P_S	CCG_TCG	65	RefSPS	gi|194172857|ref|NC_003028.3|	133987 R	194172857	446841058		SP_RS00690	133795..134238		Derived by automated computational analysis using gene prediction method: Protein Homology.	glycoside hydrolase	WP_000918314.1		CDS
754	AACCG.ATAGG	0	NotInAnnotatedGenome
755	AACCG.ATCAG	1	OnProtein	E_V	GAA_GTA	471	RefSPS	gi|194172857|ref|NC_003028.3|	347601 R	194172857	446962757		SP_RS01800	complement(346853..349012)		Derived by automated computational analysis using gene prediction method: Protein Homology.	penicillin-binding protein 1A	WP_001040013.1		CDS
756	AACCG.ATCCG	0	NotInAnnotatedGenome
757	AACCG.ATGGC	0	NotInAnnotatedGenome
758	AACCG.ATTAT	0	NotInAnnotatedGenome
759	AACCG.ATTTA	1	OnProtein	A_T	ACG_GCG	153	RefSPS	gi|194172857|ref|NC_003028.3|	890907 R	194172857	447184196		SP_RS04640	890451..890969		Derived by automated computational analysis using gene prediction method: Protein Homology.	hypothetical protein	WP_001261452.1		CDS
760	AACCG.CACAG	0	NotProteinCoding				RefSPS	gi|194172857|ref|NC_003028.3|	1811621 R	194172857	gene	locus_tag.location=1971035..1973938	old_locus_tag.location=1971035..1973938
760	AACCG.CACAG	0	NotProteinCoding				RefSPS	gi|194172857|ref|NC_003028.3|	18785 F	194172857	gene	locus_tag.location=1971035..1973938	old_locus_tag.location=1971035..1973938
760	AACCG.CACAG	0	NotProteinCoding				RefSPS	gi|194172857|ref|NC_003028.3|	1910278 R	194172857	gene	locus_tag.location=1971035..1973938	old_locus_tag.location=1971035..1973938
760	AACCG.CACAG	0	NotProteinCoding				RefSPS	gi|194172857|ref|NC_003028.3|	1972294 R	194172857	gene	locus_tag.location=1971035..1973938	old_locus_tag.location=1971035..1973938
760	AACCG.CACAG	0	NotProteinCoding				RefSPS	gi|194172857|ref|NC_003028.3|	1811621 R	194172857	rRNA	locus_tag.location=1971035..1973938	old_locus_tag.location=1971035..1973938	product.location=1971035..1973938
760	AACCG.CACAG	0	NotProteinCoding				RefSPS	gi|194172857|ref|NC_003028.3|	18785 F	194172857	rRNA	locus_tag.location=1971035..1973938	old_locus_tag.location=1971035..1973938	product.location=1971035..1973938
760	AACCG.CACAG	0	NotProteinCoding				RefSPS	gi|194172857|ref|NC_003028.3|	1910278 R	194172857	rRNA	locus_tag.location=1971035..1973938	old_locus_tag.location=1971035..1973938	product.location=1971035..1973938
760	AACCG.CACAG	0	NotProteinCoding				RefSPS	gi|194172857|ref|NC_003028.3|	1972294 R	194172857	rRNA	locus_tag.location=1971035..1973938	old_locus_tag.location=1971035..1973938	product.location=1971035..1973938
761	AACCG.CACGC	1	OnProtein	A_V	GCC_GTC	128	RefSPS	gi|194172857|ref|NC_003028.3|	674421 F	194172857	445927157		SP_RS03470	complement(674045..674803)		Derived by automated computational analysis using gene prediction method: Protein Homology.	glutamine ABC transporter ATP-binding protein	WP_000005012.1		CDS
762	AACCG.CATAA	1	OnProtein	A_V	GCC_GTC	258	RefSPS	gi|194172857|ref|NC_003028.3|	1241560 F	194172857	446113926		SP_RS06465	complement(1240557..1242332)		produces ATP from ADP in the presence of a proton gradient across the membrane; the A subunit is part of the catalytic core of the ATP synthase complex; Derived by automated computational analysis using gene prediction method: Protein Homology.	V-type ATP synthase alpha chain	WP_000191781.1		CDS
763	AACCG.CCAAC	1	OnProtein	D_V	GAC_GTC	30	RefSPS	gi|194172857|ref|NC_003028.3|	502756 R	194172857	446812668		SP_RS02555	502668..503399		Derived by automated computational analysis using gene prediction method: Protein Homology.	multidrug ABC transporter ATP-binding protein	WP_000889924.1		CDS
764	AACCG.CCAGC	1	OnProtein	S_T	ACG_TCG	129	RefSPS	gi|194172857|ref|NC_003028.3|	390255 R	194172857	446658608		SP_RS02030	389871..390770		Derived by automated computational analysis using gene prediction method: Protein Homology.	C4-dicarboxylate ABC transporter	WP_000735954.1		CDS
765	AACCG.CCCAT	0	NotInAnnotatedGenome
766	AACCG.CCCTG	0	NotInAnnotatedGenome
767	AACCG.CGAAA	1	OnProtein	G_V	GGC_GTC	84	RefSPS	gi|194172857|ref|NC_003028.3|	500317 R	194172857	446989039		SP_RS02540	500067..501203		chaperone Hsp40; co-chaperone with DnaK; Participates actively in the response to hyperosmotic and heat shock by preventing the aggregation of stress-denatured proteins and by disaggregating proteins, also in an autonomous, dnaK-independent fashion; Derived by automated computational analysis using gene prediction method: Protein Homology.	molecular chaperone DnaJ	WP_001066295.1		CDS
768	AACCG.CGCCA	0	OnProtein	R	CGA_CGC	308	RefSPS	gi|194172857|ref|NC_003028.3|	841048 F	194172857	446448460		SP_RS04400	840125..843475		Derived by automated computational analysis using gene prediction method: Protein Homology.	DEAD/DEAH box helicase	WP_000526315.1		CDS
769	AACCG.CGCCT	0	NotInAnnotatedGenome
770	AACCG.CTCAC	1	OnProtein	P_T	ACG_CCG	58	RefSPS	gi|194172857|ref|NC_003028.3|	1652805 F	194172857	446164388		SP_RS08665	complement(1652068..1652976)		Derived by automated computational analysis using gene prediction method: Protein Homology.	magnesium transporter	WP_000242243.1		CDS
771	AACCG.CTCCA	0	NotInAnnotatedGenome
772	AACCG.CTCCG	0	NotInAnnotatedGenome
773	AACCG.CTCCT	0	NotInAnnotatedGenome
774	AACCG.CTCGA	0	NotInAnnotatedGenome
775	AACCG.CTGAC	0	OnProtein	R	CGG_CGT	549	RefSPS	gi|194172857|ref|NC_003028.3|	1542327 R	194172857	447046537		SP_RS08110	complement(1541751..1543973)		Derived by automated computational analysis using gene prediction method: Protein Homology.	GTP pyrophosphokinase	WP_001123793.1		CDS
775	AACCG.CTGAC	0	OnProtein	R	CGG_CGT	549	RefSPS	gi|194172857|ref|NC_003028.3|	347207 R	194172857	447046537		SP_RS08110	complement(1541751..1543973)		Derived by automated computational analysis using gene prediction method: Protein Homology.	GTP pyrophosphokinase	WP_001123793.1		CDS
776	AACCG.CTGCA	1	OnProtein	A_T	ACT_GCT	456	RefSPS	gi|194172857|ref|NC_003028.3|	465270 F	194172857	446579202		SP_RS02390	463905..465587		Derived by automated computational analysis using gene prediction method: Protein Homology.	heme ABC transporter ATP-binding protein	WP_000656548.1		CDS
777	AACCG.CTGTA	0	NotInAnnotatedGenome
778	AACCG.CTTAA	1	OnProtein	S_T	ACG_TCG	487	RefSPS	gi|194172857|ref|NC_003028.3|	1740040 F	194172857	446771539		SP_RS09075	complement(1740023..1741498)		catalyzes the formation of alpha-D-glucose 1-phosphate and UDP-galactose from UDP-glucose and alpha-D-galactose 1-phosphate in galactose metabolism; Derived by automated computational analysis using gene prediction method: Protein Homology.	galactose-1-phosphate uridylyltransferase	WP_000848795.1		CDS
779	AACCG.CTTAT	0	OnProtein	R	CGA_CGT	5	RefSPS	gi|194172857|ref|NC_003028.3|	1829022 R	194172857	446420058		SP_RS09655	complement(1828866..1829036)		Derived by automated computational analysis using gene prediction method: Protein Homology.	hypothetical protein	WP_000497913.1		CDS
780	AACCG.GAAAG	0	NotInAnnotatedGenome
781	AACCG.GACAT	0	NotInAnnotatedGenome
782	AACCG.GAGCA	0	NotInAnnotatedGenome
783	AACCG.GATGA	0	OnProtein	R	CGA_CGC	233	RefSPS	gi|194172857|ref|NC_003028.3|	775459 F	194172857	446114235		SP_RS04035	774761..775618		catalyzes the formation of 5,10-methenyltetrahydrofolate from 5,10-methylenetetrahydrofolate and subsequent formation of 10-formyltetrahydrofolate from 5,10-methenyltetrahydrofolate; Derived by automated computational analysis using gene prediction method: Protein Homology.	bifunctional methylenetetrahydrofolate dehydrogenase/methenyltetrahydrofolate cyclohydrolase	WP_000192090.1		CDS
784	AACCG.GCGAA	0	NotInAnnotatedGenome
785	AACCG.GGCTG	0	NotInAnnotatedGenome
786	AACCG.GGGCA	0	NotInAnnotatedGenome
787	AACCG.GGTGA	0	NotInAnnotatedGenome
788	AACCG.GTAAT	0	NotInAnnotatedGenome
789	AACCG.GTCCG	1	OnProtein	A_T	ACG_GCG	560	RefSPS	gi|194172857|ref|NC_003028.3|	1168624 F	194172857	446529681		SP_RS06070	complement(1168313..1170301)		The UvrABC repair system catalyzes the recognition and processing of DNA lesions. The beta-hairpin of the Uvr-B subunit is inserted between the strands, where it probes for the presence of a lesion; Derived by automated computational analysis using gene prediction method: Protein Homology.	excinuclease ABC subunit B	WP_000607027.1		CDS
790	AACCG.GTGCA	0	NotInAnnotatedGenome
791	AACCG.GTTGC	0	OnProtein	R	CGC_CGT	218	RefSPS	gi|194172857|ref|NC_003028.3|	149470 F	194172857	446007804		SP_RS00780	148817..149878		Derived by automated computational analysis using gene prediction method: Protein Homology.	methionine import ATP-binding protein MetN	WP_000085659.1		CDS
792	AACCG.TACTT	1	OnProtein	D_G	GAT_GGT	86	RefSPS	gi|194172857|ref|NC_003028.3|	1900952 F	194172857	447047521		SP_RS10040	1900696..1901658		Derived by automated computational analysis using gene prediction method: Protein Homology.	L-asparaginase	WP_001124777.1		CDS
793	AACCG.TAGGG	1	OnProtein	A_S	GCG_TCG	28	RefSPS	gi|194172857|ref|NC_003028.3|	575519 F	194172857	446053303		SP_RS02990	complement(574923..575600)		Derived by automated computational analysis using gene prediction method: Protein Homology.	glutamine ABC transporter permease	WP_000131158.1		CDS
794	AACCG.TCAAT	0	NotInAnnotatedGenome
795	AACCG.TCAGT	1	OnProtein	F_L	CTC_TTC	75	RefSPS	gi|194172857|ref|NC_003028.3|	1856075 F	194172857	446623952		SP_RS09815	1855853..1857961		Derived by automated computational analysis using gene prediction method: Protein Homology.	peptidase C39	WP_000701298.1		CDS
796	AACCG.TCATT	0	NotInAnnotatedGenome
797	AACCG.TCCAC	0	NotInAnnotatedGenome
798	AACCG.TCCGC	1	OnProtein	F_I	ATC_TTC	261	RefSPS	gi|194172857|ref|NC_003028.3|	271197 F	194172857	446294674		SP_RS01435	270417..271229		Derived by automated computational analysis using gene prediction method: Protein Homology.	bifunctional folate synthesis protein	WP_000372529.1		CDS
799	AACCG.TCCGG	0	NotInAnnotatedGenome
800	AACCG.TCTAT	1	OnProtein	A_P_T	ACG_CCG_GCG	128	RefSPS	gi|194172857|ref|NC_003028.3|	162625 R	194172857	446280693		SP_RS00850	162244..163635		Derived by automated computational analysis using gene prediction method: Protein Homology.	hypothetical protein	WP_000358548.1		CDS
801	AACCG.TCTGA	1	OnProtein	D_V	GAT_GTT	40	RefSPS	gi|194172857|ref|NC_003028.3|	510739 R	194172857	446266918		SP_RS02600	complement(509943..510857)		Derived by automated computational analysis using gene prediction method: Protein Homology.	bacteriocin ABC transporter	WP_000344773.1		CDS
802	AACCG.TGAAA	0	NotInAnnotatedGenome
803	AACCG.TGAGT	0	NotInAnnotatedGenome
804	AACCG.TGCAG	1	OnProtein	A_D	GAT_GCT	89	RefSPS	gi|194172857|ref|NC_003028.3|	2001410 F	194172857	446350308		SP_RS10655	2001145..2002086		Derived by automated computational analysis using gene prediction method: Protein Homology.	hypothetical protein	WP_000428163.1		CDS
805	AACCG.TGCCC	0	NotInAnnotatedGenome
806	AACCG.TGCGG	0	UnannotatedRegion
807	AACCG.TGGAG	1	OnProtein	P_S	CCG_TCG	23	RefSPS	gi|194172857|ref|NC_003028.3|	596861 R	194172857	447008553		SP_RS03090	596795..597220		Derived by automated computational analysis using gene prediction method: Protein Homology.	50S ribosomal protein L11	WP_001085809.1		CDS
808	AACCG.TGGCC	1	OnProtein	I_N	AAC_ATC	294	RefSPS	gi|194172857|ref|NC_003028.3|	1751062 F	194172857	445944717		SP_RS09125	complement(1750197..1751942)		Derived by automated computational analysis using gene prediction method: Protein Homology.	multidrug ABC transporter permease/ATP-binding protein	WP_000022572.1		CDS
809	AACCG.TTACT	0	NotInAnnotatedGenome
810	AACCG.TTCAG	0	NotInAnnotatedGenome
811	AACCG.TTTCG	0	OnProtein	R	CGC_CGT	39	RefSPS	gi|194172857|ref|NC_003028.3|	1947615 R	194172857	446661907		SP_RS10325	complement(1947360..1947731)		Derived by automated computational analysis using gene prediction method: Protein Homology.	ribonuclease P protein component	WP_000739253.1		CDS
812	AACCT.AAATG	0	NotInAnnotatedGenome
813	AACCT.AACAC	0	NotInAnnotatedGenome
814	AACCT.AATCC	0	NotInAnnotatedGenome
815	AACCT.ACAAT	0	NotInAnnotatedGenome
816	AACCT.ACATA	0	OnProtein	V	GTC_GTG_GTT	404	RefSPS	gi|194172857|ref|NC_003028.3|	1239345 F	194172857	446033393		SP_RS06460	complement(1239171..1240556)		produces ATP from ADP in the presence of a proton gradient across the membrane; the B subunit is part of the catalytic core of the ATP synthase complex; Derived by automated computational analysis using gene prediction method: Protein Homology.	ATP synthase subunit beta	WP_000111248.1		CDS
817	AACCT.ACATG	0	UnannotatedRegion
818	AACCT.AGCCC	0	NotInAnnotatedGenome
819	AACCT.AGGTA	0	NotInAnnotatedGenome
820	AACCT.AGGTT	1	OnProtein	*_E	GAG_TAG	77	RefSPS	gi|194172857|ref|NC_003028.3|	1566483 F	194172857	446066425		SP_RS08230	complement(1565452..1566711)		Derived by automated computational analysis using gene prediction method: Protein Homology.	cell division protein FtsZ	WP_000144280.1		CDS
820	AACCT.AGGTT	1	OnProtein	*_E	GAG_TAG	77	RefSPS	gi|194172857|ref|NC_003028.3|	727263 F	194172857	446066425		SP_RS08230	complement(1565452..1566711)		Derived by automated computational analysis using gene prediction method: Protein Homology.	cell division protein FtsZ	WP_000144280.1		CDS
821	AACCT.CACAA	0	NotInAnnotatedGenome
822	AACCT.CAGGA	0	NotInAnnotatedGenome
823	AACCT.CATGA	1	OnProtein	*_E_Q	CAG_GAG_TAG	19	RefSPS	gi|194172857|ref|NC_003028.3|	1190491 F	194172857	446997454		SP_RS06165	complement(1190390..1190545)		Derived by automated computational analysis using gene prediction method: Protein Homology.	isopropylmalate dehydrogenase	WP_001074710.1		CDS
823	AACCT.CATGA	1	OnProtein	*_E_Q	CAG_GAG_TAG	19	RefSPS	gi|194172857|ref|NC_003028.3|	1265720 F	194172857	446997454		SP_RS06165	complement(1190390..1190545)		Derived by automated computational analysis using gene prediction method: Protein Homology.	isopropylmalate dehydrogenase	WP_001074710.1		CDS
824	AACCT.CGCCT	0	NotInAnnotatedGenome
825	AACCT.CGGGA	0	NotInAnnotatedGenome
826	AACCT.CGTCT	0	UnannotatedRegion
827	AACCT.CTGTA	0	NotInAnnotatedGenome
828	AACCT.GATCA	1	OnProtein	*_K	AAG_TAG	80	RefSPS	gi|194172857|ref|NC_003028.3|	939758 R	194172857	446299808		SP_RS04950	939521..939925		Derived by automated computational analysis using gene prediction method: Protein Homology.	hypothetical protein	WP_000377663.1		CDS
829	AACCT.GCATG	0	NotInAnnotatedGenome
830	AACCT.GCCGA	0	OnProtein	L	CTC_CTG	585	RefSPS	gi|194172857|ref|NC_003028.3|	1386858 R	194172857	446086924		SP_RS07245	complement(1386576..1388612)		Derived by automated computational analysis using gene prediction method: Protein Homology.	glycine--tRNA ligase subunit beta	WP_000164779.1		CDS
831	AACCT.GCCGT	1	OnProtein	L_Q	CAA_CTA	99	RefSPS	gi|194172857|ref|NC_003028.3|	2099049 F	194172857	445982710		SP_RS11130	complement(2098952..2099344)		Derived by automated computational analysis using gene prediction method: Protein Homology.	hypothetical protein	WP_000060565.1		CDS
831	AACCT.GCCGT	1	OnProtein	L_Q	CAA_CTA	99	RefSPS	gi|194172857|ref|NC_003028.3|	230115 R	194172857	445982710		SP_RS11130	complement(2098952..2099344)		Derived by automated computational analysis using gene prediction method: Protein Homology.	hypothetical protein	WP_000060565.1		CDS
832	AACCT.GCCTA	0	OnProtein	L	CTA_CTC	206	RefSPS	gi|194172857|ref|NC_003028.3|	1747666 R	194172857	446844948		SP_RS09115	complement(1747591..1748283)		Derived by automated computational analysis using gene prediction method: Protein Homology.	glycosyl transferase	WP_000922204.1		CDS
833	AACCT.GCCTC	0	OnProtein	L	CTA_CTT	189	RefSPS	gi|194172857|ref|NC_003028.3|	1661447 R	194172857	446411927		SP_RS08710	complement(1659641..1662013)		Derived by automated computational analysis using gene prediction method: Protein Homology.	accessory Sec system translocase SecA2	WP_000489782.1		CDS
834	AACCT.GGCCT	1	OnProtein	*_L	TAG_TTG	303	RefSPS	gi|194172857|ref|NC_003028.3|	839430 F	194172857	727083574		SP_RS04390	838523..839491		Derived by automated computational analysis using gene prediction method: Protein Homology.	integrase	WP_033604818.1		CDS
835	AACCT.GGCGT	1	OnProtein	*_K	AAG_TAG	379	RefSPS	gi|194172857|ref|NC_003028.3|	1139390 F	194172857	446339609		SP_RS05930	complement(1139184..1140524)		Derived by automated computational analysis using gene prediction method: Protein Homology.	exodeoxyribonuclease VII large subunit	WP_000417464.1		CDS
836	AACCT.GTGCA	0	NotInAnnotatedGenome
837	AACCT.GTGGG	0	NotInAnnotatedGenome
838	AACCT.TAAGC	0	NotInAnnotatedGenome
839	AACCT.TACAC	0	NotInAnnotatedGenome
840	AACCT.TACGC	0	OnProtein	L	CTC_CTT	203	RefSPS	gi|194172857|ref|NC_003028.3|	475628 R	194172857	445948790		SP_RS02445	complement(474605..476236)		Derived by automated computational analysis using gene prediction method: Protein Homology.	sodium-dependent phosphate transporter	WP_000026645.1		CDS
841	AACCT.TAGCG	1	OnProtein	I_V	ATA_GTA	33	RefSPS	gi|194172857|ref|NC_003028.3|	988624 F	194172857	446327505		SP_RS05200	988528..989289		Derived by automated computational analysis using gene prediction method: Protein Homology.	toxin PezT	WP_000405360.1		CDS
842	AACCT.TAGGA	0	NotInAnnotatedGenome
843	AACCT.TAGGC	1	OnProtein	*_Y	TAA_TAC	90	RefSPS	gi|194172857|ref|NC_003028.3|	452399 R	194172857	446982375		SP_RS02340	452130..453452		Derived by automated computational analysis using gene prediction method: Protein Homology.	PTS cellobiose transporter subunit IIC	WP_001059631.1		CDS
844	AACCT.TAGGT	0	NotInAnnotatedGenome
845	AACCT.TATAA	1	OnProtein	K_Q	AAG_CAG	24	RefSPS	gi|194172857|ref|NC_003028.3|	599488 R	194172857	446566055		SP_RS03110	599419..599664		Derived by automated computational analysis using gene prediction method: Protein Homology.	hypothetical protein	WP_000643401.1		CDS
846	AACCT.TCGAT	0	NotInAnnotatedGenome
847	AACCT.TCTGC	0	NotInAnnotatedGenome
848	AACCT.TGATC	0	UnannotatedRegion
849	AACCT.TGCTC	0	NotInAnnotatedGenome
850	AACCT.TGGGA	1	OnProtein	L_M	ATG_TTG	127	RefSPS	gi|194172857|ref|NC_003028.3|	805528 F	194172857	446376954		SP_RS04205	805150..805839		Derived by automated computational analysis using gene prediction method: Protein Homology.	membrane protein	WP_000454809.1		CDS
851	AACCT.TGGGT	0	OnProtein	L	CTA_CTC	184	RefSPS	gi|194172857|ref|NC_003028.3|	519068 F	194172857	446316190		SP_RS02695	518517..519128		Derived by automated computational analysis using gene prediction method: Protein Homology.	CAAX amino protease	WP_000394045.1		CDS
852	AACCT.TGTAC	0	NotInAnnotatedGenome
853	AACGA.AACCT	0	NotInAnnotatedGenome
854	AACGA.AAGCC	1	OnProtein	F_S	TCT_TTT	109	RefSPS	gi|194172857|ref|NC_003028.3|	929571 F	194172857	446703470		SP_RS04880	complement(929276..929896)		Derived by automated computational analysis using gene prediction method: Protein Homology.	phosphoglycerate mutase	WP_000780816.1		CDS
855	AACGA.AAGTC	1	OnProtein	S_Y	TAT_TCT	692	RefSPS	gi|194172857|ref|NC_003028.3|	1670557 F	194172857	446966880		SP_RS08750	complement(1670187..1672631)		Derived by automated computational analysis using gene prediction method: Protein Homology.	exopolyphosphatase	WP_001044136.1		CDS
856	AACGA.ACACC	0	NotInAnnotatedGenome
857	AACGA.ACCAC	0	NotInAnnotatedGenome
858	AACGA.ACCCA	1	OnProtein	H_N	AAC_CAC	273	RefSPS	gi|194172857|ref|NC_003028.3|	148267 F	194172857	446153930		SP_RS00775	147451..148824		Derived by automated computational analysis using gene prediction method: Protein Homology.	peptidase M20	WP_000231785.1		CDS
858	AACGA.ACCCA	1	OnProtein	H_N	AAC_CAC	273	RefSPS	gi|194172857|ref|NC_003028.3|	46378 F	194172857	446153930		SP_RS00775	147451..148824		Derived by automated computational analysis using gene prediction method: Protein Homology.	peptidase M20	WP_000231785.1		CDS
859	AACGA.ACGCC	0	NotInAnnotatedGenome
860	AACGA.ACGTC	0	NotProteinCoding				RefSPS	gi|194172857|ref|NC_003028.3|	1346229 R	194172857	gene	locus_tag.location=1345987..1346790	old_locus_tag.location=1345987..1346790	pseudo.location=1345987..1346790
861	AACGA.ACTGA	0	NotInAnnotatedGenome
862	AACGA.ACTTC	1	OnProtein	D_E	GAC_GAG_GAT	189	RefSPS	gi|194172857|ref|NC_003028.3|	35453 R	194172857	445931289		SP_RS00210	complement(35009..36019)		Derived by automated computational analysis using gene prediction method: Protein Homology.	hypothetical protein	WP_000009144.1		CDS
863	AACGA.AGCTC	1	OnProtein	I_V	ATC_GTC	15	RefSPS	gi|194172857|ref|NC_003028.3|	965396 R	194172857	446892046		SP_RS05075	965354..965956		Derived by automated computational analysis using gene prediction method: Protein Homology.	threonylcarbamoyl-AMP synthase	WP_000969302.1		CDS
864	AACGA.AGGGC	0	NotInAnnotatedGenome
865	AACGA.AGGGG	0	NotInAnnotatedGenome
866	AACGA.AGGTA	1	OnProtein	I_T	ACA_ATA	118	RefSPS	gi|194172857|ref|NC_003028.3|	1429044 R	194172857	445970233		SP_RS07490	complement(1428062..1429396)		Derived by automated computational analysis using gene prediction method: Protein Homology.	UDP-N-acetylmuramate--L-alanine ligase	WP_000048088.1		CDS
867	AACGA.AGGTC	0	NotInAnnotatedGenome
868	AACGA.ATACG	0	NotInAnnotatedGenome
869	AACGA.ATACT	0	NotProteinCoding				RefSPS	gi|194172857|ref|NC_003028.3|	1372444 R	194172857	gene	locus_tag.location=1372367..1372501	pseudo.location=1372367..1372501
870	AACGA.ATAGA	0	NotInAnnotatedGenome
871	AACGA.ATATC	0	NotInAnnotatedGenome
872	AACGA.ATTTC	0	NotInAnnotatedGenome
873	AACGA.CACAC	0	NotInAnnotatedGenome
874	AACGA.CACCC	0	NotInAnnotatedGenome
875	AACGA.CAGCG	1	OnProtein	D_G	GAT_GGT	96	RefSPS	gi|194172857|ref|NC_003028.3|	145799 R	194172857	446647586		SP_RS00765	145513..146343		Derived by automated computational analysis using gene prediction method: Protein Homology.	amino acid ABC transporter substrate-binding protein	WP_000724932.1		CDS
876	AACGA.CATCC	1	OnProtein	A_V	GCT_GTT	170	RefSPS	gi|194172857|ref|NC_003028.3|	1150560 R	194172857	446126872		SP_RS05980	1150052..1151038		Derived by automated computational analysis using gene prediction method: Protein Homology.	L-lactate dehydrogenase	WP_000204727.1		CDS
877	AACGA.CATGG	1	OnProtein	G_V	GGT_GTT	159	RefSPS	gi|194172857|ref|NC_003028.3|	1329122 F	194172857	446446927		SP_RS06900	complement(1328860..1329597)		Derived by automated computational analysis using gene prediction method: Protein Homology.	acyl-ACP thioesterase	WP_000524782.1		CDS
878	AACGA.CCCCA	1	OnProtein	A_D	GAT_GCT	83	RefSPS	gi|194172857|ref|NC_003028.3|	1922750 F	194172857	445944893		SP_RS10205	complement(1922125..1922997)		catalyzes the formation of pyridine-2,3-dicarboxylate and 5-phospho-alpha-D-ribose 1-diphosphate from nictinate D-ribonucleotide; Derived by automated computational analysis using gene prediction method: Protein Homology.	nicotinate-nucleotide diphosphorylase (carboxylating)	WP_000022748.1		CDS
878	AACGA.CCCCA	1	OnProtein	A_D	GAT_GCT	83	RefSPS	gi|194172857|ref|NC_003028.3|	1982622 R	194172857	445944893		SP_RS10205	complement(1922125..1922997)		catalyzes the formation of pyridine-2,3-dicarboxylate and 5-phospho-alpha-D-ribose 1-diphosphate from nictinate D-ribonucleotide; Derived by automated computational analysis using gene prediction method: Protein Homology.	nicotinate-nucleotide diphosphorylase (carboxylating)	WP_000022748.1		CDS
878	AACGA.CCCCA	1	OnProtein	A_D	GAT_GCT	83	RefSPS	gi|194172857|ref|NC_003028.3|	428875 F	194172857	445944893		SP_RS10205	complement(1922125..1922997)		catalyzes the formation of pyridine-2,3-dicarboxylate and 5-phospho-alpha-D-ribose 1-diphosphate from nictinate D-ribonucleotide; Derived by automated computational analysis using gene prediction method: Protein Homology.	nicotinate-nucleotide diphosphorylase (carboxylating)	WP_000022748.1		CDS
879	AACGA.CCGTG	1	OnProtein	P_S	CCC_TCC	11	RefSPS	gi|194172857|ref|NC_003028.3|	2115222 R	194172857	446692084		SP_RS11205	complement(2115055..2115252)		Derived by automated computational analysis using gene prediction method: Protein Homology.	hypothetical protein	WP_000769430.1		CDS
880	AACGA.CCTAA	0	NotInAnnotatedGenome
881	AACGA.CCTCA	0	NotInAnnotatedGenome
882	AACGA.CGACT	0	NotInAnnotatedGenome
883	AACGA.CGGTG	1	OnProtein	I_N_S	AAC_AGC_ATC	374	RefSPS	gi|194172857|ref|NC_003028.3|	739636 F	194172857	446651295		SP_RS03835	738516..739715		Derived by automated computational analysis using gene prediction method: Protein Homology.	transporter	WP_000728641.1		CDS
884	AACGA.CGTGG	0	OnProtein	E	GAA_GAG	536	RefSPS	gi|194172857|ref|NC_003028.3|	1168694 R	194172857	446529681		SP_RS06070	complement(1168313..1170301)		The UvrABC repair system catalyzes the recognition and processing of DNA lesions. The beta-hairpin of the Uvr-B subunit is inserted between the strands, where it probes for the presence of a lesion; Derived by automated computational analysis using gene prediction method: Protein Homology.	excinuclease ABC subunit B	WP_000607027.1		CDS
884	AACGA.CGTGG	0	OnProtein	E	GAA_GAG	536	RefSPS	gi|194172857|ref|NC_003028.3|	737415 R	194172857	446529681		SP_RS06070	complement(1168313..1170301)		The UvrABC repair system catalyzes the recognition and processing of DNA lesions. The beta-hairpin of the Uvr-B subunit is inserted between the strands, where it probes for the presence of a lesion; Derived by automated computational analysis using gene prediction method: Protein Homology.	excinuclease ABC subunit B	WP_000607027.1		CDS
885	AACGA.CTATA	0	NotInAnnotatedGenome
886	AACGA.CTCGT	0	NotInAnnotatedGenome
887	AACGA.CTCTA	0	NotInAnnotatedGenome
888	AACGA.CTGTA	1	OnProtein	D_V	GAT_GTT	618	RefSPS	gi|194172857|ref|NC_003028.3|	1670779 F	194172857	446966880		SP_RS08750	complement(1670187..1672631)		Derived by automated computational analysis using gene prediction method: Protein Homology.	exopolyphosphatase	WP_001044136.1		CDS
889	AACGA.CTTGT	0	NotInAnnotatedGenome
890	AACGA.CTTTC	0	NotInAnnotatedGenome
891	AACGA.CTTTG	1	OnProtein	I_N	AAC_ATC	177	RefSPS	gi|194172857|ref|NC_003028.3|	1946013 R	194172857	446182157		SP_RS10315	complement(1945556..1946542)		Derived by automated computational analysis using gene prediction method: Protein Homology.	DNA-binding protein	WP_000260012.1		CDS
892	AACGA.GAGAC	0	NotInAnnotatedGenome
893	AACGA.GCGAG	0	NotInAnnotatedGenome
894	AACGA.GCGCT	1	OnProtein	H_R	CAT_CGT	195	RefSPS	gi|194172857|ref|NC_003028.3|	1435828 F	194172857	487751569		SP_RS07515	complement(1435689..1436411)		Derived by automated computational analysis using gene prediction method: Protein Homology.	ABC transporter	WP_001833285.1		CDS
895	AACGA.GCGGA	0	NotInAnnotatedGenome
896	AACGA.GCTAC	0	NotInAnnotatedGenome
897	AACGA.GCTTG	0	NotInAnnotatedGenome
898	AACGA.GGAAC	1	OnProtein	H_R	CAT_CGT	108	RefSPS	gi|194172857|ref|NC_003028.3|	2089513 F	194172857	447192218		SP_RS11075	complement(2089131..2089835)		Derived by automated computational analysis using gene prediction method: Protein Homology.	zinc transport system ATP-binding protein AdcC	WP_001269474.1		CDS
899	AACGA.GGATC	0	NotInAnnotatedGenome
900	AACGA.GGCCG	0	OnProtein	D	GAC_GAT	173	RefSPS	gi|194172857|ref|NC_003028.3|	523642 F	194172857	445961341		SP_RS02730	523124..526000		Derived by automated computational analysis using gene prediction method: Protein Homology.	translation initiation factor IF-2	WP_000039196.1		CDS
901	AACGA.GGCTG	0	NotInAnnotatedGenome
902	AACGA.GGGGC	0	OnProtein	E	GAA_GAG	477	RefSPS	gi|194172857|ref|NC_003028.3|	458773 F	194172857	446281894		SP_RS02360	457343..459022		phosphoenolpyruvate-dependent sugar phosphotransferase system; catalyzes the phosphorylation of incoming sugar substrates concomitant with their translocation across the cell membrane; IIB is phosphorylated by IIA and then transfers the phosphoryl group to the sugar; IIC forms the translocation channel; Derived by automated computational analysis using gene prediction method: Protein Homology.	PTS lactose transporter subunit IIBC	WP_000359749.1		CDS
903	AACGA.GGTAC	1	OnProtein	D_E	GAA_GAT	169	RefSPS	gi|194172857|ref|NC_003028.3|	777098 F	194172857			SP_RS04045	776592..777431		Derived by automated computational analysis using gene prediction method: Protein Homology.	carbohydrate kinase			CDS
904	AACGA.GGTCG	0	NotInAnnotatedGenome
905	AACGA.GGTGA	0	OnProtein	D	GAC_GAT	227	RefSPS	gi|194172857|ref|NC_003028.3|	1493638 F	194172857	446881669		SP_RS07825	1492958..1494274		Involved in disulfide oxidoreductase activity and electron transport; Derived by automated computational analysis using gene prediction method: Protein Homology.	pyridine nucleotide-disulfide oxidoreductase	WP_000958925.1		CDS
906	AACGA.GTACA	0	NotInAnnotatedGenome
907	AACGA.GTGGC	0	NotInAnnotatedGenome
908	AACGA.GTTGG	0	UnannotatedRegion
909	AACGA.TAAGG	0	NotInAnnotatedGenome
910	AACGA.TCAGG	0	NotInAnnotatedGenome
911	AACGA.TCCAT	0	NotInAnnotatedGenome
912	AACGA.TCGGA	1	OnProtein	I_T	ACT_ATT	632	RefSPS	gi|194172857|ref|NC_003028.3|	1024459 R	194172857	446915606		SP_RS05385	1022565..1024856		Derived by automated computational analysis using gene prediction method: Protein Homology.	ATP-dependent DNA helicase PcrA	WP_000992862.1		CDS
913	AACGA.TCGTC	0	NotInAnnotatedGenome
914	AACGA.TCGTG	1	OnProtein	F_V	GTC_TTC	678	RefSPS	gi|194172857|ref|NC_003028.3|	844710 R	194172857	447134781		SP_RS04410	complement(844468..846741)		catalyzes the removal of N-terminal dipeptides when proline is the penultimate residue; Derived by automated computational analysis using gene prediction method: Protein Homology.	Xaa-Pro dipeptidyl-peptidase	WP_001212037.1		CDS
915	AACGA.TCTAC	1	OnProtein	I_N	AAT_ATT	291	RefSPS	gi|194172857|ref|NC_003028.3|	2078690 R	194172857	446703272		SP_RS11020	complement(2077267..2079561)		Derived by automated computational analysis using gene prediction method: Protein Homology.	hypothetical protein	WP_000780618.1		CDS
916	AACGA.TCTGC	0	NotInAnnotatedGenome
917	AACGA.TGGCG	0	NotInAnnotatedGenome
918	AACGA.TGTAA	0	NotInAnnotatedGenome
919	AACGA.TGTGA	0	NotProteinCoding				RefSPS	gi|194172857|ref|NC_003028.3|	15807 F	194172857	gene	locus_tag.location=1974179..1975732	old_locus_tag.location=1974179..1975732
919	AACGA.TGTGA	0	NotProteinCoding				RefSPS	gi|194172857|ref|NC_003028.3|	1814599 R	194172857	gene	locus_tag.location=1974179..1975732	old_locus_tag.location=1974179..1975732
919	AACGA.TGTGA	0	NotProteinCoding				RefSPS	gi|194172857|ref|NC_003028.3|	1913256 R	194172857	gene	locus_tag.location=1974179..1975732	old_locus_tag.location=1974179..1975732
919	AACGA.TGTGA	0	NotProteinCoding				RefSPS	gi|194172857|ref|NC_003028.3|	1975272 R	194172857	gene	locus_tag.location=1974179..1975732	old_locus_tag.location=1974179..1975732
919	AACGA.TGTGA	0	NotProteinCoding				RefSPS	gi|194172857|ref|NC_003028.3|	15807 F	194172857	rRNA	locus_tag.location=1974179..1975732	old_locus_tag.location=1974179..1975732	product.location=1974179..1975732
919	AACGA.TGTGA	0	NotProteinCoding				RefSPS	gi|194172857|ref|NC_003028.3|	1814599 R	194172857	rRNA	locus_tag.location=1974179..1975732	old_locus_tag.location=1974179..1975732	product.location=1974179..1975732
919	AACGA.TGTGA	0	NotProteinCoding				RefSPS	gi|194172857|ref|NC_003028.3|	1913256 R	194172857	rRNA	locus_tag.location=1974179..1975732	old_locus_tag.location=1974179..1975732	product.location=1974179..1975732
919	AACGA.TGTGA	0	NotProteinCoding				RefSPS	gi|194172857|ref|NC_003028.3|	1975272 R	194172857	rRNA	locus_tag.location=1974179..1975732	old_locus_tag.location=1974179..1975732	product.location=1974179..1975732
920	AACGA.TGTGG	0	NotInAnnotatedGenome
921	AACGA.TGTTC	1	OnProtein	I_N	AAT_ATT	128	RefSPS	gi|194172857|ref|NC_003028.3|	859752 F	194172857	487755021		SP_RS04480	859370..860737		Derived by automated computational analysis using gene prediction method: Protein Homology.	capsular polysaccharide biosynthesis protein	WP_001835973.1		CDS
922	AACGA.TTACT	0	NotInAnnotatedGenome
923	AACGA.TTGGA	0	OnProtein	D	GAC_GAT	40	RefSPS	gi|194172857|ref|NC_003028.3|	1118696 F	194172857	446373515		SP_RS05815	1118577..1119539		B2 or R2 protein; type 1b enzyme; catalyzes the rate-limiting step in dNTP synthesis; converts nucleotides to deoxynucleotides; forms a homodimer and then a multimeric complex with NrdE; Derived by automated computational analysis using gene prediction method: Protein Homology.	ribonucleoside-diphosphate reductase	WP_000451370.1		CDS
923	AACGA.TTGGA	0	OnProtein	D	GAC_GAT	40	RefSPS	gi|194172857|ref|NC_003028.3|	1447639 R	194172857	446373515		SP_RS05815	1118577..1119539		B2 or R2 protein; type 1b enzyme; catalyzes the rate-limiting step in dNTP synthesis; converts nucleotides to deoxynucleotides; forms a homodimer and then a multimeric complex with NrdE; Derived by automated computational analysis using gene prediction method: Protein Homology.	ribonucleoside-diphosphate reductase	WP_000451370.1		CDS
924	AACGC.AAAAT	0	NotInAnnotatedGenome
925	AACGC.AAACA	0	NotInAnnotatedGenome
926	AACGC.AAACC	0	OnProtein	A	GCC_GCT	128	RefSPS	gi|194172857|ref|NC_003028.3|	1820119 F	194172857	487735273		SP_RS09580	1819736..1820263		Derived by automated computational analysis using gene prediction method: Protein Homology.	transposase	WP_001819501.1		CDS
926	AACGC.AAACC	0	OnProtein	A	GCC_GCT	128	RefSPS	gi|194172857|ref|NC_003028.3|	535151 F	194172857	487735273		SP_RS09580	1819736..1820263		Derived by automated computational analysis using gene prediction method: Protein Homology.	transposase	WP_001819501.1		CDS
927	AACGC.AAGTG	0	NotInAnnotatedGenome
928	AACGC.AATAA	0	NotInAnnotatedGenome
929	AACGC.ACATC	1	OnProtein	H_Y	CAC_TAC	280	RefSPS	gi|194172857|ref|NC_003028.3|	1531393 F	194172857	446531010		SP_RS08040	1530556..1532499		Derived by automated computational analysis using gene prediction method: Protein Homology.	threonine--tRNA ligase	WP_000608356.1		CDS
930	AACGC.ACCAT	0	NotInAnnotatedGenome
931	AACGC.ACGGC	0	NotInAnnotatedGenome
932	AACGC.AGGAC	0	OnProtein	L	CTG_CTT	514	RefSPS	gi|194172857|ref|NC_003028.3|	2059848 F	194172857	446644134		SP_RS10950	complement(2059710..2061389)		Derived by automated computational analysis using gene prediction method: Protein Homology.	alpha-L-fucosidase	WP_000721480.1		CDS
933	AACGC.AGTAC	0	OnProtein	L	CTA_CTC	31	RefSPS	gi|194172857|ref|NC_003028.3|	1741406 F	194172857	446771539		SP_RS09075	complement(1740023..1741498)		catalyzes the formation of alpha-D-glucose 1-phosphate and UDP-galactose from UDP-glucose and alpha-D-galactose 1-phosphate in galactose metabolism; Derived by automated computational analysis using gene prediction method: Protein Homology.	galactose-1-phosphate uridylyltransferase	WP_000848795.1		CDS
934	AACGC.AGTCC	0	OnProtein	A	GCA_GCT	337	RefSPS	gi|194172857|ref|NC_003028.3|	1657115 R	194172857	446493913		SP_RS08700	complement(1656788..1658125)		Derived by automated computational analysis using gene prediction method: Protein Homology.	accessory Sec system glycosylation chaperone GtfB	WP_000571767.1		CDS
935	AACGC.ATCGA	0	NotInAnnotatedGenome
936	AACGC.ATTAA	0	UnannotatedRegion
937	AACGC.ATTGA	0	OnProtein	A	GCA_GCC_GCT	367	RefSPS	gi|194172857|ref|NC_003028.3|	434938 R	194172857	446322232		SP_RS02270	complement(434770..436038)		Derived by automated computational analysis using gene prediction method: Protein Homology.	transposase	WP_000400087.1		CDS
938	AACGC.ATTGG	0	OnProtein	A	GCA_GCT	167	RefSPS	gi|194172857|ref|NC_003028.3|	697 F	194172857	446583272		SP_RS00005	197..1558		Derived by automated computational analysis using gene prediction method: Protein Homology.	chromosomal replication initiator protein DnaA	WP_000660618.1		CDS
939	AACGC.CAACC	1	OnProtein	G_V	GGG_GTG	39	RefSPS	gi|194172857|ref|NC_003028.3|	1830060 F	194172857	487724443		SP_RS09660	complement(1829726..1830175)		Derived by automated computational analysis using gene prediction method: Protein Homology.	MarR family transcriptional regulator	WP_001808675.1		CDS
940	AACGC.CACAC	0	NotInAnnotatedGenome
941	AACGC.CAGGC	0	NotInAnnotatedGenome
942	AACGC.CATAC	1	OnProtein	S_T	ACA_TCA	14	RefSPS	gi|194172857|ref|NC_003028.3|	305182 R	194172857	446635028		SP_RS01620	complement(304679..305221)		Derived by automated computational analysis using gene prediction method: Protein Homology.	membrane protein	WP_000712374.1		CDS
943	AACGC.CCACC	0	UnannotatedRegion
944	AACGC.CCCCG	0	NotInAnnotatedGenome
945	AACGC.CCTTA	1	OnProtein	A_T	ACC_GCC	795	RefSPS	gi|194172857|ref|NC_003028.3|	1077739 F	194172857	446695026		SP_RS05680	1075357..1078632		Derived by automated computational analysis using gene prediction method: Protein Homology.	ATP-dependent helicase/deoxyribonuclease subunit B	WP_000772372.1		CDS
946	AACGC.CGACT	0	NotInAnnotatedGenome
947	AACGC.CTACT	0	NotInAnnotatedGenome
948	AACGC.CTATA	0	UnannotatedRegion
949	AACGC.CTGGC	0	NotInAnnotatedGenome
950	AACGC.CTTGC	0	NotInAnnotatedGenome
951	AACGC.GAACT	1	OnProtein	L_Q	CAG_CTG	171	RefSPS	gi|194172857|ref|NC_003028.3|	1874026 R	194172857	446280173		SP_RS09880	complement(1873254..1874537)		adds enolpyruvyl to UDP-N-acetylglucosamine as a component of cell wall formation; gram-positive bacteria have 2 copies of MurA which are active; Derived by automated computational analysis using gene prediction method: Protein Homology.	UDP-N-acetylglucosamine 1-carboxyvinyltransferase	WP_000358028.1		CDS
952	AACGC.GACAA	0	NotInAnnotatedGenome
953	AACGC.GACAG	0	NotInAnnotatedGenome
954	AACGC.GACCG	1	OnProtein	P_Q	CAG_CCG	113	RefSPS	gi|194172857|ref|NC_003028.3|	874735 R	194172857	446687004		SP_RS04550	874398..875525		Derived by automated computational analysis using gene prediction method: Protein Homology.	carboxynorspermidine decarboxylase	WP_000764350.1		CDS
955	AACGC.GACGA	1	OnProtein	*_G	GGA_TGA	136	RefSPS	gi|194172857|ref|NC_003028.3|	1436006 R	194172857	487751569		SP_RS07515	complement(1435689..1436411)		Derived by automated computational analysis using gene prediction method: Protein Homology.	ABC transporter	WP_001833285.1		CDS
956	AACGC.GAGCG	0	NotInAnnotatedGenome
957	AACGC.GAGTT	1	OnProtein	G_R	CGA_GGA	424	RefSPS	gi|194172857|ref|NC_003028.3|	591454 F	194172857	446047188		SP_RS03055	590185..591585		divalent metal ion-dependent extracellular dipeptidase; able to hydrolyze a broad range of dipeptides but no tri-, tetra-, or larger oligopeptides; differences in the amino acid specificity of the cleavage site varies between species; similar to succinyl-diaminopimelate desuccinylases; Derived by automated computational analysis using gene prediction method: Protein Homology.	dipeptidase PepV	WP_000125043.1		CDS
958	AACGC.GATAT	0	NotInAnnotatedGenome
959	AACGC.GATCT	0	NotInAnnotatedGenome
960	AACGC.GCAAC	0	OnProtein	A	GCA_GCG	477	RefSPS	gi|194172857|ref|NC_003028.3|	1820554 R	194172857	445953718		SP_RS09585	complement(1820362..1821984)	groEL	60 kDa chaperone family; promotes refolding of misfolded polypeptides especially under stressful conditions; forms two stacked rings of heptamers to form a barrel-shaped 14mer; ends can be capped by GroES; misfolded proteins enter the barrel where they are refolded when GroES binds; many bacteria have multiple copies of the groEL gene which are active under different environmental conditions; the…	molecular chaperone GroEL	WP_000031573.1		CDS
961	AACGC.GCAAG	0	NotInAnnotatedGenome
962	AACGC.GCAGC	0	NotInAnnotatedGenome
963	AACGC.GCCTG	0	NotInAnnotatedGenome
964	AACGC.GCGAC	0	UnannotatedRegion
965	AACGC.GCGCA	0	NotInAnnotatedGenome
966	AACGC.GCGCT	0	NotInAnnotatedGenome
967	AACGC.GCTCC	0	NotInAnnotatedGenome
968	AACGC.GCTGA	0	NotInAnnotatedGenome
969	AACGC.GGAAT	1	OnProtein	G_R_W	AGG_GGG_TGG	205	RefSPS	gi|194172857|ref|NC_003028.3|	682735 F	194172857	446371967		SP_RS03505	682123..682791		Derived by automated computational analysis using gene prediction method: Protein Homology.	transcriptional regulator	WP_000449822.1		CDS
970	AACGC.GGACT	0	OnProtein	A	GCA_GCC_GCT	89	RefSPS	gi|194172857|ref|NC_003028.3|	1823408 R	194172857	447030490		SP_RS09600	complement(1822913..1823674)		Derived by automated computational analysis using gene prediction method: Protein Homology.	L-allo-threonine dehydrogenase	WP_001107746.1		CDS
971	AACGC.GGCGC	0	NotInAnnotatedGenome
972	AACGC.GGGTA	0	NotInAnnotatedGenome
973	AACGC.GGGTC	1	OnProtein	Q_R	CAG_CGG	394	RefSPS	gi|194172857|ref|NC_003028.3|	662897 R	194172857	445953304		SP_RS03380	661717..662916		Derived by automated computational analysis using gene prediction method: Protein Homology.	cell division protein DivIB	WP_000031159.1		CDS
974	AACGC.GTAAC	0	NotInAnnotatedGenome
975	AACGC.GTAAG	0	NotInAnnotatedGenome
976	AACGC.GTCTA	1	OnProtein	G_R_S	AGC_CGC_GGC	178	RefSPS	gi|194172857|ref|NC_003028.3|	1263488 F	194172857	446278735		SP_RS06580	complement(1263279..1264019)		Derived by automated computational analysis using gene prediction method: Protein Homology.	ABC transporter ATP-binding protein	WP_000356590.1		CDS
977	AACGC.GTGGC	1	OnProtein	C_G	GGC_TGC	67	RefSPS	gi|194172857|ref|NC_003028.3|	705721 R	194172857	446059121		SP_RS03645	705523..705990		Derived by automated computational analysis using gene prediction method: Protein Homology.	deoxycytidylate deaminase	WP_000136976.1		CDS
978	AACGC.GTTAC	0	NotInAnnotatedGenome
979	AACGC.GTTAG	0	NotInAnnotatedGenome
980	AACGC.TAAAC	0	OnProtein	L	CTA_TTA	273	RefSPS	gi|194172857|ref|NC_003028.3|	877433 F	194172857	447169499		SP_RS04560	876617..877492		Derived by automated computational analysis using gene prediction method: Protein Homology.	N-carbamoylputrescine amidase	WP_001246755.1		CDS
981	AACGC.TAAAT	0	NotInAnnotatedGenome
982	AACGC.TAGGT	0	NotProteinCoding				RefSPS	gi|194172857|ref|NC_003028.3|	15467 F	194172857	gene	locus_tag.location=1974179..1975732	old_locus_tag.location=1974179..1975732
982	AACGC.TAGGT	0	NotProteinCoding				RefSPS	gi|194172857|ref|NC_003028.3|	1814939 R	194172857	gene	locus_tag.location=1974179..1975732	old_locus_tag.location=1974179..1975732
982	AACGC.TAGGT	0	NotProteinCoding				RefSPS	gi|194172857|ref|NC_003028.3|	1913596 R	194172857	gene	locus_tag.location=1974179..1975732	old_locus_tag.location=1974179..1975732
982	AACGC.TAGGT	0	NotProteinCoding				RefSPS	gi|194172857|ref|NC_003028.3|	1975612 R	194172857	gene	locus_tag.location=1974179..1975732	old_locus_tag.location=1974179..1975732
982	AACGC.TAGGT	0	NotProteinCoding				RefSPS	gi|194172857|ref|NC_003028.3|	15467 F	194172857	rRNA	locus_tag.location=1974179..1975732	old_locus_tag.location=1974179..1975732	product.location=1974179..1975732
982	AACGC.TAGGT	0	NotProteinCoding				RefSPS	gi|194172857|ref|NC_003028.3|	1814939 R	194172857	rRNA	locus_tag.location=1974179..1975732	old_locus_tag.location=1974179..1975732	product.location=1974179..1975732
982	AACGC.TAGGT	0	NotProteinCoding				RefSPS	gi|194172857|ref|NC_003028.3|	1913596 R	194172857	rRNA	locus_tag.location=1974179..1975732	old_locus_tag.location=1974179..1975732	product.location=1974179..1975732
982	AACGC.TAGGT	0	NotProteinCoding				RefSPS	gi|194172857|ref|NC_003028.3|	1975612 R	194172857	rRNA	locus_tag.location=1974179..1975732	old_locus_tag.location=1974179..1975732	product.location=1974179..1975732
983	AACGC.TATAA	0	NotInAnnotatedGenome
984	AACGC.TATAG	1	OnProtein	K_T	AAG_ACG	139	RefSPS	gi|194172857|ref|NC_003028.3|	535967 R	194172857	445928473		SP_RS02800	535552..537156		Derived by automated computational analysis using gene prediction method: Protein Homology.	hypothetical protein	WP_000006328.1		CDS
985	AACGC.TCCCA	0	OnProtein	E	GAA_GAG	191	RefSPS	gi|194172857|ref|NC_003028.3|	588153 R	194172857	446938529		SP_RS03040	587581..588414		Derived by automated computational analysis using gene prediction method: Protein Homology.	ser/threonine protein phosphatase	WP_001015785.1		CDS
986	AACGC.TCGCC	0	NotInAnnotatedGenome
987	AACGC.TCTGC	0	NotInAnnotatedGenome
988	AACGC.TGCGG	1	OnProtein	C_G	GGC_TGC	154	RefSPS	gi|194172857|ref|NC_003028.3|	431501 F	194172857	446827335		SP_RS02260	complement(430899..431960)		Derived by automated computational analysis using gene prediction method: Protein Homology.	DNA polymerase IV	WP_000904591.1		CDS
989	AACGC.TGGAC	0	NotInAnnotatedGenome
990	AACGC.TGTAG	1	OnProtein	H_L_P	CAT_CCT_CTT	123	RefSPS	gi|194172857|ref|NC_003028.3|	457710 F	194172857	446281894		SP_RS02360	457343..459022		phosphoenolpyruvate-dependent sugar phosphotransferase system; catalyzes the phosphorylation of incoming sugar substrates concomitant with their translocation across the cell membrane; IIB is phosphorylated by IIA and then transfers the phosphoryl group to the sugar; IIC forms the translocation channel; Derived by automated computational analysis using gene prediction method: Protein Homology.	PTS lactose transporter subunit IIBC	WP_000359749.1		CDS
991	AACGC.TGTGC	1	OnProtein	H_P	CAT_CCT	228	RefSPS	gi|194172857|ref|NC_003028.3|	1597431 R	194172857			SP_RS08365	complement(1595296..1598113)		Derived by automated computational analysis using gene prediction method: Protein Homology.	sialidase			CDS
992	AACGC.TTACT	1	OnProtein	F_L	CTT_TTT	404	RefSPS	gi|194172857|ref|NC_003028.3|	677818 F	194172857	446024601		SP_RS03490	676609..678099		Derived by automated computational analysis using gene prediction method: Protein Homology.	lysine--tRNA ligase	WP_000102456.1		CDS
993	AACGC.TTCCG	1	OnProtein	F_I	ATT_TTT	573	RefSPS	gi|194172857|ref|NC_003028.3|	124501 F	194172857	446143109		SP_RS00610	122785..124698		Derived by automated computational analysis using gene prediction method: Protein Homology.	tRNA uridine(34) 5-carboxymethylaminomethyl synthesis enzyme MnmG	WP_000220964.1		CDS
994	AACGC.TTCGC	0	NotInAnnotatedGenome
995	AACGG.AACAA	0	UnannotatedRegion
996	AACGG.AAGCG	0	OnProtein	G	GGA_GGC	289	RefSPS	gi|194172857|ref|NC_003028.3|	439214 F	194172857	446680498		SP_RS02280	438348..441008		Derived by automated computational analysis using gene prediction method: Protein Homology.	cell wall surface anchor protein	WP_000757844.1		CDS
997	AACGG.AATTC	0	NotInAnnotatedGenome
998	AACGG.ACACT	0	NotInAnnotatedGenome
999	AACGG.ACATG	1	OnProtein	S_Y	TAC_TCC	183	RefSPS	gi|194172857|ref|NC_003028.3|	1602421 F	194172857	446971519		SP_RS08390	complement(1600953..1602968)		Derived by automated computational analysis using gene prediction method: Protein Homology.	ATP-dependent DNA helicase RecG	WP_001048775.1		CDS
1000	AACGG.ACTAA	0	NotInAnnotatedGenome
1001	AACGG.AGCTG	0	NotInAnnotatedGenome
1002	AACGG.AGTCG	0	NotInAnnotatedGenome
1003	AACGG.AGTCT	1	OnProtein	E_K	AAG_GAG	134	RefSPS	gi|194172857|ref|NC_003028.3|	922542 F	194172857	446974491		SP_RS04840	922143..922610		Derived by automated computational analysis using gene prediction method: Protein Homology.	SsrA-binding protein	WP_001051747.1		CDS
1004	AACGG.AGTTG	1	OnProtein	E_G	GAA_GGA	14	RefSPS	gi|194172857|ref|NC_003028.3|	1738096 R	194172857	446661020		SP_RS09060	complement(1737069..1738136)		Derived by automated computational analysis using gene prediction method: Protein Homology.	iron ABC transporter substrate-binding protein	WP_000738366.1		CDS
1005	AACGG.ATATG	0	NotInAnnotatedGenome
1006	AACGG.ATATT	0	NotInAnnotatedGenome
1007	AACGG.ATCGG	0	OnProtein	G	GGA_GGT	38	RefSPS	gi|194172857|ref|NC_003028.3|	1082607 F	194172857	446096900		SP_RS05690	1082494..1083672		Derived by automated computational analysis using gene prediction method: Protein Homology.	hypothetical protein	WP_000174755.1		CDS
1008	AACGG.ATTCG	0	OnProtein	I	ATA_ATC	44	RefSPS	gi|194172857|ref|NC_003028.3|	856282 R	194172857	446342714		SP_RS04455	856151..856462		Derived by automated computational analysis using gene prediction method: Protein Homology.	hypothetical protein	WP_000420569.1		CDS
1009	AACGG.ATTCT	0	NotInAnnotatedGenome
1010	AACGG.CATTA	1	OnProtein	D_G	GAC_GGC	67	RefSPS	gi|194172857|ref|NC_003028.3|	1604243 R	194172857	446557662		SP_RS08400	complement(1604080..1604442)		Derived by automated computational analysis using gene prediction method: Protein Homology.	holo-ACP synthase	WP_000635008.1		CDS
1011	AACGG.CCTGT	0	NotInAnnotatedGenome
1012	AACGG.CGATT	1	OnProtein	A_G_V	GCC_GGC_GTC	230	RefSPS	gi|194172857|ref|NC_003028.3|	506249 R	194172857	447141864		SP_RS02575	505561..506298		Derived by automated computational analysis using gene prediction method: Protein Homology.	DNA-binding response regulator	WP_001219120.1		CDS
1013	AACGG.CGCAA	0	NotInAnnotatedGenome
1014	AACGG.CGCCA	0	NotInAnnotatedGenome
1015	AACGG.CGCGA	1	OnProtein	A_V	GCC_GTC	202	RefSPS	gi|194172857|ref|NC_003028.3|	1516952 F	194172857	445980402		SP_RS07965	complement(1515589..1517556)		Derived by automated computational analysis using gene prediction method: Protein Homology.	transketolase	WP_000058257.1		CDS
1016	AACGG.CGGCT	0	NotInAnnotatedGenome
1017	AACGG.CGGTG	0	OnProtein	R	CGA_CGT	29	RefSPS	gi|194172857|ref|NC_003028.3|	2081104 F	194172857	446822367		SP_RS11030	complement(2080417..2081190)		Derived by automated computational analysis using gene prediction method: Protein Homology.	PTS sugar transporter	WP_000899623.1		CDS
1018	AACGG.CGTAA	0	NotInAnnotatedGenome
1019	AACGG.CGTAC	0	NotInAnnotatedGenome
1020	AACGG.CTCAA	0	OnProtein	G	GGG_GGT	227	RefSPS	gi|194172857|ref|NC_003028.3|	2067981 F	194172857	446609615		SP_RS10975	2067301..2068632		Derived by automated computational analysis using gene prediction method: Protein Homology.	hypothetical protein	WP_000686961.1		CDS
1021	AACGG.CTCCT	0	OnProtein	G	GGA_GGC	217	RefSPS	gi|194172857|ref|NC_003028.3|	452780 F	194172857	446982375		SP_RS02340	452130..453452		Derived by automated computational analysis using gene prediction method: Protein Homology.	PTS cellobiose transporter subunit IIC	WP_001059631.1		CDS
1022	AACGG.CTGGG	0	NotInAnnotatedGenome
1023	AACGG.CTGTG	1	OnProtein	A_D	GAC_GCC	293	RefSPS	gi|194172857|ref|NC_003028.3|	288360 R	194172857	447116430		SP_RS01530	287483..290683		Derived by automated computational analysis using gene prediction method: Protein Homology.	hyaluronate lyase	WP_001193686.1		CDS
1024	AACGG.CTTCC	0	OnProtein	G	GGG_GGT	221	RefSPS	gi|194172857|ref|NC_003028.3|	541443 R	194172857	446723094		SP_RS00475	95123..96598		Derived by automated computational analysis using gene prediction method: Protein Homology.	sugar ABC transporter substrate-binding protein	WP_000800407.1		CDS
1024	AACGG.CTTCC	0	OnProtein	G	GGG_GGT	221	RefSPS	gi|194172857|ref|NC_003028.3|	95785 F	194172857	446723094		SP_RS00475	95123..96598		Derived by automated computational analysis using gene prediction method: Protein Homology.	sugar ABC transporter substrate-binding protein	WP_000800407.1		CDS
1025	AACGG.GAAAG	0	NotInAnnotatedGenome
1026	AACGG.GACAT	1	OnProtein	S_T	ACC_TCC	253	RefSPS	gi|194172857|ref|NC_003028.3|	1666975 F	194172857	447215070		SP_RS08735	complement(1666826..1667731)		Derived by automated computational analysis using gene prediction method: Protein Homology.	glycosyl transferase family A	WP_001292326.1		CDS
1027	AACGG.GACCC	0	NotInAnnotatedGenome
1028	AACGG.GACGC	0	NotInAnnotatedGenome
1029	AACGG.GACGT	0	NotInAnnotatedGenome
1030	AACGG.GAGGC	0	OnProtein	G	GGA_GGT	44	RefSPS	gi|194172857|ref|NC_003028.3|	1068214 F	194172857	446761649		SP_RS05630	1068083..1068967		Derived by automated computational analysis using gene prediction method: Protein Homology.	GTP-binding protein	WP_000838905.1		CDS
1031	AACGG.GATGC	0	NotInAnnotatedGenome
1032	AACGG.GATTA	0	OnProtein	G	GGA_GGC	932	RefSPS	gi|194172857|ref|NC_003028.3|	2074462 R	194172857	446953864		SP_RS11015	complement(2074141..2077257)		Derived by automated computational analysis using gene prediction method: Protein Homology.	fucolectin	WP_001031120.1		CDS
1032	AACGG.GATTA	0	OnProtein	G	GGA_GGC	932	RefSPS	gi|194172857|ref|NC_003028.3|	2080804 R	194172857	446953864		SP_RS11015	complement(2074141..2077257)		Derived by automated computational analysis using gene prediction method: Protein Homology.	fucolectin	WP_001031120.1		CDS
1033	AACGG.GCCGG	0	NotInAnnotatedGenome
1034	AACGG.GCCTG	0	NotInAnnotatedGenome
1035	AACGG.GCTAT	0	NotInAnnotatedGenome
1036	AACGG.GCTTC	0	OnProtein	G	GGA_GGG	488	RefSPS	gi|194172857|ref|NC_003028.3|	1546113 R	194172857	446121410		SP_RS08130	complement(1545684..1547576)		Derived by automated computational analysis using gene prediction method: Protein Homology.	endopeptidase	WP_000199265.1		CDS
1037	AACGG.GGCAG	0	NotInAnnotatedGenome
1038	AACGG.GTCAT	0	NotInAnnotatedGenome
1039	AACGG.GTTCG	1	OnProtein	S_T	ACC_TCC	74	RefSPS	gi|194172857|ref|NC_003028.3|	540421 R	194172857			SP_RS02830	540202..541088		Derived by automated computational analysis using gene prediction method: Protein Homology.	DNA primase			CDS
1040	AACGG.TACAA	0	NotInAnnotatedGenome
1041	AACGG.TACGT	0	NotInAnnotatedGenome
1042	AACGG.TATGC	0	NotInAnnotatedGenome
1043	AACGG.TATGG	0	NotInAnnotatedGenome
1044	AACGG.TATTC	0	NotInAnnotatedGenome
1045	AACGG.TCCTA	0	NotInAnnotatedGenome
1046	AACGG.TCCTC	0	NotInAnnotatedGenome
1047	AACGG.TCCTG	1	OnProtein	A_T	ACC_GCC	173	RefSPS	gi|194172857|ref|NC_003028.3|	211228 F	194172857	487744393		SP_RS01170	complement(210953..211744)		Derived by automated computational analysis using gene prediction method: Protein Homology.	iron ABC transporter permease	WP_001827170.1		CDS
1048	AACGG.TCTAC	1	OnProtein	D_E	GAA_GAT	147	RefSPS	gi|194172857|ref|NC_003028.3|	1523164 R	194172857	447129130		SP_RS08000	1522724..1523197		Derived by automated computational analysis using gene prediction method: Protein Homology.	transposase	WP_001206386.1		CDS
1048	AACGG.TCTAC	1	OnProtein	D_E	GAA_GAT	147	RefSPS	gi|194172857|ref|NC_003028.3|	999862 R	194172857	447129130		SP_RS08000	1522724..1523197		Derived by automated computational analysis using gene prediction method: Protein Homology.	transposase	WP_001206386.1		CDS
1049	AACGG.TCTCC	0	NotInAnnotatedGenome
1050	AACGG.TGCGA	0	UnannotatedRegion
1051	AACGG.TGGCT	0	OnProtein	L	CTG_TTG	480	RefSPS	gi|194172857|ref|NC_003028.3|	1750505 R	194172857	445944717		SP_RS09125	complement(1750197..1751942)		Derived by automated computational analysis using gene prediction method: Protein Homology.	multidrug ABC transporter permease/ATP-binding protein	WP_000022572.1		CDS
1052	AACGG.TGGTC	0	NotInAnnotatedGenome
1053	AACGG.TGTCC	1	OnProtein	A_S	GCC_TCC	96	RefSPS	gi|194172857|ref|NC_003028.3|	575315 F	194172857	446053303		SP_RS02990	complement(574923..575600)		Derived by automated computational analysis using gene prediction method: Protein Homology.	glutamine ABC transporter permease	WP_000131158.1		CDS
1054	AACGG.TTCTC	0	NotInAnnotatedGenome
1055	AACGG.TTGTG	1	OnProtein	F_L_V	CTT_GTT_TTT	65	RefSPS	gi|194172857|ref|NC_003028.3|	2081493 R	194172857	445943137		SP_RS11035	complement(2081215..2081685)		Derived by automated computational analysis using gene prediction method: Protein Homology.	PTS sugar transporter	WP_000020992.1		CDS
1056	AACGG.TTTAT	0	NotInAnnotatedGenome
1057	AACGG.TTTCA	1	OnProtein	I_N_S	AAC_AGC_ATC	27	RefSPS	gi|194172857|ref|NC_003028.3|	1757552 F	194172857	446773682		SP_RS09175	complement(1757170..1757631)		Derived by automated computational analysis using gene prediction method: Protein Homology.	protein DpnD	WP_000850938.1		CDS
1058	AACGT.AAATA	0	NotInAnnotatedGenome
1059	AACGT.AACAG	1	OnProtein	N_Y	AAC_TAC	153	RefSPS	gi|194172857|ref|NC_003028.3|	1713780 F	194172857	446720648		SP_RS08920	complement(1713346..1714236)		Derived by automated computational analysis using gene prediction method: Protein Homology.	sugar ABC transporter permease	WP_000797961.1		CDS
1060	AACGT.AAGTG	0	NotInAnnotatedGenome
1061	AACGT.AATAC	0	UnannotatedRegion
1062	AACGT.AATCG	0	NotInAnnotatedGenome
1063	AACGT.AGGCC	1	OnProtein	*_L	TGA_TTA	93	RefSPS	gi|194172857|ref|NC_003028.3|	1945228 F	194172857	446855388		SP_RS10310	complement(1944882..1945505)		Derived by automated computational analysis using gene prediction method: Protein Homology.	hypothetical protein	WP_000932644.1		CDS
1064	AACGT.AGTCC	0	NotInAnnotatedGenome
1065	AACGT.ATGAT	0	NotInAnnotatedGenome
1066	AACGT.ATGCA	0	NotInAnnotatedGenome
1067	AACGT.ATGCT	0	NotInAnnotatedGenome
1068	AACGT.CATGA	0	NotInAnnotatedGenome
1069	AACGT.CCACA	0	NotInAnnotatedGenome
1070	AACGT.CCCTA	0	OnProtein	V	GTA_GTC	364	RefSPS	gi|194172857|ref|NC_003028.3|	1291371 R	194172857	445954492		SP_RS06705	complement(1291188..1292462)		Derived by automated computational analysis using gene prediction method: Protein Homology.	LytR family transcriptional regulator	WP_000032347.1		CDS
1071	AACGT.CGCTC	1	OnProtein	A_P	CCG_GCG	228	RefSPS	gi|194172857|ref|NC_003028.3|	2073377 R	194172857	446536920		SP_RS11010	complement(2072292..2074058)	fucI	catalyzes the conversion of the aldose L-fucose into the corresponding ketose L-fuculose; Derived by automated computational analysis using gene prediction method: Protein Homology.	L-fucose isomerase	WP_000614266.1		CDS
1072	AACGT.CGGAA	0	NotInAnnotatedGenome
1073	AACGT.CGTAG	0	NotInAnnotatedGenome
1074	AACGT.CTCAG	0	NotInAnnotatedGenome
1075	AACGT.CTCCT	0	NotInAnnotatedGenome
1076	AACGT.CTTGT	0	NotInAnnotatedGenome
1077	AACGT.GAAAC	0	NotInAnnotatedGenome
1078	AACGT.GAACG	1	OnProtein	P_Q	CAA_CCA	267	RefSPS	gi|194172857|ref|NC_003028.3|	274362 F	194172857	447029373		SP_RS01455	complement(273953..275161)		Derived by automated computational analysis using gene prediction method: Protein Homology.	ATPase AAA	WP_001106629.1		CDS
1079	AACGT.GACGT	1	OnProtein	*_R	CGA_TGA	44	RefSPS	gi|194172857|ref|NC_003028.3|	965483 F	194172857	446892046		SP_RS05075	965354..965956		Derived by automated computational analysis using gene prediction method: Protein Homology.	threonylcarbamoyl-AMP synthase	WP_000969302.1		CDS
1080	AACGT.GACTC	1	OnProtein	G_R	CGA_GGA	538	RefSPS	gi|194172857|ref|NC_003028.3|	1168690 R	194172857	446529681		SP_RS06070	complement(1168313..1170301)		The UvrABC repair system catalyzes the recognition and processing of DNA lesions. The beta-hairpin of the Uvr-B subunit is inserted between the strands, where it probes for the presence of a lesion; Derived by automated computational analysis using gene prediction method: Protein Homology.	excinuclease ABC subunit B	WP_000607027.1		CDS
1081	AACGT.GATCA	1	OnProtein	L_P	CCA_CTA	321	RefSPS	gi|194172857|ref|NC_003028.3|	1663017 F	194172857	445954266		SP_RS08720	complement(1662443..1663978)		Derived by automated computational analysis using gene prediction method: Protein Homology.	accessory Sec system protein Asp2	WP_000032121.1		CDS
1082	AACGT.GATGA	1	OnProtein	L_Q	CAA_CTA	59	RefSPS	gi|194172857|ref|NC_003028.3|	1665367 F	194172857	446213292		SP_RS08725	complement(1663962..1665542)		Derived by automated computational analysis using gene prediction method: Protein Homology.	accessory Sec system protein Asp1	WP_000291147.1		CDS
1083	AACGT.GCAAC	0	OnProtein	V	GTA_GTT	68	RefSPS	gi|194172857|ref|NC_003028.3|	1923437 F	194172857	446503676		SP_RS10210	1923234..1924544		Derived by automated computational analysis using gene prediction method: Protein Homology.	C4-dicarboxylate ABC transporter	WP_000581530.1		CDS
1084	AACGT.GCATG	0	NotInAnnotatedGenome
1085	AACGT.GCCGA	1	OnProtein	D_H	CAC_GAC	405	RefSPS	gi|194172857|ref|NC_003028.3|	1569874 F	194172857	446701346		SP_RS08250	complement(1569713..1571086)		Derived by automated computational analysis using gene prediction method: Protein Homology.	UDP-N-acetylmuramoyl-tripeptide--D-alanyl-D- alanine ligase	WP_000778692.1		CDS
1086	AACGT.GCCGC	0	NotInAnnotatedGenome
1087	AACGT.GGTAC	0	OnProtein	V	GTC_GTG	1	RefSPS	gi|194172857|ref|NC_003028.3|	993956 F	194172857	446459151		SP_RS05230	993954..994820		Derived by automated computational analysis using gene prediction method: Protein Homology.	transcriptional regulator	WP_000537005.1		CDS
1088	AACGT.GTAGG	0	NotInAnnotatedGenome
1089	AACGT.GTATA	1	OnProtein	C_S	AGT_TGT	407	RefSPS	gi|194172857|ref|NC_003028.3|	442450 F	194172857	446758961		SP_RS02285	441232..443229		Derived by automated computational analysis using gene prediction method: Protein Homology.	cell wall surface anchor protein	WP_000836217.1		CDS
1090	AACGT.GTTGT	0	NotInAnnotatedGenome
1091	AACGT.TACGA	0	NotInAnnotatedGenome
1092	AACGT.TAGCC	0	NotInAnnotatedGenome
1093	AACGT.TATCG	0	NotInAnnotatedGenome
1094	AACGT.TCAGC	0	NotInAnnotatedGenome
1095	AACGT.TCGCA	1	OnProtein	I_V	ATC_GTC	105	RefSPS	gi|194172857|ref|NC_003028.3|	1293468 R	194172857	447074133		SP_RS06715	complement(1293304..1293780)		Derived by automated computational analysis using gene prediction method: Protein Homology.	shikimate kinase	WP_001151389.1		CDS
1096	AACGT.TCGCC	0	NotInAnnotatedGenome
1097	AACGT.TGCGG	0	NotInAnnotatedGenome
1098	AACGT.TGCTC	0	NotInAnnotatedGenome
1099	AACGT.TGGGG	0	OnProtein	L	CTG_TTG	56	RefSPS	gi|194172857|ref|NC_003028.3|	1998413 R	194172857	447129327		SP_RS10640	complement(1998138..1998578)		Derived by automated computational analysis using gene prediction method: Protein Homology.	transcriptional regulator	WP_001206583.1		CDS
1100	AACGT.TGTCC	1	OnProtein	D_N	AAC_GAC	48	RefSPS	gi|194172857|ref|NC_003028.3|	804522 R	194172857	487744523		SP_RS04200	804381..805085		Derived by automated computational analysis using gene prediction method: Protein Homology.	hypothetical protein	WP_001827296.1		CDS
1101	AACGT.TTACG	0	NotInAnnotatedGenome
1102	AACGT.TTATG	1	OnProtein	F_V	GTT_TTT	208	RefSPS	gi|194172857|ref|NC_003028.3|	1646271 R	194172857	446078503		SP_RS08620	complement(1645795..1646892)		Derived by automated computational analysis using gene prediction method: Protein Homology.	hypothetical protein	WP_000156358.1		CDS
1103	AACGT.TTCAT	1	OnProtein	I_L	ATT_CTT	205	RefSPS	gi|194172857|ref|NC_003028.3|	431348 R	194172857	446827335		SP_RS02260	complement(430899..431960)		Derived by automated computational analysis using gene prediction method: Protein Homology.	DNA polymerase IV	WP_000904591.1		CDS
1104	AACGT.TTTAG	1	OnProtein	N_Y	AAC_TAC	450	RefSPS	gi|194172857|ref|NC_003028.3|	536899 R	194172857	445928473		SP_RS02800	535552..537156		Derived by automated computational analysis using gene prediction method: Protein Homology.	hypothetical protein	WP_000006328.1		CDS
1105	AACTA.AACAG	0	NotInAnnotatedGenome
1106	AACTA.AACGA	1	OnProtein	E_Q	CAA_GAA	115	RefSPS	gi|194172857|ref|NC_003028.3|	1575595 F	194172857	446282478		SP_RS08270	1575253..1576104		Derived by automated computational analysis using gene prediction method: Protein Homology.	RpiR family transcriptional regulator	WP_000360333.1		CDS
1107	AACTA.AACTA	0	NotInAnnotatedGenome
1108	AACTA.ACAGG	1	OnProtein	*_Y	TAA_TAC_TAT	76	RefSPS	gi|194172857|ref|NC_003028.3|	2044682 F	194172857	446058975		SP_RS10880	2044455..2045462		Derived by automated computational analysis using gene prediction method: Protein Homology.	membrane protein	WP_000136830.1		CDS
1109	AACTA.AGACC	0	NotInAnnotatedGenome
1110	AACTA.AGACG	0	NotInAnnotatedGenome
1111	AACTA.AGCCG	1	OnProtein	I_K	AAA_ATA	150	RefSPS	gi|194172857|ref|NC_003028.3|	715949 F	194172857	446548190		SP_RS03705	715501..716427		Derived by automated computational analysis using gene prediction method: Protein Homology.	cell division protein FtsX	WP_000625536.1		CDS
1112	AACTA.AGCTC	0	NotInAnnotatedGenome
1113	AACTA.AGGCG	1	OnProtein	E_Q	CAG_GAG	595	RefSPS	gi|194172857|ref|NC_003028.3|	904398 F	194172857	446865138		SP_RS04735	902616..904856		Derived by automated computational analysis using gene prediction method: Protein Homology.	competence protein ComEC	WP_000942394.1		CDS
1114	AACTA.AGTAC	0	NotInAnnotatedGenome
1115	AACTA.AGTTA	1	OnProtein	F_S	TCT_TTT	25	RefSPS	gi|194172857|ref|NC_003028.3|	672501 R	194172857	446925314		SP_RS03455	672428..673075		Derived by automated computational analysis using gene prediction method: Protein Homology.	peptide ABC transporter ATP-binding protein	WP_001002570.1		CDS
1116	AACTA.ATAGT	1	OnProtein	D_Y	GAT_TAT	863	RefSPS	gi|194172857|ref|NC_003028.3|	1430584 R	194172857	447018973		SP_RS07500	complement(1430072..1433170)		Derived by automated computational analysis using gene prediction method: Protein Homology.	RNA helicase	WP_001096229.1		CDS
1117	AACTA.CAGGT	0	NotInAnnotatedGenome
1118	AACTA.CATGG	0	UnannotatedRegion
1119	AACTA.CCCTC	0	UnannotatedRegion
1120	AACTA.CCGGA	0	OnProtein	Y	TAC_TAT	278	RefSPS	gi|194172857|ref|NC_003028.3|	830137 F	194172857	446561561		SP_RS04340	829304..830446		Derived by automated computational analysis using gene prediction method: Protein Homology.	aminotransferase V	WP_000638907.1		CDS
1121	AACTA.CCGGT	0	NotInAnnotatedGenome
1122	AACTA.CCGTC	0	NotInAnnotatedGenome
1123	AACTA.CCTAC	0	UnannotatedRegion
1124	AACTA.CGGCC	0	OnProtein	L	CTA_TTA	293	RefSPS	gi|194172857|ref|NC_003028.3|	1242836 F	194172857	446302689		SP_RS06475	complement(1242705..1243712)		Derived by automated computational analysis using gene prediction method: Protein Homology.	V-type ATP synthase subunit C	WP_000380544.1		CDS
1125	AACTA.CGTAC	0	NotInAnnotatedGenome
1126	AACTA.CGTGG	0	NotInAnnotatedGenome
1127	AACTA.GAGTA	1	OnProtein	H_P	CAT_CCT	30	RefSPS	gi|194172857|ref|NC_003028.3|	2048433 F	194172857	446676542		SP_RS10900	complement(2046656..2048521)		Derived by automated computational analysis using gene prediction method: Protein Homology.	choline-binding protein A	WP_000753888.1		CDS
1127	AACTA.GAGTA	1	OnProtein	H_P	CAT_CCT	30	RefSPS	gi|194172857|ref|NC_003028.3|	327624 R	194172857	446676542		SP_RS10900	complement(2046656..2048521)		Derived by automated computational analysis using gene prediction method: Protein Homology.	choline-binding protein A	WP_000753888.1		CDS
1128	AACTA.GATCC	1	OnProtein	I_L	ATA_TTA	50	RefSPS	gi|194172857|ref|NC_003028.3|	671118 R	194172857	446731657		SP_RS03445	670971..671723		Derived by automated computational analysis using gene prediction method: Protein Homology.	hypothetical protein	WP_000808913.1		CDS
1129	AACTA.GCACA	0	NotInAnnotatedGenome
1130	AACTA.GCAGT	0	NotInAnnotatedGenome
1131	AACTA.GCATT	1	OnProtein	G_S	AGC_GGC	46	RefSPS	gi|194172857|ref|NC_003028.3|	512856 F	194172857	446302112		SP_RS02620	512721..512951		Derived by automated computational analysis using gene prediction method: Protein Homology.	bacteriocin	WP_000379967.1		CDS
1132	AACTA.GCCAT	0	NotInAnnotatedGenome
1133	AACTA.GGACG	0	NotInAnnotatedGenome
1134	AACTA.GGATT	1	OnProtein	G_R	AGG_GGG	202	RefSPS	gi|194172857|ref|NC_003028.3|	1013412 F	194172857	447142171		SP_RS05320	1012809..1014134		Derived by automated computational analysis using gene prediction method: Protein Homology.	1,2-diacylglycerol 3-glucosyltransferase	WP_001219427.1		CDS
1135	AACTA.GGCGT	1	OnProtein	H_L	CAT_CTT	11	RefSPS	gi|194172857|ref|NC_003028.3|	73792 R	194172857	446010274		SP_RS00380	73761..79331		Derived by automated computational analysis using gene prediction method: Protein Homology.	zinc metalloprotease ZmpC	WP_000088129.1		CDS
1136	AACTA.GGTTC	0	NotInAnnotatedGenome
1137	AACTA.GTAAG	0	NotInAnnotatedGenome
1138	AACTA.GTACT	0	NotInAnnotatedGenome
1139	AACTA.GTAGC	0	UnannotatedRegion
1140	AACTA.GTCGT	1	OnProtein	M_T	ACG_ATG	385	RefSPS	gi|194172857|ref|NC_003028.3|	439501 F	194172857	446680498		SP_RS02280	438348..441008		Derived by automated computational analysis using gene prediction method: Protein Homology.	cell wall surface anchor protein	WP_000757844.1		CDS
1141	AACTA.GTGAC	1	OnProtein	*_Y	TAC_TAG	90	RefSPS	gi|194172857|ref|NC_003028.3|	1822566 R	194172857	446204587		SP_RS09595	complement(1822440..1822835)		binds to single stranded DNA and may facilitate the binding and interaction of other proteins to DNA; Derived by automated computational analysis using gene prediction method: Protein Homology.	single-stranded DNA-binding protein	WP_000282442.1		CDS
1142	AACTA.GTTGA	1	OnProtein	I_L	ATA_CTA	455	RefSPS	gi|194172857|ref|NC_003028.3|	1664180 F	194172857	446213292		SP_RS08725	complement(1663962..1665542)		Derived by automated computational analysis using gene prediction method: Protein Homology.	accessory Sec system protein Asp1	WP_000291147.1		CDS
1143	AACTA.TCATC	1	OnProtein	*_Y	TAC_TAG	23	RefSPS	gi|194172857|ref|NC_003028.3|	199182 F	194172857	445935687		SP_RS01070	199114..199656		Derived by automated computational analysis using gene prediction method: Protein Homology.	50S ribosomal protein L5	WP_000013542.1		CDS
1144	AACTA.TCGAG	0	NotInAnnotatedGenome
1145	AACTA.TCGCA	0	UnannotatedRegion
1146	AACTA.TCGCC	0	NotInAnnotatedGenome
1147	AACTA.TCGTC	0	NotProteinCoding				RefSPS	gi|194172857|ref|NC_003028.3|	1346240 R	194172857	gene	locus_tag.location=1345987..1346790	old_locus_tag.location=1345987..1346790	pseudo.location=1345987..1346790
1148	AACTA.TCTCT	0	NotInAnnotatedGenome
1149	AACTA.TGACC	0	NotInAnnotatedGenome
1150	AACTA.TGCGA	1	OnProtein	I_N_S	AAT_AGT_ATT	399	RefSPS	gi|194172857|ref|NC_003028.3|	489125 R	194172857	446109396		SP_RS02495	complement(488752..490320)		Derived by automated computational analysis using gene prediction method: Protein Homology.	type I restriction endonuclease subunit S	WP_000187251.1		CDS
1151	AACTA.TGGCG	0	NotInAnnotatedGenome
1152	AACTA.TGGGC	0	NotInAnnotatedGenome
1153	AACTA.TGTCG	0	OnProtein	Y	TAC_TAT	22	RefSPS	gi|194172857|ref|NC_003028.3|	892037 R	194172857	446569717		SP_RS04650	complement(891713..892102)		Derived by automated computational analysis using gene prediction method: Protein Homology.	transposase	WP_000647063.1		CDS
1154	AACTA.TGTGA	1	OnProtein	*_Y	TAG_TAT	255	RefSPS	gi|194172857|ref|NC_003028.3|	1239792 R	194172857	446033393		SP_RS06460	complement(1239171..1240556)		produces ATP from ADP in the presence of a proton gradient across the membrane; the B subunit is part of the catalytic core of the ATP synthase complex; Derived by automated computational analysis using gene prediction method: Protein Homology.	ATP synthase subunit beta	WP_000111248.1		CDS
1155	AACTA.TGTGG	1	OnProtein	I_N	AAT_ATT	63	RefSPS	gi|194172857|ref|NC_003028.3|	376746 F	194172857	446605623		SP_RS01970	376559..377695		Derived by automated computational analysis using gene prediction method: Protein Homology.	mannitol-1-phosphate 5-dehydrogenase	WP_000682969.1		CDS
1156	AACTA.TTACC	1	OnProtein	I_S	AGT_ATT	144	RefSPS	gi|194172857|ref|NC_003028.3|	1518954 F	194172857	446834895		SP_RS07975	complement(1518299..1519384)		Derived by automated computational analysis using gene prediction method: Protein Homology.	PTS fructose transporter subunit IIC	WP_000912151.1		CDS
1157	AACTA.TTCGC	0	NotInAnnotatedGenome
1158	AACTC.AACGC	0	NotInAnnotatedGenome
1159	AACTC.AACGG	0	OnProtein	S	TCA_TCC	918	RefSPS	gi|194172857|ref|NC_003028.3|	606648 F	194172857	446672698		SP_RS03145	603895..610317		Derived by automated computational analysis using gene prediction method: Protein Homology.	serine protease	WP_000750044.1		CDS
1160	AACTC.AAGCT	0	NotInAnnotatedGenome
1161	AACTC.ACCTA	0	NotInAnnotatedGenome
1162	AACTC.ACGAC	0	NotInAnnotatedGenome
1163	AACTC.ACGTG	0	UnannotatedRegion
1164	AACTC.AGCCG	0	NotInAnnotatedGenome
1165	AACTC.AGGTA	1	OnProtein	L_P	CCA_CTA	39	RefSPS	gi|194172857|ref|NC_003028.3|	727874 F	194172857	446899451		SP_RS03755	727759..728241		Derived by automated computational analysis using gene prediction method: Protein Homology.	glycopeptide antibiotic resistance protein	WP_000976707.1		CDS
1166	AACTC.ATGAG	0	NotInAnnotatedGenome
1167	AACTC.ATGCC	1	OnProtein	I_M	ATG_ATT	62	RefSPS	gi|194172857|ref|NC_003028.3|	651538 F	194172857	447145336		SP_RS03320	complement(650815..651723)		Derived by automated computational analysis using gene prediction method: Protein Homology.	LysR family transcriptional regulator	WP_001222592.1		CDS
1168	AACTC.ATGTA	0	NotInAnnotatedGenome
1169	AACTC.CAAAC	1	OnProtein	*_C	TGA_TGT	388	RefSPS	gi|194172857|ref|NC_003028.3|	1967198 F	194172857	446099266		SP_RS10445	complement(1966877..1968361)		Derived by automated computational analysis using gene prediction method: Protein Homology.	threonine synthase	WP_000177121.1		CDS
1170	AACTC.CACGA	0	NotInAnnotatedGenome
1171	AACTC.CAGAG	1	OnProtein	*_R	AGA_TGA	369	RefSPS	gi|194172857|ref|NC_003028.3|	32639 R	194172857	487724518		SP_RS00195	31535..34168		Derived by automated computational analysis using gene prediction method: Protein Homology.	DNA polymerase I	WP_001808750.1		CDS
1172	AACTC.CAGCA	0	NotInAnnotatedGenome
1173	AACTC.CATAT	0	NotInAnnotatedGenome
1174	AACTC.CATGG	0	NotInAnnotatedGenome
1175	AACTC.CATTG	1	OnProtein	L_R	CGC_CTC	109	RefSPS	gi|194172857|ref|NC_003028.3|	1314684 R	194172857	446038326		SP_RS06815	complement(1314059..1315009)	murB	catalyzes the reduction of UDP-N-acetylglucosamine enolpyruvate to form UDP-N-acetylmuramate in peptidoglycan biosynthesis; Derived by automated computational analysis using gene prediction method: Protein Homology.	UDP-N-acetylenolpyruvoylglucosamine reductase	WP_000116181.1		CDS
1175	AACTC.CATTG	1	OnProtein	L_R	CGC_CTC	109	RefSPS	gi|194172857|ref|NC_003028.3|	48777 F	194172857	446038326		SP_RS06815	complement(1314059..1315009)	murB	catalyzes the reduction of UDP-N-acetylglucosamine enolpyruvate to form UDP-N-acetylmuramate in peptidoglycan biosynthesis; Derived by automated computational analysis using gene prediction method: Protein Homology.	UDP-N-acetylenolpyruvoylglucosamine reductase	WP_000116181.1		CDS
1176	AACTC.CCCGC	0	NotInAnnotatedGenome
1177	AACTC.CCGCT	0	OnProtein	G	GGA_GGC	39	RefSPS	gi|194172857|ref|NC_003028.3|	159308 R	194172857	446459155		SP_RS00835	159192..160058		Derived by automated computational analysis using gene prediction method: Protein Homology.	transcriptional regulator	WP_000537009.1		CDS
1178	AACTC.CCGGC	0	NotInAnnotatedGenome
1179	AACTC.CCTGA	0	UnannotatedRegion
1180	AACTC.CCTGC	0	NotInAnnotatedGenome
1181	AACTC.CGCAC	0	NotInAnnotatedGenome
1182	AACTC.CGGTC	0	NotInAnnotatedGenome
1183	AACTC.CTATG	0	NotInAnnotatedGenome
1184	AACTC.CTCGA	0	NotInAnnotatedGenome
1185	AACTC.CTTGT	0	OnProtein	S	TCA_TCG	243	RefSPS	gi|194172857|ref|NC_003028.3|	482326 F	194172857	447019491		SP_RS02455	481598..482794		Derived by automated computational analysis using gene prediction method: Protein Homology.	phosphoglycerate kinase	WP_001096747.1		CDS
1186	AACTC.CTTTA	0	NotInAnnotatedGenome
1187	AACTC.GACTA	0	NotInAnnotatedGenome
1188	AACTC.GCCGG	0	NotInAnnotatedGenome
1189	AACTC.GCGCC	0	NotInAnnotatedGenome
1190	AACTC.GCGCT	0	NotInAnnotatedGenome
1191	AACTC.GCGGA	1	OnProtein	*_R	CGA_TGA	105	RefSPS	gi|194172857|ref|NC_003028.3|	294665 F	194172857	446108024		SP_RS01555	complement(294162..294977)		Involved in the nonphosphorylative, ketogenic oxidation of glucose and oxidizes gluconate to 5-ketogluconate; Derived by automated computational analysis using gene prediction method: Protein Homology.	gluconate 5-dehydrogenase	WP_000185879.1		CDS
1192	AACTC.GCTAA	0	NotInAnnotatedGenome
1193	AACTC.GGGCA	0	NotInAnnotatedGenome
1194	AACTC.GGGTA	0	OnProtein	P	CCA_CCG	74	RefSPS	gi|194172857|ref|NC_003028.3|	850492 R	194172857	446743596		SP_RS04420	850271..851278		catalyzes the formation of D-fructose 1,6-bisphosphate from D-fructose 6-phosphate in glycolysis; Derived by automated computational analysis using gene prediction method: Protein Homology.	ATP-dependent 6-phosphofructokinase	WP_000820852.1		CDS
1195	AACTC.GGGTG	0	OnProtein	P	CCA_CCC	458	RefSPS	gi|194172857|ref|NC_003028.3|	1767603 F	194172857	446105109		SP_RS09230	complement(1767456..1768976)		Derived by automated computational analysis using gene prediction method: Protein Homology.	glycine/betaine ABC transporter permease	WP_000182964.1		CDS
1195	AACTC.GGGTG	0	OnProtein	P	CCA_CCC	458	RefSPS	gi|194172857|ref|NC_003028.3|	710574 F	194172857	446105109		SP_RS09230	complement(1767456..1768976)		Derived by automated computational analysis using gene prediction method: Protein Homology.	glycine/betaine ABC transporter permease	WP_000182964.1		CDS
1196	AACTC.GGTCT	1	OnProtein	L_Q	CAG_CTG	126	RefSPS	gi|194172857|ref|NC_003028.3|	4758 F	194172857	446086077		SP_RS00025	4382..4951		Derived by automated computational analysis using gene prediction method: Protein Homology.	peptidyl-tRNA hydrolase	WP_000163932.1		CDS
1197	AACTC.GTGAG	0	UnannotatedRegion
1198	AACTC.GTTCG	0	NotInAnnotatedGenome
1199	AACTC.TATGC	0	NotInAnnotatedGenome
1200	AACTC.TTAGG	0	NotInAnnotatedGenome
1201	AACTG.ACAGA	0	NotInAnnotatedGenome
1202	AACTG.ACCTA	0	NotInAnnotatedGenome
1203	AACTG.ACGCT	0	NotInAnnotatedGenome
1204	AACTG.ACGTC	1	OnProtein	A_S	GCA_TCA	343	RefSPS	gi|194172857|ref|NC_003028.3|	1865296 F	194172857	446150911		SP_RS09850	complement(1862645..1866322)		Derived by automated computational analysis using gene prediction method: Protein Homology.	DNA-directed RNA polymerase subunit beta'	WP_000228766.1		CDS
1204	AACTG.ACGTC	1	OnProtein	A_S	GCA_TCA	343	RefSPS	gi|194172857|ref|NC_003028.3|	332684 F	194172857	446150911		SP_RS09850	complement(1862645..1866322)		Derived by automated computational analysis using gene prediction method: Protein Homology.	DNA-directed RNA polymerase subunit beta'	WP_000228766.1		CDS
1205	AACTG.AGAGG	0	NotInAnnotatedGenome
1206	AACTG.AGGAC	0	UnannotatedRegion
1207	AACTG.AGGGT	0	NotInAnnotatedGenome
1208	AACTG.ATGTC	0	NotInAnnotatedGenome
1209	AACTG.CACTA	0	NotInAnnotatedGenome
1210	AACTG.CCCAT	0	NotInAnnotatedGenome
1211	AACTG.CCCGT	0	NotInAnnotatedGenome
1212	AACTG.CCGAG	0	NotInAnnotatedGenome
1213	AACTG.CGACC	0	OnProtein	R	CGC_CGG	113	RefSPS	gi|194172857|ref|NC_003028.3|	1078967 R	194172857	446689866		SP_RS05685	1078629..1082279		Derived by automated computational analysis using gene prediction method: Protein Homology.	ATP-dependent helicase/nuclease subunit A	WP_000767212.1		CDS
1214	AACTG.CGACG	0	NotInAnnotatedGenome
1215	AACTG.CGAGC	0	NotInAnnotatedGenome
1216	AACTG.CGCGC	0	NotInAnnotatedGenome
1217	AACTG.CGGCG	0	NotInAnnotatedGenome
1218	AACTG.CGGGC	1	OnProtein	P_T	ACA_CCA	64	RefSPS	gi|194172857|ref|NC_003028.3|	746673 R	194172857	446064066		SP_RS03875	746484..746720		Derived by automated computational analysis using gene prediction method: Protein Homology.	hypothetical protein	WP_000141921.1		CDS
1219	AACTG.CGTAC	1	OnProtein	A_T	ACA_GCA	126	RefSPS	gi|194172857|ref|NC_003028.3|	232954 R	194172857	447021647		SP_RS01275	232579..233151		Derived by automated computational analysis using gene prediction method: Protein Homology.	hypothetical protein	WP_001098903.1		CDS
1220	AACTG.CGTCG	0	UnannotatedRegion
1221	AACTG.CGTTG	0	NotInAnnotatedGenome
1222	AACTG.CTGGA	0	NotInAnnotatedGenome
1223	AACTG.GAATC	0	NotInAnnotatedGenome
1224	AACTG.GACCA	0	NotInAnnotatedGenome
1225	AACTG.GCGAC	0	NotInAnnotatedGenome
1226	AACTG.GCGGA	0	NotInAnnotatedGenome
1227	AACTG.GCGGT	1	OnProtein	L_R	CGC_CTC	75	RefSPS	gi|194172857|ref|NC_003028.3|	1856076 R	194172857	446623952		SP_RS09815	1855853..1857961		Derived by automated computational analysis using gene prediction method: Protein Homology.	peptidase C39	WP_000701298.1		CDS
1228	AACTG.GGAGC	0	NotInAnnotatedGenome
1229	AACTG.GGCCA	1	OnProtein	A_E	GAG_GCG	235	RefSPS	gi|194172857|ref|NC_003028.3|	1230672 F	194172857	446323924		SP_RS06370	1229969..1230904		Derived by automated computational analysis using gene prediction method: Protein Homology.	DHH family phosphoesterase	WP_000401779.1		CDS
1230	AACTG.GGTCT	1	OnProtein	C_W	TGC_TGG	262	RefSPS	gi|194172857|ref|NC_003028.3|	750092 F	194172857	447071855		SP_RS03900	749307..751853		Derived by automated computational analysis using gene prediction method: Protein Homology.	aminopeptidase N	WP_001149111.1		CDS
1231	AACTG.GTATA	1	OnProtein	G_S	AGT_GGT	90	RefSPS	gi|194172857|ref|NC_003028.3|	865734 F	194172857	446411507		SP_RS04510	865467..867455		Derived by automated computational analysis using gene prediction method: Protein Homology.	peptide ABC transporter permease	WP_000489362.1		CDS
1232	AACTG.GTATG	1	OnProtein	P_S	CCA_TCA	860	RefSPS	gi|194172857|ref|NC_003028.3|	2053466 F	194172857	446354914		SP_RS10935	complement(2053398..2056043)		Derived by automated computational analysis using gene prediction method: Protein Homology.	alpha-mannosidase	WP_000432769.1		CDS
1233	AACTG.GTCAT	0	NotInAnnotatedGenome
1234	AACTG.GTCGG	1	OnProtein	A_E	GAG_GCG	957	RefSPS	gi|194172857|ref|NC_003028.3|	637650 F	194172857	446395140		SP_RS03260	634781..640501		Derived by automated computational analysis using gene prediction method: Protein Homology.	zinc metalloprotease ZmpB	WP_000472995.1		CDS
1235	AACTG.GTGAA	1	OnProtein	A_P	CCA_GCA	343	RefSPS	gi|194172857|ref|NC_003028.3|	1297827 F	194172857	446624826		SP_RS06740	complement(1297786..1298853)		Derived by automated computational analysis using gene prediction method: Protein Homology.	3-dehydroquinate synthase	WP_000702172.1		CDS
1236	AACTG.GTGAG	1	OnProtein	C_W	TGG_TGT	173	RefSPS	gi|194172857|ref|NC_003028.3|	1414325 R	194172857	446357600		SP_RS07410	complement(1413677..1414843)		Derived by automated computational analysis using gene prediction method: Protein Homology.	AI-2E family transporter	WP_000435455.1		CDS
1237	AACTG.GTGCA	0	NotInAnnotatedGenome
1238	AACTG.TAACG	1	OnProtein	N_T	AAC_ACC	26	RefSPS	gi|194172857|ref|NC_003028.3|	1783300 F	194172857	446104552		SP_RS09325	complement(1782405..1783376)		HAM1-like protein; Rec-dependent growth; RgdB; yggV; it is suspected that this protein functions to remove misincorporated bases such as xanthine or hypoxanthine; Derived by automated computational analysis using gene prediction method: Protein Homology.	non-canonical purine NTP pyrophosphatase	WP_000182407.1		CDS
1238	AACTG.TAACG	1	OnProtein	N_T	AAC_ACC	26	RefSPS	gi|194172857|ref|NC_003028.3|	80425 F	194172857	446104552		SP_RS09325	complement(1782405..1783376)		HAM1-like protein; Rec-dependent growth; RgdB; yggV; it is suspected that this protein functions to remove misincorporated bases such as xanthine or hypoxanthine; Derived by automated computational analysis using gene prediction method: Protein Homology.	non-canonical purine NTP pyrophosphatase	WP_000182407.1		CDS
1239	AACTG.TACCG	1	OnProtein	A_D_V	GAT_GCT_GTT	18	RefSPS	gi|194172857|ref|NC_003028.3|	455914 F	194172857	446351576		SP_RS02355	455862..457274		Derived by automated computational analysis using gene prediction method: Protein Homology.	6-phospho-beta-galactosidase	WP_000429431.1		CDS
1240	AACTG.TCGCT	1	OnProtein	P_T	ACA_CCA	297	RefSPS	gi|194172857|ref|NC_003028.3|	342271 R	194172857	446955205		SP_RS01795	341383..346686		Derived by automated computational analysis using gene prediction method: Protein Homology.	endo-alpha-N-acetylgalactosaminidase	WP_001032461.1		CDS
1241	AACTG.TCTAT	0	NotInAnnotatedGenome
1242	AACTG.TGCGC	0	NotInAnnotatedGenome
1243	AACTG.TGGCG	0	NotInAnnotatedGenome
1244	AACTG.TGTGG	1	OnProtein	S_T	ACA_TCA	384	RefSPS	gi|194172857|ref|NC_003028.3|	866616 R	194172857	446411507		SP_RS04510	865467..867455		Derived by automated computational analysis using gene prediction method: Protein Homology.	peptide ABC transporter permease	WP_000489362.1		CDS
1245	AACTG.TTAGA	0	NotInAnnotatedGenome
1246	AACTG.TTGCG	0	NotInAnnotatedGenome
1247	AACTT.AGGCT	0	NotInAnnotatedGenome
1248	AACTT.AGGGG	1	OnProtein	K_Q	AAA_CAA	517	RefSPS	gi|194172857|ref|NC_003028.3|	1122927 F	194172857	446960062		SP_RS05830	complement(1122784..1124475)		phosphoenolpyruvate-dependent sugar phosphotransferase system; catalyzes the phosphorylation of incoming sugar substrates concomitant with their translocation across the cell membrane; IIB is phosphorylated by IIA and then transfers the phosphoryl group to the sugar; IIC forms the translocation channel; Derived by automated computational analysis using gene prediction method: Protein Homology.	PTS lactose transporter subunit IIBC	WP_001037318.1		CDS
1249	AACTT.AGGTA	0	NotInAnnotatedGenome
1250	AACTT.ATAGG	0	NotInAnnotatedGenome
1251	AACTT.ATCTA	0	NotInAnnotatedGenome
1252	AACTT.ATGTG	1	OnProtein	K_Q	AAA_CAA	7	RefSPS	gi|194172857|ref|NC_003028.3|	349587 F	194172857	446170932		SP_RS01805	complement(349009..349605)		Derived by automated computational analysis using gene prediction method: Protein Homology.	Holliday junction resolvase RecU	WP_000248787.1		CDS
1253	AACTT.CCCTC	0	NotInAnnotatedGenome
1254	AACTT.CCGAG	0	NotInAnnotatedGenome
1255	AACTT.CCTAC	0	NotInAnnotatedGenome
1256	AACTT.CCTCT	0	NotInAnnotatedGenome
1257	AACTT.CTCCG	0	NotInAnnotatedGenome
1258	AACTT.CTCGA	0	NotInAnnotatedGenome
1259	AACTT.CTGCG	1	OnProtein	*_Q	CAA_TAA	371	RefSPS	gi|194172857|ref|NC_003028.3|	1710581 F	194172857	446424690		SP_RS08910	complement(1710372..1711691)		Derived by automated computational analysis using gene prediction method: Protein Homology.	beta-fructofuranosidase	WP_000502545.1		CDS
1260	AACTT.CTGTA	0	NotInAnnotatedGenome
1261	AACTT.CTGTG	0	NotInAnnotatedGenome
1262	AACTT.GACGC	0	NotInAnnotatedGenome
1263	AACTT.GAGAG	0	NotInAnnotatedGenome
1264	AACTT.GAGCT	0	NotInAnnotatedGenome
1265	AACTT.GCATT	0	NotInAnnotatedGenome
1266	AACTT.GCGAG	0	NotInAnnotatedGenome
1267	AACTT.GGCGT	0	NotInAnnotatedGenome
1268	AACTT.GGTTA	0	NotInAnnotatedGenome
1269	AACTT.GTCTC	1	OnProtein	C_G	GGT_TGT	248	RefSPS	gi|194172857|ref|NC_003028.3|	2037822 R	194172857	446059503		SP_RS10850	complement(2036860..2038563)		catalyzes the dehydration of 2,3-dihydroxy-3-methylbutanoate to 3-methyl-2-oxobutanoate in valine and isoleucine biosynthesis; Derived by automated computational analysis using gene prediction method: Protein Homology.	dihydroxy-acid dehydratase	WP_000137358.1		CDS
1270	AACTT.GTGGC	0	NotInAnnotatedGenome
1271	AACTT.TATTG	0	NotInAnnotatedGenome
1272	AACTT.TCCCG	1	OnProtein	F_I_L	ATC_CTC_TTC	230	RefSPS	gi|194172857|ref|NC_003028.3|	1538658 R	194172857	446358538		SP_RS08080	complement(1538071..1539345)		Derived by automated computational analysis using gene prediction method: Protein Homology.	transposase	WP_000436393.1		CDS
1272	AACTT.TCCCG	1	OnProtein	F_I_L	ATC_CTC_TTC	230	RefSPS	gi|194172857|ref|NC_003028.3|	448075 R	194172857	446358538		SP_RS08080	complement(1538071..1539345)		Derived by automated computational analysis using gene prediction method: Protein Homology.	transposase	WP_000436393.1		CDS
1272	AACTT.TCCCG	1	OnProtein	F_I_L	ATC_CTC_TTC	230	RefSPS	gi|194172857|ref|NC_003028.3|	959726 R	194172857	446358538		SP_RS08080	complement(1538071..1539345)		Derived by automated computational analysis using gene prediction method: Protein Homology.	transposase	WP_000436393.1		CDS
1273	AACTT.TCCGG	0	OnProtein	L	TTA_TTG	52	RefSPS	gi|194172857|ref|NC_003028.3|	1352758 F	194172857	446631024		SP_RS07035	1352603..1354357		Derived by automated computational analysis using gene prediction method: Protein Homology.	ABC transporter ATP-binding protein	WP_000708370.1		CDS
1274	AACTT.TGCGG	1	OnProtein	K_T	AAA_ACA	530	RefSPS	gi|194172857|ref|NC_003028.3|	1277621 F	194172857	446751588		SP_RS06640	complement(1277458..1279209)		Derived by automated computational analysis using gene prediction method: Protein Homology.	multidrug ABC transporter permease	WP_000828844.1		CDS
1275	AACTT.TGTCC	1	OnProtein	H_Q	CAA_CAT	27	RefSPS	gi|194172857|ref|NC_003028.3|	1239068 F	194172857	446174080		SP_RS06455	complement(1238537..1239148)		Derived by automated computational analysis using gene prediction method: Protein Homology.	V-type ATP synthase subunit D	WP_000251935.1		CDS
1276	AACTT.TTACA	1	OnProtein	F_L	CTT_TTT	568	RefSPS	gi|194172857|ref|NC_003028.3|	1268408 R	194172857	487724452		SP_RS06595	complement(1267611..1270109)		Derived by automated computational analysis using gene prediction method: Protein Homology.	lanthionine synthetase	WP_001808684.1		CDS
1277	AAGAA.ACTCG	0	OnProtein	K	AAA_AAG	134	RefSPS	gi|194172857|ref|NC_003028.3|	1176976 R	194172857	446444478		SP_RS06095	complement(1176088..1177377)		Derived by automated computational analysis using gene prediction method: Protein Homology.	signal recognition particle-docking protein FtsY	WP_000522333.1		CDS
1278	AAGAA.AGGCC	0	NotInAnnotatedGenome
1279	AAGAA.CACAG	0	NotInAnnotatedGenome
1280	AAGAA.CATGC	1	OnProtein	D_V	GAT_GTT	301	RefSPS	gi|194172857|ref|NC_003028.3|	992918 R	194172857	446159288		SP_RS05225	992017..993840		Derived by automated computational analysis using gene prediction method: Protein Homology.	hypothetical protein	WP_000237143.1		CDS
1281	AAGAA.CCCAT	0	NotInAnnotatedGenome
1282	AAGAA.CCCCC	0	UnannotatedRegion
1283	AAGAA.CCCGA	1	OnProtein	A_T	ACC_GCC	29	RefSPS	gi|194172857|ref|NC_003028.3|	1656702 R	194172857	447210706		SP_RS08695	complement(1656607..1656786)		Derived by automated computational analysis using gene prediction method: Protein Homology.	hypothetical protein	WP_001287962.1		CDS
1284	AAGAA.CCGCC	0	NotInAnnotatedGenome
1285	AAGAA.CGGGC	0	NotInAnnotatedGenome
1286	AAGAA.CTACG	0	NotInAnnotatedGenome
1287	AAGAA.CTCGG	0	OnProtein	N	AAC_AAT	645	RefSPS	gi|194172857|ref|NC_003028.3|	1864388 R	194172857	446150911		SP_RS09850	complement(1862645..1866322)		Derived by automated computational analysis using gene prediction method: Protein Homology.	DNA-directed RNA polymerase subunit beta'	WP_000228766.1		CDS
1288	AAGAA.CTTCC	0	NotInAnnotatedGenome
1289	AAGAA.GATAC	0	NotInAnnotatedGenome
1290	AAGAA.GCGGC	1	OnProtein	H_L	CAT_CTT	495	RefSPS	gi|194172857|ref|NC_003028.3|	2054560 F	194172857	446354914		SP_RS10935	complement(2053398..2056043)		Derived by automated computational analysis using gene prediction method: Protein Homology.	alpha-mannosidase	WP_000432769.1		CDS
1291	AAGAA.GGGGT	0	NotInAnnotatedGenome
1292	AAGAA.TCCCT	1	OnProtein	I_V	ATC_GTC	108	RefSPS	gi|194172857|ref|NC_003028.3|	1098768 R	194172857	446675359		SP_RS05730	complement(1098046..1099089)		unlike PdhC proteins from other organisms, some Mycoplasma lack an N-terminal lipoyl domain; in Mycoplasma hyopneumonia the PdhD proteins contains the lipoyl domain; Derived by automated computational analysis using gene prediction method: Protein Homology.	branched-chain alpha-keto acid dehydrogenase subunit E2	WP_000752705.1		CDS
1293	AAGAC.AACCG	0	NotInAnnotatedGenome
1294	AAGAC.AACGG	0	NotInAnnotatedGenome
1295	AAGAC.ACAGG	0	NotInAnnotatedGenome
1296	AAGAC.ACGCC	0	NotInAnnotatedGenome
1297	AAGAC.ACTCG	0	NotInAnnotatedGenome
1298	AAGAC.AGGTA	0	NotInAnnotatedGenome
1299	AAGAC.ATTAG	0	UnannotatedRegion
1300	AAGAC.CACGC	1	OnProtein	P_S	CCA_TCA	236	RefSPS	gi|194172857|ref|NC_003028.3|	1777967 F	194172857	446781008		SP_RS09285	1777262..1778227		Derived by automated computational analysis using gene prediction method: Protein Homology.	iron ABC transporter substrate-binding protein	WP_000858264.1		CDS
1301	AAGAC.CATAT	0	NotInAnnotatedGenome
1302	AAGAC.CATGC	1	OnProtein	A_V	GCG_GTG	284	RefSPS	gi|194172857|ref|NC_003028.3|	1661163 F	194172857	446411927		SP_RS08710	complement(1659641..1662013)		Derived by automated computational analysis using gene prediction method: Protein Homology.	accessory Sec system translocase SecA2	WP_000489782.1		CDS
1303	AAGAC.CCCCC	0	NotInAnnotatedGenome
1304	AAGAC.CCCGC	0	OnProtein	G	GGC_GGT	104	RefSPS	gi|194172857|ref|NC_003028.3|	1959199 F	194172857	447143597		SP_RS10400	complement(1957693..1959510)		Derived by automated computational analysis using gene prediction method: Protein Homology.	acyltransferase	WP_001220853.1		CDS
1305	AAGAC.CCGGC	0	OnProtein	G	GGA_GGC	333	RefSPS	gi|194172857|ref|NC_003028.3|	591183 R	194172857	446047188		SP_RS03055	590185..591585		divalent metal ion-dependent extracellular dipeptidase; able to hydrolyze a broad range of dipeptides but no tri-, tetra-, or larger oligopeptides; differences in the amino acid specificity of the cleavage site varies between species; similar to succinyl-diaminopimelate desuccinylases; Derived by automated computational analysis using gene prediction method: Protein Homology.	dipeptidase PepV	WP_000125043.1		CDS
1306	AAGAC.CCTAA	0	NotInAnnotatedGenome
1307	AAGAC.CCTGG	0	OnProtein	T	ACA_ACG	96	RefSPS	gi|194172857|ref|NC_003028.3|	1517269 R	194172857	445980402		SP_RS07965	complement(1515589..1517556)		Derived by automated computational analysis using gene prediction method: Protein Homology.	transketolase	WP_000058257.1		CDS
1308	AAGAC.CGAGA	0	OnProtein	R	CGA_CGT	87	RefSPS	gi|194172857|ref|NC_003028.3|	1007832 R	194172857	446047553		SP_RS05295	1007572..1008330		Derived by automated computational analysis using gene prediction method: Protein Homology.	phosphonate ABC transporter ATP-binding protein	WP_000125408.1		CDS
1309	AAGAC.CGATA	1	OnProtein	E_G	GAG_GGG	148	RefSPS	gi|194172857|ref|NC_003028.3|	140281 R	194172857	446495001		SP_RS00725	139839..140702		Derived by automated computational analysis using gene prediction method: Protein Homology.	MutR family transcriptional regulator	WP_000572855.1		CDS
1310	AAGAC.CGGCC	0	NotInAnnotatedGenome
1311	AAGAC.CGGTA	0	NotInAnnotatedGenome
1312	AAGAC.CGTAC	0	NotInAnnotatedGenome
1313	AAGAC.CGTGC	0	NotInAnnotatedGenome
1314	AAGAC.CTACC	0	NotInAnnotatedGenome
1315	AAGAC.CTAGT	0	NotInAnnotatedGenome
1316	AAGAC.CTATA	0	NotInAnnotatedGenome
1317	AAGAC.CTCCT	1	OnProtein	C_R	CGT_TGT	16	RefSPS	gi|194172857|ref|NC_003028.3|	503441 R	194172857	446576433		SP_RS02560	503396..504445		Derived by automated computational analysis using gene prediction method: Protein Homology.	multidrug ABC transporter permease	WP_000653779.1		CDS
1318	AAGAC.CTCTA	0	NotInAnnotatedGenome
1319	AAGAC.GACAG	0	OnProtein	S	TCC_TCT	137	RefSPS	gi|194172857|ref|NC_003028.3|	309544 R	194172857	446392930		SP_RS01645	309134..310114		Derived by automated computational analysis using gene prediction method: Protein Homology.	phospho-N-acetylmuramoyl-pentapeptide- transferase	WP_000470785.1		CDS
1319	AAGAC.GACAG	0	OnProtein	S	TCC_TCT	137	RefSPS	gi|194172857|ref|NC_003028.3|	506088 F	194172857	446392930		SP_RS01645	309134..310114		Derived by automated computational analysis using gene prediction method: Protein Homology.	phospho-N-acetylmuramoyl-pentapeptide- transferase	WP_000470785.1		CDS
1320	AAGAC.GAGGG	0	NotInAnnotatedGenome
1321	AAGAC.GAGTG	0	NotInAnnotatedGenome
1322	AAGAC.GATCT	0	OnProtein	T	ACA_ACG	192	RefSPS	gi|194172857|ref|NC_003028.3|	737676 R	194172857	447132314		SP_RS03830	complement(736905..738251)		catalyzes the reduction of 2 glutathione to glutathione disulfide; maintains high levels of reduced glutathione in the cytosol; involved in redox regulation and oxidative defense; Derived by automated computational analysis using gene prediction method: Protein Homology.	glutathione-disulfide reductase	WP_001209570.1		CDS
1323	AAGAC.GATGT	0	NotInAnnotatedGenome
1324	AAGAC.GCCCT	1	OnProtein	L_Q	CAG_CTG	97	RefSPS	gi|194172857|ref|NC_003028.3|	142958 R	194172857	446785165		SP_RS00745	142669..143895		Derived by automated computational analysis using gene prediction method: Protein Homology.	membrane protein	WP_000862421.1		CDS
1325	AAGAC.GCCGA	0	NotInAnnotatedGenome
1326	AAGAC.GCCGT	1	OnProtein	C_G	GGT_TGT	70	RefSPS	gi|194172857|ref|NC_003028.3|	1674349 F	194172857	631790852		SP_RS08765	complement(1674278..1674556)		Derived by automated computational analysis using gene prediction method: Protein Homology.	hypothetical protein	WP_024271667.1		CDS
1327	AAGAC.GCGCC	0	OnProtein	A	GCA_GCT	95	RefSPS	gi|194172857|ref|NC_003028.3|	1696573 F	194172857	446637465		SP_RS08820	complement(1696189..1696857)		Derived by automated computational analysis using gene prediction method: Protein Homology.	aquaporin	WP_000714811.1		CDS
1328	AAGAC.GCGGA	0	NotInAnnotatedGenome
1329	AAGAC.GGACT	1	OnProtein	G_R_W	AGG_GGG_TGG	171	RefSPS	gi|194172857|ref|NC_003028.3|	1659119 R	194172857	446080605		SP_RS08705	complement(1658118..1659629)		Derived by automated computational analysis using gene prediction method: Protein Homology.	accessory Sec system glycosyltransferase GtfA	WP_000158460.1		CDS
1330	AAGAC.GGAGG	0	NotInAnnotatedGenome
1331	AAGAC.GGCCT	0	NotInAnnotatedGenome
1332	AAGAC.GGTAA	0	NotInAnnotatedGenome
1333	AAGAC.GTAAG	1	OnProtein	G_R	CGT_GGT	190	RefSPS	gi|194172857|ref|NC_003028.3|	881865 F	194172857	446325338		SP_RS04595	881298..882185		Derived by automated computational analysis using gene prediction method: Protein Homology.	RNA pseudouridine synthase	WP_000403193.1		CDS
1334	AAGAC.GTACA	0	OnProtein	T	ACC_ACG_ACT	125	RefSPS	gi|194172857|ref|NC_003028.3|	1823968 R	194172857	446500431		SP_RS09605	complement(1823716..1824342)		Derived by automated computational analysis using gene prediction method: Protein Homology.	tRNA-binding protein	WP_000578285.1		CDS
1335	AAGAC.GTACC	0	UnannotatedRegion
1336	AAGAC.GTCAG	1	OnProtein	G_R	CGT_GGT	112	RefSPS	gi|194172857|ref|NC_003028.3|	935638 F	194172857	445943387		SP_RS04920	935305..935796		Derived by automated computational analysis using gene prediction method: Protein Homology.	hypothetical protein	WP_000021242.1		CDS
1337	AAGAC.GTCTA	0	OnProtein	T	ACC_ACT	88	RefSPS	gi|194172857|ref|NC_003028.3|	1328586 R	194172857	446798198		SP_RS06895	complement(1328076..1328849)		Derived by automated computational analysis using gene prediction method: Protein Homology.	haloacid dehalogenase	WP_000875454.1		CDS
1338	AAGAC.TCGCC	0	NotInAnnotatedGenome
1339	AAGAC.TCGGC	0	NotInAnnotatedGenome
1340	AAGAC.TGCAC	0	NotInAnnotatedGenome
1341	AAGAG.ACACC	0	NotInAnnotatedGenome
1342	AAGAG.ACCGT	0	NotInAnnotatedGenome
1343	AAGAG.ACGAT	0	NotInAnnotatedGenome
1344	AAGAG.ACGTG	0	NotInAnnotatedGenome
1345	AAGAG.ACTCG	0	NotInAnnotatedGenome
1346	AAGAG.AGGAC	0	NotInAnnotatedGenome
1347	AAGAG.AGGCG	0	UnannotatedRegion
1348	AAGAG.ATCCC	0	NotInAnnotatedGenome
1349	AAGAG.CCGAG	1	OnProtein	P_T	ACT_CCT	93	RefSPS	gi|194172857|ref|NC_003028.3|	1917636 F	194172857	446685282		SP_RS10175	complement(1915717..1917912)		Derived by automated computational analysis using gene prediction method: Protein Homology.	penicillin-binding protein 2A	WP_000762628.1		CDS
1350	AAGAG.CCTTA	1	OnProtein	A_T	ACC_GCC	275	RefSPS	gi|194172857|ref|NC_003028.3|	1574216 R	194172857	447147611		SP_RS08265	complement(1572996..1575038)		Derived by automated computational analysis using gene prediction method: Protein Homology.	penicillin-binding protein 2B	WP_001224867.1		CDS
1351	AAGAG.CGATC	0	NotInAnnotatedGenome
1352	AAGAG.CGGAC	1	OnProtein	S_T	ACG_TCG	67	RefSPS	gi|194172857|ref|NC_003028.3|	1286307 R	194172857	446383650		SP_RS06675	complement(1285471..1286505)		Derived by automated computational analysis using gene prediction method: Protein Homology.	hypothetical protein	WP_000461505.1		CDS
1353	AAGAG.CGGGA	1	OnProtein	P_T	ACG_CCG	58	RefSPS	gi|194172857|ref|NC_003028.3|	747593 F	194172857	446325752		SP_RS03885	747422..747922		Derived by automated computational analysis using gene prediction method: Protein Homology.	NUDIX hydrolase	WP_000403607.1		CDS
1354	AAGAG.CGGGT	0	NotInAnnotatedGenome
1355	AAGAG.CTCGG	0	UnannotatedRegion
1356	AAGAG.GAACG	1	OnProtein	L_P	CCC_CTC	127	RefSPS	gi|194172857|ref|NC_003028.3|	1700891 F	194172857	446373298		SP_RS08845	complement(1700320..1701270)		Derived by automated computational analysis using gene prediction method: Protein Homology.	ribosomal protein L11 methyltransferase	WP_000451153.1		CDS
1357	AAGAG.GCAGG	0	OnProtein	A	GCC_GCT	348	RefSPS	gi|194172857|ref|NC_003028.3|	388716 R	194172857	446814214		SP_RS02020	387673..388995		Derived by automated computational analysis using gene prediction method: Protein Homology.	sodium:alanine symporter	WP_000891470.1		CDS
1358	AAGAG.GCAGT	0	OnProtein	A	GCA_GCC	37	RefSPS	gi|194172857|ref|NC_003028.3|	372420 R	194172857	446313817		SP_RS01955	372310..374079		Derived by automated computational analysis using gene prediction method: Protein Homology.	pts system mannitol-specific eiicb component	WP_000391672.1		CDS
1359	AAGAG.GCCCC	0	NotInAnnotatedGenome
1360	AAGAG.GGACC	0	OnProtein	P	CCA_CCT	116	RefSPS	gi|194172857|ref|NC_003028.3|	744919 R	194172857	446661060		SP_RS03865	744572..745387		Derived by automated computational analysis using gene prediction method: Protein Homology.	membrane protein	WP_000738406.1		CDS
1361	AAGAG.GGGTC	0	NotInAnnotatedGenome
1362	AAGAG.GTAGA	0	NotInAnnotatedGenome
1363	AAGAG.GTAGT	0	NotInAnnotatedGenome
1364	AAGAG.TCACT	0	NotInAnnotatedGenome
1365	AAGAG.TCTAC	1	OnProtein	F_V	GTC_TTC	38	RefSPS	gi|194172857|ref|NC_003028.3|	1693907 F	194172857	446143772		SP_RS08795	1693796..1694176		Derived by automated computational analysis using gene prediction method: Protein Homology.	MarR family transcriptional regulator	WP_000221627.1		CDS
1366	AAGAT.ACAGC	0	NotInAnnotatedGenome
1367	AAGAT.ACCGC	0	NotInAnnotatedGenome
1368	AAGAT.ACGCC	0	NotInAnnotatedGenome
1369	AAGAT.ACGGG	0	OnProtein	I	ATA_ATT	363	RefSPS	gi|194172857|ref|NC_003028.3|	1054807 F	194172857	446292405		SP_RS05550	1053719..1055647		catalyzes the transfer of a segment of a 1,4-alpha-D-glucan chain to a primary hydroxy group in a similar glucan chain; Derived by automated computational analysis using gene prediction method: Protein Homology.	glycogen-branching enzyme	WP_000370260.1		CDS
1370	AAGAT.ACTAG	0	NotInAnnotatedGenome
1371	AAGAT.ACTCC	0	NotInAnnotatedGenome
1372	AAGAT.AGCGC	0	NotInAnnotatedGenome
1373	AAGAT.CACAG	1	OnProtein	S_T	ACA_TCA	143	RefSPS	gi|194172857|ref|NC_003028.3|	216418 F	194172857	446747719		SP_RS01195	215992..216738		Derived by automated computational analysis using gene prediction method: Protein Homology.	DeoR family transcriptional regulator	WP_000824975.1		CDS
1373	AAGAT.CACAG	1	OnProtein	S_T	ACA_TCA	143	RefSPS	gi|194172857|ref|NC_003028.3|	892647 F	194172857	446747719		SP_RS01195	215992..216738		Derived by automated computational analysis using gene prediction method: Protein Homology.	DeoR family transcriptional regulator	WP_000824975.1		CDS
1374	AAGAT.CATAA	1	OnProtein	E_V	GAA_GTA	91	RefSPS	gi|194172857|ref|NC_003028.3|	283967 R	194172857	446459151		SP_RS05230	993954..994820		Derived by automated computational analysis using gene prediction method: Protein Homology.	transcriptional regulator	WP_000537005.1		CDS
1374	AAGAT.CATAA	1	OnProtein	E_V	GAA_GTA	91	RefSPS	gi|194172857|ref|NC_003028.3|	994225 R	194172857	446459151		SP_RS05230	993954..994820		Derived by automated computational analysis using gene prediction method: Protein Homology.	transcriptional regulator	WP_000537005.1		CDS
1375	AAGAT.CATTA	0	NotInAnnotatedGenome
1376	AAGAT.CCACA	1	OnProtein	S_T	ACC_TCC	761	RefSPS	gi|194172857|ref|NC_003028.3|	946544 F	194172857	446622957		SP_RS04975	944264..946783		Derived by automated computational analysis using gene prediction method: Protein Homology.	hypothetical protein	WP_000700303.1		CDS
1377	AAGAT.CCGCT	1	OnProtein	A_E	GAA_GCA	31	RefSPS	gi|194172857|ref|NC_003028.3|	467642 R	194172857	446107973		SP_RS02405	467551..468114		Derived by automated computational analysis using gene prediction method: Protein Homology.	membrane protein	WP_000185828.1		CDS
1378	AAGAT.CCTGT	0	NotInAnnotatedGenome
1379	AAGAT.CGCAT	0	NotInAnnotatedGenome
1380	AAGAT.CGCCG	0	NotInAnnotatedGenome
1381	AAGAT.CGGCA	1	OnProtein	A_T	ACG_GCG	355	RefSPS	gi|194172857|ref|NC_003028.3|	2116778 R	194172857	447032456		SP_RS11210	complement(2115408..2117840)		Derived by automated computational analysis using gene prediction method: Protein Homology.	chaperone protein ClpB	WP_001109712.1		CDS
1382	AAGAT.CTAGG	0	NotInAnnotatedGenome
1383	AAGAT.GAGCG	0	NotInAnnotatedGenome
1384	AAGAT.GCCGA	0	NotInAnnotatedGenome
1385	AAGAT.GGGAC	0	NotInAnnotatedGenome
1386	AAGAT.GGGAG	0	NotInAnnotatedGenome
1387	AAGAT.GGGGG	0	NotInAnnotatedGenome
1388	AAGAT.GGTGG	0	NotInAnnotatedGenome
1389	AAGAT.GTGCC	0	NotInAnnotatedGenome
1390	AAGAT.GTGGG	0	NotInAnnotatedGenome
1391	AAGAT.GTTAG	0	UnannotatedRegion
1392	AAGAT.GTTCG	0	NotInAnnotatedGenome
1393	AAGAT.TACAC	0	NotInAnnotatedGenome
1394	AAGAT.TATCG	0	NotInAnnotatedGenome
1395	AAGAT.TCCCC	0	NotInAnnotatedGenome
1396	AAGAT.TCCGG	1	OnProtein	F_V	GTC_TTC	356	RefSPS	gi|194172857|ref|NC_003028.3|	827533 F	194172857	446831571		SP_RS04330	826468..828693		Derived by automated computational analysis using gene prediction method: Protein Homology.	cell division protein FtsK	WP_000908827.1		CDS
1397	AAGAT.TGCGA	1	OnProtein	D_N	AAT_GAT	160	RefSPS	gi|194172857|ref|NC_003028.3|	760965 R	194172857	446056184		SP_RS03950	760488..762434	gyrB	negatively supercoils closed circular double-stranded DNA; Derived by automated computational analysis using gene prediction method: Protein Homology.	DNA gyrase subunit B	WP_000134039.1		CDS
1398	AAGAT.TGCGC	0	NotInAnnotatedGenome
1399	AAGCA.AAGGC	0	NotInAnnotatedGenome
1400	AAGCA.ACGCC	0	NotInAnnotatedGenome
1401	AAGCA.ACTAT	0	NotInAnnotatedGenome
1402	AAGCA.AGCCG	1	OnProtein	L_M	ATG_TTG	441	RefSPS	gi|194172857|ref|NC_003028.3|	1113991 F	194172857	446060280		SP_RS05795	complement(1113578..1115311)		Phosphotransferase system, enzyme I; transfers the phosphoryl group from phosphoenolpyruvate (PEP) to the phosphoryl carrier protein; part of the phosphoenolpyruvate-dependent sugar phosphotransferase system (PTS), a major carbohydrate active-transport system; Derived by automated computational analysis using gene prediction method: Protein Homology.	phosphoenolpyruvate--protein phosphotransferase	WP_000138135.1		CDS
1403	AAGCA.AGGGA	1	OnProtein	K_Q	AAG_CAG	92	RefSPS	gi|194172857|ref|NC_003028.3|	1305056 F	194172857	447103810		SP_RS06775	1304783..1306237		Derived by automated computational analysis using gene prediction method: Protein Homology.	alpha-amylase	WP_001181066.1		CDS
1403	AAGCA.AGGGA	1	OnProtein	K_Q	AAG_CAG	92	RefSPS	gi|194172857|ref|NC_003028.3|	373831 F	194172857	447103810		SP_RS06775	1304783..1306237		Derived by automated computational analysis using gene prediction method: Protein Homology.	alpha-amylase	WP_001181066.1		CDS
1404	AAGCA.ATCCG	0	UnannotatedRegion
1405	AAGCA.CAACG	1	OnProtein	I_N	AAC_ATC	57	RefSPS	gi|194172857|ref|NC_003028.3|	1951772 R	194172857	446524394		SP_RS10360	complement(1951681..1951941)		Derived by automated computational analysis using gene prediction method: Protein Homology.	hypothetical protein	WP_000601740.1		CDS
1405	AAGCA.CAACG	1	OnProtein	I_N	AAC_ATC	57	RefSPS	gi|194172857|ref|NC_003028.3|	512066 R	194172857	446524394		SP_RS10360	complement(1951681..1951941)		Derived by automated computational analysis using gene prediction method: Protein Homology.	hypothetical protein	WP_000601740.1		CDS
1406	AAGCA.CAGCG	0	NotInAnnotatedGenome
1407	AAGCA.CCCAG	0	NotInAnnotatedGenome
1408	AAGCA.CCGAA	1	OnProtein	D_V	GAT_GTT	264	RefSPS	gi|194172857|ref|NC_003028.3|	451172 F	194172857	446551648		SP_RS02335	complement(450739..451962)		Derived by automated computational analysis using gene prediction method: Protein Homology.	MarR family transcriptional regulator	WP_000628994.1		CDS
1409	AAGCA.CCGAT	0	UnannotatedRegion
1410	AAGCA.CCTCC	0	NotInAnnotatedGenome
1411	AAGCA.CCTGG	1	OnProtein	A_D	GAT_GCT	17	RefSPS	gi|194172857|ref|NC_003028.3|	1466414 F	194172857	445950047		SP_RS07670	complement(1465696..1466463)		Derived by automated computational analysis using gene prediction method: Protein Homology.	4-hydroxy-tetrahydrodipicolinate reductase	WP_000027902.1		CDS
1412	AAGCA.CGAAG	1	OnProtein	N_T	AAC_ACC	255	RefSPS	gi|194172857|ref|NC_003028.3|	877719 R	194172857	446516223		SP_RS04565	complement(877673..878482)		Derived by automated computational analysis using gene prediction method: Protein Homology.	haloacid dehalogenase	WP_000593569.1		CDS
1413	AAGCA.CGACG	0	NotInAnnotatedGenome
1414	AAGCA.CGCCT	0	NotInAnnotatedGenome
1415	AAGCA.CGCTC	0	NotInAnnotatedGenome
1416	AAGCA.CGTGC	0	UnannotatedRegion
1417	AAGCA.CTCGA	1	OnProtein	A_V	GCT_GTT	39	RefSPS	gi|194172857|ref|NC_003028.3|	1110602 F	194172857	446623042		SP_RS05785	complement(1108258..1110717)		Derived by automated computational analysis using gene prediction method: Protein Homology.	hypothetical protein	WP_000700388.1		CDS
1417	AAGCA.CTCGA	1	OnProtein	A_V	GCT_GTT	39	RefSPS	gi|194172857|ref|NC_003028.3|	1256713 F	194172857	446623042		SP_RS05785	complement(1108258..1110717)		Derived by automated computational analysis using gene prediction method: Protein Homology.	hypothetical protein	WP_000700388.1		CDS
1418	AAGCA.CTCGC	1	OnProtein	A_P	CCT_GCT	160	RefSPS	gi|194172857|ref|NC_003028.3|	1452222 R	194172857	446700433		SP_RS07605	complement(1451512..1452699)		Derived by automated computational analysis using gene prediction method: Protein Homology.	aspartate aminotransferase	WP_000777779.1		CDS
1419	AAGCA.GATAG	1	OnProtein	L_M	ATG_TTG	757	RefSPS	gi|194172857|ref|NC_003028.3|	1931158 F	194172857	446686623		SP_RS10245	complement(1930775..1933426)		Derived by automated computational analysis using gene prediction method: Protein Homology.	bifunctional acetaldehyde-CoA/alcohol dehydrogenase	WP_000763969.1		CDS
1419	AAGCA.GATAG	1	OnProtein	L_M	ATG_TTG	757	RefSPS	gi|194172857|ref|NC_003028.3|	347367 F	194172857	446686623		SP_RS10245	complement(1930775..1933426)		Derived by automated computational analysis using gene prediction method: Protein Homology.	bifunctional acetaldehyde-CoA/alcohol dehydrogenase	WP_000763969.1		CDS
1420	AAGCA.GCCAC	1	OnProtein	H_Q	CAA_CAT	227	RefSPS	gi|194172857|ref|NC_003028.3|	992697 F	194172857	446159288		SP_RS05225	992017..993840		Derived by automated computational analysis using gene prediction method: Protein Homology.	hypothetical protein	WP_000237143.1		CDS
1421	AAGCA.GCGAG	0	NotInAnnotatedGenome
1422	AAGCA.GTACT	0	NotInAnnotatedGenome
1423	AAGCA.GTGAG	0	NotInAnnotatedGenome
1424	AAGCA.GTTAA	0	OnProtein	T	ACA_ACC_ACG_ACT	75	RefSPS	gi|194172857|ref|NC_003028.3|	512607 R	194172857	447015992		SP_RS02615	512383..512652		Derived by automated computational analysis using gene prediction method: Protein Homology.	bacteriocin	WP_001093248.1		CDS
1425	AAGCA.TACAC	0	NotInAnnotatedGenome
1426	AAGCA.TACTA	1	OnProtein	L_V	GTG_TTG	288	RefSPS	gi|194172857|ref|NC_003028.3|	1714303 F	194172857	447007723		SP_RS08925	complement(1714247..1715164)		Derived by automated computational analysis using gene prediction method: Protein Homology.	ABC transporter permease	WP_001084979.1		CDS
1427	AAGCA.TCCGC	0	NotInAnnotatedGenome
1428	AAGCA.TCGAC	1	OnProtein	F_L	CTC_TTC	231	RefSPS	gi|194172857|ref|NC_003028.3|	1212017 R	194172857	446088846		SP_RS06255	complement(1211628..1212707)		Derived by automated computational analysis using gene prediction method: Protein Homology.	carbamoyl-phosphate synthase small chain	WP_000166701.1		CDS
1429	AAGCA.TCGGT	0	NotInAnnotatedGenome
1430	AAGCA.TGCAT	0	NotInAnnotatedGenome
1431	AAGCA.TGGGG	0	NotInAnnotatedGenome
1432	AAGCA.TGTCG	0	UnannotatedRegion
1433	AAGCA.TGTGC	0	NotInAnnotatedGenome
1434	AAGCC.AAAGT	0	NotInAnnotatedGenome
1435	AAGCC.ACAAC	1	OnProtein	L_P	CCA_CTA	71	RefSPS	gi|194172857|ref|NC_003028.3|	1071851 F	194172857	446716934		SP_RS05660	1071640..1071933		Derived by automated computational analysis using gene prediction method: Protein Homology.	transcriptional regulator	WP_000794247.1		CDS
1436	AAGCC.ACAGC	0	NotInAnnotatedGenome
1437	AAGCC.ACCTC	0	NotInAnnotatedGenome
1438	AAGCC.ACGCA	0	NotInAnnotatedGenome
1439	AAGCC.ACGCG	1	OnProtein	N_Y	AAC_TAC	754	RefSPS	gi|194172857|ref|NC_003028.3|	1659754 R	194172857	446411927		SP_RS08710	complement(1659641..1662013)		Derived by automated computational analysis using gene prediction method: Protein Homology.	accessory Sec system translocase SecA2	WP_000489782.1		CDS
1440	AAGCC.AGGGC	0	NotInAnnotatedGenome
1441	AAGCC.AGTGT	0	NotInAnnotatedGenome
1442	AAGCC.ATCCC	0	NotInAnnotatedGenome
1443	AAGCC.ATCGG	0	NotInAnnotatedGenome
1444	AAGCC.ATTCA	0	NotInAnnotatedGenome
1445	AAGCC.CAGAG	0	NotInAnnotatedGenome
1446	AAGCC.CAGGA	0	OnProtein	P	CCA_CCT	70	RefSPS	gi|194172857|ref|NC_003028.3|	1377972 R	194172857	447093092		SP_RS07190	complement(1377651..1378181)		Derived by automated computational analysis using gene prediction method: Protein Homology.	methylated-DNA--protein-cysteine methyltransferase	WP_001170348.1		CDS
1447	AAGCC.CAGTC	0	NotInAnnotatedGenome
1448	AAGCC.CATGA	1	OnProtein	*_W	TGA_TGG	54	RefSPS	gi|194172857|ref|NC_003028.3|	1124314 F	194172857	446960062		SP_RS05830	complement(1122784..1124475)		phosphoenolpyruvate-dependent sugar phosphotransferase system; catalyzes the phosphorylation of incoming sugar substrates concomitant with their translocation across the cell membrane; IIB is phosphorylated by IIA and then transfers the phosphoryl group to the sugar; IIC forms the translocation channel; Derived by automated computational analysis using gene prediction method: Protein Homology.	PTS lactose transporter subunit IIBC	WP_001037318.1		CDS
1449	AAGCC.CCCTG	0	NotInAnnotatedGenome
1450	AAGCC.CCGCA	1	OnProtein	G_V	GGG_GTG	35	RefSPS	gi|194172857|ref|NC_003028.3|	322367 R	194172857	446586814		SP_RS01700	322264..322956		Derived by automated computational analysis using gene prediction method: Protein Homology.	capsular polysaccharide biosynthesis protein CpsC	WP_000664160.1		CDS
1451	AAGCC.CCTAC	0	NotInAnnotatedGenome
1452	AAGCC.CGACT	0	OnProtein	R	CGC_CGT	377	RefSPS	gi|194172857|ref|NC_003028.3|	815449 R	194172857	446118549		SP_RS04275	814319..815581		Derived by automated computational analysis using gene prediction method: Protein Homology.	Fe-S cluster assembly protein SufD	WP_000196404.1		CDS
1453	AAGCC.CGATC	1	OnProtein	E_G	GAG_GGG	261	RefSPS	gi|194172857|ref|NC_003028.3|	1628143 R	194172857	446377436		SP_RS08530	1627362..1628816		Derived by automated computational analysis using gene prediction method: Protein Homology.	sucrose-6-phosphate hydrolase	WP_000455291.1		CDS
1454	AAGCC.CGTCC	0	NotInAnnotatedGenome
1455	AAGCC.CTAGG	0	UnannotatedRegion
1456	AAGCC.CTGAT	0	NotInAnnotatedGenome
1457	AAGCC.CTGCC	1	OnProtein	G_R	AGG_GGG	80	RefSPS	gi|194172857|ref|NC_003028.3|	884409 R	194172857	446798490		SP_RS04605	884172..885281		catalyzes the formation of glutamate 5-phosphate from glutamate in proline biosynthesis; Derived by automated computational analysis using gene prediction method: Protein Homology.	glutamate 5-kinase	WP_000875746.1		CDS
1458	AAGCC.CTTAG	0	NotInAnnotatedGenome
1459	AAGCC.GACGT	0	NotInAnnotatedGenome
1460	AAGCC.GAGCG	0	OnProtein	S	TCC_TCT	8	RefSPS	gi|194172857|ref|NC_003028.3|	707574 R	194172857	446384271		SP_RS03660	707551..707799		Derived by automated computational analysis using gene prediction method: Protein Homology.	hypothetical protein	WP_000462126.1		CDS
1461	AAGCC.GAGTA	0	NotInAnnotatedGenome
1462	AAGCC.GCACT	0	NotInAnnotatedGenome
1463	AAGCC.GCCAC	0	OnProtein	A	GCA_GCT	97	RefSPS	gi|194172857|ref|NC_003028.3|	270110 R	194172857	446303061		SP_RS01430	269820..270374		Derived by automated computational analysis using gene prediction method: Protein Homology.	GTP cyclohydrolase I FolE	WP_000380916.1		CDS
1464	AAGCC.GCGAT	0	NotInAnnotatedGenome
1465	AAGCC.GCGCG	0	NotInAnnotatedGenome
1466	AAGCC.GGATA	0	NotInAnnotatedGenome
1467	AAGCC.GGCTA	0	OnProtein	P	CCA_CCT	224	RefSPS	gi|194172857|ref|NC_003028.3|	456533 F	194172857	446351576		SP_RS02355	455862..457274		Derived by automated computational analysis using gene prediction method: Protein Homology.	6-phospho-beta-galactosidase	WP_000429431.1		CDS
1468	AAGCC.GGCTG	1	OnProtein	Q_R	CAG_CGG	324	RefSPS	gi|194172857|ref|NC_003028.3|	1635708 R	194172857	446537192		SP_RS08570	complement(1634699..1636678)		Derived by automated computational analysis using gene prediction method: Protein Homology.	serine/threonine protein kinase	WP_000614538.1		CDS
1469	AAGCC.GGTCA	0	NotInAnnotatedGenome
1470	AAGCC.GGTCC	0	OnProtein	P	CCA_CCG	85	RefSPS	gi|194172857|ref|NC_003028.3|	129661 R	194172857	446577699		SP_RS00655	129407..130417		Derived by automated computational analysis using gene prediction method: Protein Homology.	tRNA N6-adenosine(37)-threonylcarbamoyltransferase complex transferase subunit TsaD	WP_000655045.1		CDS
1471	AAGCC.GTACA	1	OnProtein	C_R	CGT_TGT	32	RefSPS	gi|194172857|ref|NC_003028.3|	1064301 R	194172857	446944581		SP_RS05595	complement(1063231..1064394)		Derived by automated computational analysis using gene prediction method: Protein Homology.	site-specific integrase	WP_001021837.1		CDS
1472	AAGCC.GTCTG	0	OnProtein	T	ACA_ACT	155	RefSPS	gi|194172857|ref|NC_003028.3|	596234 R	194172857	446670425		SP_RS03085	595770..596486		Derived by automated computational analysis using gene prediction method: Protein Homology.	D-alanyl-D-alanine carboxypeptidase	WP_000747771.1		CDS
1473	AAGCC.GTGGA	0	NotInAnnotatedGenome
1474	AAGCC.GTTGG	0	NotInAnnotatedGenome
1475	AAGCC.TAAGC	1	OnProtein	M_R	AGG_ATG	273	RefSPS	gi|194172857|ref|NC_003028.3|	459770 F	194172857	487725274		SP_RS02365	complement(459148..460587)		Derived by automated computational analysis using gene prediction method: Protein Homology.	Trk system potassium transporter TrkH	WP_001809506.1		CDS
1476	AAGCC.TAATT	0	NotInAnnotatedGenome
1477	AAGCC.TAGCG	1	OnProtein	*_Y	TAA_TAT	60	RefSPS	gi|194172857|ref|NC_003028.3|	698702 R	194172857	446302851		SP_RS03600	698523..698819		Derived by automated computational analysis using gene prediction method: Protein Homology.	6-phospho-beta-glucosidase	WP_000380706.1		CDS
1478	AAGCC.TAGGC	0	NotInAnnotatedGenome
1479	AAGCC.TAGGG	0	NotInAnnotatedGenome
1480	AAGCC.TATAC	0	UnannotatedRegion
1481	AAGCC.TCGAA	0	UnannotatedRegion
1482	AAGCC.TTCGG	0	NotInAnnotatedGenome
1483	AAGCG.AACCT	1	OnProtein	K_Q	AAA_CAA	78	RefSPS	gi|194172857|ref|NC_003028.3|	86529 F	194172857	446594038		SP_RS00425	86298..88871		Derived by automated computational analysis using gene prediction method: Protein Homology.	YSIRK signal domain/LPXTG anchor domain surface protein	WP_000671384.1		CDS
1484	AAGCG.AACTT	0	NotInAnnotatedGenome
1485	AAGCG.AAGGA	0	NotInAnnotatedGenome
1486	AAGCG.AAGTC	0	NotInAnnotatedGenome
1487	AAGCG.ACCAA	0	NotInAnnotatedGenome
1488	AAGCG.ACCCT	0	NotInAnnotatedGenome
1489	AAGCG.ACCTC	1	OnProtein	E_V	GAA_GTA	233	RefSPS	gi|194172857|ref|NC_003028.3|	576478 R	194172857	447152327		SP_RS03000	complement(576417..577175)		Derived by automated computational analysis using gene prediction method: Protein Homology.	arginine ABC transporter ATP-binding protein	WP_001229583.1		CDS
1490	AAGCG.ACGGA	1	OnProtein	D_N	AAC_GAC	246	RefSPS	gi|194172857|ref|NC_003028.3|	1143368 R	194172857	446925358		SP_RS05955	complement(1142829..1144103)		Derived by automated computational analysis using gene prediction method: Protein Homology.	hypothetical protein	WP_001002614.1		CDS
1491	AAGCG.ACTCT	0	OnProtein	R	CGA_CGG	160	RefSPS	gi|194172857|ref|NC_003028.3|	2058065 F	194172857	446726146		SP_RS10945	2057586..2059670		Derived by automated computational analysis using gene prediction method: Protein Homology.	alpha-1,2-mannosidase	WP_000803459.1		CDS
1492	AAGCG.AGACG	0	NotInAnnotatedGenome
1493	AAGCG.AGAGT	0	NotInAnnotatedGenome
1494	AAGCG.AGATC	0	NotInAnnotatedGenome
1495	AAGCG.AGCGT	1	OnProtein	K_Q	AAG_CAG	17	RefSPS	gi|194172857|ref|NC_003028.3|	537584 F	194172857	447106008		SP_RS02805	537536..538339		Derived by automated computational analysis using gene prediction method: Protein Homology.	cell division protein Fic	WP_001183264.1		CDS
1496	AAGCG.AGTCG	1	OnProtein	C_S_Y	TAC_TCC_TGC	307	RefSPS	gi|194172857|ref|NC_003028.3|	451043 F	194172857	446551648		SP_RS02335	complement(450739..451962)		Derived by automated computational analysis using gene prediction method: Protein Homology.	MarR family transcriptional regulator	WP_000628994.1		CDS
1497	AAGCG.ATTCA	0	NotInAnnotatedGenome
1498	AAGCG.ATTGG	0	OnProtein	R	CGG_CGT	126	RefSPS	gi|194172857|ref|NC_003028.3|	1592010 R	194172857	446661417		SP_RS08350	complement(1591050..1592387)		Derived by automated computational analysis using gene prediction method: Protein Homology.	ABC transporter substrate-binding protein	WP_000738763.1		CDS
1499	AAGCG.CAAAT	0	NotInAnnotatedGenome
1500	AAGCG.CAATA	1	OnProtein	A_T	ACG_GCG	314	RefSPS	gi|194172857|ref|NC_003028.3|	41755 R	194172857	446590938		SP_RS00255	40816..42969		Derived by automated computational analysis using gene prediction method: Protein Homology.	bacteriocin cleavage/export ABC transporter	WP_000668284.1		CDS
1501	AAGCG.CAATG	1	OnProtein	A_T	ACA_GCA	193	RefSPS	gi|194172857|ref|NC_003028.3|	1248793 R	194172857	446170855		SP_RS06505	complement(1248260..1249369)		Derived by automated computational analysis using gene prediction method: Protein Homology.	oxidoreductase	WP_000248710.1		CDS
1502	AAGCG.CACGG	1	OnProtein	A_V	GCC_GTC	571	RefSPS	gi|194172857|ref|NC_003028.3|	61851 R	194172857	446602606		SP_RS00325	complement(59624..63562)		Derived by automated computational analysis using gene prediction method: Protein Homology.	beta-N-acetylhexosaminidase	WP_000679952.1		CDS
1503	AAGCG.CAGGC	0	NotInAnnotatedGenome
1504	AAGCG.CCAGG	0	NotInAnnotatedGenome
1505	AAGCG.CCCCC	0	NotInAnnotatedGenome
1506	AAGCG.CCGGT	1	OnProtein	A_T	ACC_GCC	1119	RefSPS	gi|194172857|ref|NC_003028.3|	618796 F	194172857	446437319		SP_RS03175	615442..622143		Derived by automated computational analysis using gene prediction method: Protein Homology.	beta-galactosidase	WP_000515174.1		CDS
1507	AAGCG.CCTCC	0	NotInAnnotatedGenome
1508	AAGCG.CGATA	1	OnProtein	A_V	GCC_GTC	391	RefSPS	gi|194172857|ref|NC_003028.3|	450791 F	194172857	446551648		SP_RS02335	complement(450739..451962)		Derived by automated computational analysis using gene prediction method: Protein Homology.	MarR family transcriptional regulator	WP_000628994.1		CDS
1508	AAGCG.CGATA	1	OnProtein	A_V	GCC_GTC	391	RefSPS	gi|194172857|ref|NC_003028.3|	788731 F	194172857	446551648		SP_RS02335	complement(450739..451962)		Derived by automated computational analysis using gene prediction method: Protein Homology.	MarR family transcriptional regulator	WP_000628994.1		CDS
1509	AAGCG.CGGGT	0	NotInAnnotatedGenome
1510	AAGCG.CGTCC	1	OnProtein	D_G	GAC_GGC	101	RefSPS	gi|194172857|ref|NC_003028.3|	643252 R	194172857	446965270		SP_RS03275	642951..643949		Derived by automated computational analysis using gene prediction method: Protein Homology.	lysozyme	WP_001042526.1		CDS
1511	AAGCG.CTACC	0	NotInAnnotatedGenome
1512	AAGCG.CTACT	0	NotInAnnotatedGenome
1513	AAGCG.CTAGG	0	NotInAnnotatedGenome
1514	AAGCG.CTCAG	0	NotInAnnotatedGenome
1515	AAGCG.CTCCT	1	OnProtein	A_T	ACT_GCT	123	RefSPS	gi|194172857|ref|NC_003028.3|	398368 F	194172857	446089767		SP_RS02075	398002..398922		Derived by automated computational analysis using gene prediction method: Protein Homology.	malonyl CoA-acyl carrier protein transacylase	WP_000167622.1		CDS
1516	AAGCG.CTCGG	0	NotProteinCoding				RefSPS	gi|194172857|ref|NC_003028.3|	1679326 R	194172857	gene	locus_tag.location=1685971..1690224	pseudo.location=1685971..1690224
1516	AAGCG.CTCGG	0	NotProteinCoding				RefSPS	gi|194172857|ref|NC_003028.3|	1681000 R	194172857	gene	locus_tag.location=1685971..1690224	pseudo.location=1685971..1690224
1516	AAGCG.CTCGG	0	NotProteinCoding				RefSPS	gi|194172857|ref|NC_003028.3|	1683526 R	194172857	gene	locus_tag.location=1685971..1690224	pseudo.location=1685971..1690224
1516	AAGCG.CTCGG	0	NotProteinCoding				RefSPS	gi|194172857|ref|NC_003028.3|	1688458 R	194172857	gene	locus_tag.location=1685971..1690224	pseudo.location=1685971..1690224
1516	AAGCG.CTCGG	0	NotProteinCoding				RefSPS	gi|194172857|ref|NC_003028.3|	1690984 R	194172857	gene	locus_tag.location=1685971..1690224	pseudo.location=1685971..1690224
1517	AAGCG.CTGGC	0	NotInAnnotatedGenome
1518	AAGCG.CTGTC	1	OnProtein	P_S	CCT_TCT	23	RefSPS	gi|194172857|ref|NC_003028.3|	1772921 R	194172857	446131344		SP_RS09255	complement(1771923..1772987)		Derived by automated computational analysis using gene prediction method: Protein Homology.	glutamyl aminopeptidase	WP_000209199.1		CDS
1519	AAGCG.CTTCT	1	OnProtein	R_S	AGA_AGC_AGT	67	RefSPS	gi|194172857|ref|NC_003028.3|	1959310 F	194172857	447143597		SP_RS10400	complement(1957693..1959510)		Derived by automated computational analysis using gene prediction method: Protein Homology.	acyltransferase	WP_001220853.1		CDS
1520	AAGCG.GAATT	0	NotInAnnotatedGenome
1521	AAGCG.GACAG	0	NotInAnnotatedGenome
1522	AAGCG.GACGT	0	OnProtein	R	CGC_CGT	79	RefSPS	gi|194172857|ref|NC_003028.3|	1313764 R	194172857	446665567		SP_RS06810	complement(1312843..1314000)		Derived by automated computational analysis using gene prediction method: Protein Homology.	spermidine/putrescine import ATP-binding protein PotA	WP_000742913.1		CDS
1523	AAGCG.GATCG	0	NotInAnnotatedGenome
1524	AAGCG.GATTC	0	NotInAnnotatedGenome
1525	AAGCG.GCACC	0	OnProtein	A	GCC_GCT	141	RefSPS	gi|194172857|ref|NC_003028.3|	1176955 F	194172857	446444478		SP_RS06095	complement(1176088..1177377)		Derived by automated computational analysis using gene prediction method: Protein Homology.	signal recognition particle-docking protein FtsY	WP_000522333.1		CDS
1526	AAGCG.GCATT	0	NotInAnnotatedGenome
1527	AAGCG.GCCCC	0	UnannotatedRegion
1528	AAGCG.GCTAC	0	NotInAnnotatedGenome
1529	AAGCG.GCTAT	0	NotInAnnotatedGenome
1530	AAGCG.GCTCC	0	OnProtein	A	GCC_GCT	11	RefSPS	gi|194172857|ref|NC_003028.3|	127277 R	194172857	446204624		SP_RS00630	127245..127460		Derived by automated computational analysis using gene prediction method: Protein Homology.	hypothetical protein	WP_000282479.1		CDS
1531	AAGCG.GGCAT	1	OnProtein	P_T	ACG_CCG	173	RefSPS	gi|194172857|ref|NC_003028.3|	1543457 F	194172857	447046537		SP_RS08110	complement(1541751..1543973)		Derived by automated computational analysis using gene prediction method: Protein Homology.	GTP pyrophosphokinase	WP_001123793.1		CDS
1532	AAGCG.GGCCT	1	OnProtein	G_V	GGG_GTG	56	RefSPS	gi|194172857|ref|NC_003028.3|	738682 F	194172857	446651295		SP_RS03835	738516..739715		Derived by automated computational analysis using gene prediction method: Protein Homology.	transporter	WP_000728641.1		CDS
1533	AAGCG.GGTAG	0	NotInAnnotatedGenome
1534	AAGCG.GGTTA	0	UnannotatedRegion
1535	AAGCG.GGTTC	0	NotInAnnotatedGenome
1536	AAGCG.GTAAC	0	NotInAnnotatedGenome
1537	AAGCG.GTCCA	1	OnProtein	S_T	ACG_TCG	19	RefSPS	gi|194172857|ref|NC_003028.3|	542286 R	194172857	487763945		SP_RS02845	542232..542864		Derived by automated computational analysis using gene prediction method: Protein Homology.	RNA helicase	WP_001842168.1		CDS
1538	AAGCG.GTGTC	0	NotInAnnotatedGenome
1539	AAGCG.GTTAA	0	OnProtein	R	CGG_CGT	145	RefSPS	gi|194172857|ref|NC_003028.3|	1047352 F	194172857	446965329		SP_RS05530	1046918..1048876	ligA	this protein catalyzes the formation of phosphodiester linkages between 5'-phosphoryl and 3'-hydroxyl groups in double-stranded DNA using NAD as a coenzyme and as the energy source for the reaction; essential for DNA replication and repair of damaged DNA; similar to ligase LigB; Derived by automated computational analysis using gene prediction method: Protein Homology.	DNA ligase (NAD(+)) LigA	WP_001042585.1		CDS
1540	AAGCG.GTTAC	0	NotInAnnotatedGenome
1541	AAGCG.GTTGA	0	OnProtein	T	ACA_ACT	18	RefSPS	gi|194172857|ref|NC_003028.3|	415635 R	194172857	445958806		SP_RS02185	415582..417249		Derived by automated computational analysis using gene prediction method: Protein Homology.	dihydroxyacetone kinase	WP_000036661.1		CDS
1542	AAGCG.TAAAG	0	NotInAnnotatedGenome
1543	AAGCG.TAAGC	0	OnProtein	Y	TAC_TAT	257	RefSPS	gi|194172857|ref|NC_003028.3|	1700500 F	194172857	446373298		SP_RS08845	complement(1700320..1701270)		Derived by automated computational analysis using gene prediction method: Protein Homology.	ribosomal protein L11 methyltransferase	WP_000451153.1		CDS
1544	AAGCG.TACGT	0	NotInAnnotatedGenome
1545	AAGCG.TACTA	0	NotInAnnotatedGenome
1546	AAGCG.TAGTA	0	NotInAnnotatedGenome
1547	AAGCG.TATCG	0	NotInAnnotatedGenome
1548	AAGCG.TATGG	0	NotInAnnotatedGenome
1549	AAGCG.TATTG	1	OnProtein	A_D	GAT_GCT	42	RefSPS	gi|194172857|ref|NC_003028.3|	1512204 R	194172857	446546746		SP_RS07940	complement(1511651..1512328)		Derived by automated computational analysis using gene prediction method: Protein Homology.	SAM-dependent methyltransferase	WP_000624092.1		CDS
1550	AAGCG.TCAGT	0	UnannotatedRegion
1551	AAGCG.TCCCC	0	NotInAnnotatedGenome
1552	AAGCG.TCTAA	1	OnProtein	N_S	AAC_AGC	492	RefSPS	gi|194172857|ref|NC_003028.3|	1111850 F	194172857			SP_RS05790	complement(1110875..1113324)		Derived by automated computational analysis using gene prediction method: Protein Homology.	histidine motif-containing protein			CDS
1553	AAGCG.TGAAC	0	NotInAnnotatedGenome
1554	AAGCG.TGCCG	0	NotInAnnotatedGenome
1555	AAGCG.TGCGA	1	OnProtein	H_Q	CAA_CAT	305	RefSPS	gi|194172857|ref|NC_003028.3|	1225349 R	194172857	446926222		SP_RS06325	1224435..1225739		Derived by automated computational analysis using gene prediction method: Protein Homology.	phosphohydrolase	WP_001003478.1		CDS
1556	AAGCG.TGCTA	0	NotInAnnotatedGenome
1557	AAGCG.TGGAC	0	NotInAnnotatedGenome
1558	AAGCG.TGGCC	0	NotInAnnotatedGenome
1559	AAGCG.TGTAG	0	NotInAnnotatedGenome
1560	AAGCG.TTACT	0	NotInAnnotatedGenome
1561	AAGCT.ACGGG	1	OnProtein	E_Q	CAG_GAG	404	RefSPS	gi|194172857|ref|NC_003028.3|	1015807 R	194172857	445983786		SP_RS05335	1014598..1015908	obgE	ObgE; essential GTPase; exhibits high exchange rate for GTP/GDP; associates with 50S ribosomal subunit; involved in regulation of chromosomal replication; Derived by automated computational analysis using gene prediction method: Protein Homology.	GTPase ObgE	WP_000061641.1		CDS
1562	AAGCT.AGCGG	0	NotInAnnotatedGenome
1563	AAGCT.AGGAG	0	OnProtein	L	CTC_CTT	174	RefSPS	gi|194172857|ref|NC_003028.3|	2094214 F	194172857	445988877		SP_RS11100	complement(2093185..2094735)		transfers D-alanine to the D-alanyl carrier protein during the incorporation of D-alanine into lipoteichoic acid; Derived by automated computational analysis using gene prediction method: Protein Homology.	D-alanine--poly(phosphoribitol) ligase	WP_000066732.1		CDS
1564	AAGCT.AGGCG	0	NotInAnnotatedGenome
1565	AAGCT.AGGTC	0	NotInAnnotatedGenome
1566	AAGCT.CATGC	1	OnProtein	E_Q	CAG_GAG	154	RefSPS	gi|194172857|ref|NC_003028.3|	1725965 F	194172857	446253438		SP_RS08995	complement(1725201..1726424)		catalyzes the formation of L-tryptophan from L-serine and 1-(indol-3-yl)glycerol 3-phosphate; Derived by automated computational analysis using gene prediction method: Protein Homology.	tryptophan synthase subunit beta	WP_000331293.1		CDS
1567	AAGCT.CCGAC	1	OnProtein	A_P	CCC_GCC	135	RefSPS	gi|194172857|ref|NC_003028.3|	1166815 R	194172857	446013679		SP_RS06055	complement(1166750..1167217)		Derived by automated computational analysis using gene prediction method: Protein Homology.	7,8-dihydro-8-oxoguanine triphosphatase	WP_000091534.1		CDS
1568	AAGCT.CGAAG	1	OnProtein	E_G	GAA_GGA	122	RefSPS	gi|194172857|ref|NC_003028.3|	1657761 F	194172857	446493913		SP_RS08700	complement(1656788..1658125)		Derived by automated computational analysis using gene prediction method: Protein Homology.	accessory Sec system glycosylation chaperone GtfB	WP_000571767.1		CDS
1569	AAGCT.CGCAG	0	NotInAnnotatedGenome
1570	AAGCT.CGCCC	1	OnProtein	E_G	GAA_GGA	140	RefSPS	gi|194172857|ref|NC_003028.3|	1216746 R	194172857	446481047		SP_RS06285	1216328..1217887		Derived by automated computational analysis using gene prediction method: Protein Homology.	multidrug ABC transporter ATP-binding protein	WP_000558901.1		CDS
1571	AAGCT.CGCGA	0	OnProtein	L	CTC_CTG_CTT	397	RefSPS	gi|194172857|ref|NC_003028.3|	342573 F	194172857	446955205		SP_RS01795	341383..346686		Derived by automated computational analysis using gene prediction method: Protein Homology.	endo-alpha-N-acetylgalactosaminidase	WP_001032461.1		CDS
1572	AAGCT.CGGCA	0	NotInAnnotatedGenome
1573	AAGCT.CGGTC	0	NotInAnnotatedGenome
1574	AAGCT.CGTAA	0	NotInAnnotatedGenome
1575	AAGCT.CGTAC	1	OnProtein	E_G	GAA_GGA	314	RefSPS	gi|194172857|ref|NC_003028.3|	1882156 F	194172857	446779263		SP_RS09940	complement(1881846..1883096)		Derived by automated computational analysis using gene prediction method: Protein Homology.	diaminopimelate decarboxylase	WP_000856519.1		CDS
1575	AAGCT.CGTAC	1	OnProtein	E_G	GAA_GGA	314	RefSPS	gi|194172857|ref|NC_003028.3|	507061 R	194172857	446779263		SP_RS09940	complement(1881846..1883096)		Derived by automated computational analysis using gene prediction method: Protein Homology.	diaminopimelate decarboxylase	WP_000856519.1		CDS
1576	AAGCT.CGTGG	1	OnProtein	A_E	GAA_GCA	189	RefSPS	gi|194172857|ref|NC_003028.3|	2004164 F	194172857	446808858		SP_RS10675	complement(2003599..2004729)		Derived by automated computational analysis using gene prediction method: Protein Homology.	acetyldiaminopimelate deacetylase	WP_000886114.1		CDS
1577	AAGCT.CTAGG	0	NotInAnnotatedGenome
1578	AAGCT.CTCGA	1	OnProtein	S_T	ACT_TCT	403	RefSPS	gi|194172857|ref|NC_003028.3|	2072852 R	194172857	446536920		SP_RS11010	complement(2072292..2074058)	fucI	catalyzes the conversion of the aldose L-fucose into the corresponding ketose L-fuculose; Derived by automated computational analysis using gene prediction method: Protein Homology.	L-fucose isomerase	WP_000614266.1		CDS
1579	AAGCT.GAAGC	0	NotInAnnotatedGenome
1580	AAGCT.GAATG	0	NotInAnnotatedGenome
1581	AAGCT.GAGCC	0	UnannotatedRegion
1582	AAGCT.GCCGA	0	NotInAnnotatedGenome
1583	AAGCT.GCGTG	1	OnProtein	G_R	CGC_GGC	88	RefSPS	gi|194172857|ref|NC_003028.3|	957282 F	194172857	446464622		SP_RS05030	957021..958097		catalyzes the formation of 4-aspartyl phosphate from aspartate 4-semialdehyde; Derived by automated computational analysis using gene prediction method: Protein Homology.	aspartate-semialdehyde dehydrogenase	WP_000542476.1		CDS
1584	AAGCT.GGAGT	0	NotInAnnotatedGenome
1585	AAGCT.GTCTA	0	NotInAnnotatedGenome
1586	AAGCT.GTGGT	0	NotInAnnotatedGenome
1587	AAGCT.TAATA	0	NotInAnnotatedGenome
1588	AAGCT.TAGTG	0	NotInAnnotatedGenome
1589	AAGCT.TTCGG	1	OnProtein	I_V	ATT_GTT	385	RefSPS	gi|194172857|ref|NC_003028.3|	605047 F	194172857	446672698		SP_RS03145	603895..610317		Derived by automated computational analysis using gene prediction method: Protein Homology.	serine protease	WP_000750044.1		CDS
1590	AAGGA.ACATA	0	UnannotatedRegion
1591	AAGGA.ACCCC	0	NotInAnnotatedGenome
1592	AAGGA.ACGCC	1	OnProtein	I_R	AGA_ATA	329	RefSPS	gi|194172857|ref|NC_003028.3|	1242727 R	194172857	446302689		SP_RS06475	complement(1242705..1243712)		Derived by automated computational analysis using gene prediction method: Protein Homology.	V-type ATP synthase subunit C	WP_000380544.1		CDS
1593	AAGGA.CACCT	0	NotInAnnotatedGenome
1594	AAGGA.CCACC	0	NotInAnnotatedGenome
1595	AAGGA.CCACT	0	NotInAnnotatedGenome
1596	AAGGA.CCCCA	0	UnannotatedRegion
1597	AAGGA.CCCCC	1	OnProtein	D_E	GAA_GAT	412	RefSPS	gi|194172857|ref|NC_003028.3|	1643619 R	194172857	446327085		SP_RS08605	complement(1643241..1644854)		protein from Staphylococcus aureus has phosphodiesterase activity against 2'-3'-cAMP and 2'-3'-cGMP; Derived by automated computational analysis using gene prediction method: Protein Homology.	ribonuclease Y	WP_000404940.1		CDS
1598	AAGGA.CCGCA	1	OnProtein	A_D_G	GAT_GCT_GGT	51	RefSPS	gi|194172857|ref|NC_003028.3|	28245 R	194172857	487744336		SP_RS00170	28094..28717		Derived by automated computational analysis using gene prediction method: Protein Homology.	protease PrsW	WP_001827117.1		CDS
1599	AAGGA.CCGCC	0	NotInAnnotatedGenome
1600	AAGGA.CCTCA	1	OnProtein	A_T	ACC_GCC	525	RefSPS	gi|194172857|ref|NC_003028.3|	1085453 F	194172857	446339325		SP_RS05695	1083881..1089895		Derived by automated computational analysis using gene prediction method: Protein Homology.	immunoglobulin A1 protease	WP_000417180.1		CDS
1601	AAGGA.CCTCT	1	OnProtein	A_D	GAT_GCT	105	RefSPS	gi|194172857|ref|NC_003028.3|	147764 R	194172857	446153930		SP_RS00775	147451..148824		Derived by automated computational analysis using gene prediction method: Protein Homology.	peptidase M20	WP_000231785.1		CDS
1602	AAGGA.CCTTA	1	OnProtein	F_I	ATC_TTC	93	RefSPS	gi|194172857|ref|NC_003028.3|	1113048 F	194172857			SP_RS05790	complement(1110875..1113324)		Derived by automated computational analysis using gene prediction method: Protein Homology.	histidine motif-containing protein			CDS
1603	AAGGA.CGACG	0	NotInAnnotatedGenome
1604	AAGGA.CGAGT	1	OnProtein	A_D	GAT_GCT	536	RefSPS	gi|194172857|ref|NC_003028.3|	245082 F	194172857	447155510		SP_RS01315	complement(242846..246688)		Derived by automated computational analysis using gene prediction method: Protein Homology.	alkaline amylopullulanase	WP_001232766.1		CDS
1605	AAGGA.CGCAT	0	NotInAnnotatedGenome
1606	AAGGA.CGCCA	0	NotInAnnotatedGenome
1607	AAGGA.CGTAA	0	UnannotatedRegion
1608	AAGGA.CTTAG	1	OnProtein	I_V	ATC_GTC	449	RefSPS	gi|194172857|ref|NC_003028.3|	1276019 F	194172857	446616131		SP_RS06635	complement(1275807..1277363)		Derived by automated computational analysis using gene prediction method: Protein Homology.	chlorohydrolase	WP_000693477.1		CDS
1608	AAGGA.CTTAG	1	OnProtein	I_V	ATC_GTC	449	RefSPS	gi|194172857|ref|NC_003028.3|	1466604 F	194172857	446616131		SP_RS06635	complement(1275807..1277363)		Derived by automated computational analysis using gene prediction method: Protein Homology.	chlorohydrolase	WP_000693477.1		CDS
1609	AAGGA.GATTC	0	NotInAnnotatedGenome
1610	AAGGA.GCGAC	0	NotInAnnotatedGenome
1611	AAGGA.GCGAG	0	NotInAnnotatedGenome
1612	AAGGA.GGCGC	1	OnProtein	L_V	CTC_GTC	41	RefSPS	gi|194172857|ref|NC_003028.3|	1984690 F	194172857	446830889		SP_RS10570	complement(1983116..1984810)		Derived by automated computational analysis using gene prediction method: Protein Homology.	multidrug ABC transporter ATP-binding protein	WP_000908145.1		CDS
1613	AAGGA.GGGGG	0	NotInAnnotatedGenome
1614	AAGGA.GTCCC	0	NotInAnnotatedGenome
1615	AAGGA.TAACA	0	NotInAnnotatedGenome
1616	AAGGA.TACAC	0	NotInAnnotatedGenome
1617	AAGGA.TACGT	1	OnProtein	L_V	CTA_GTA	54	RefSPS	gi|194172857|ref|NC_003028.3|	1014757 F	194172857	445983786		SP_RS05335	1014598..1015908	obgE	ObgE; essential GTPase; exhibits high exchange rate for GTP/GDP; associates with 50S ribosomal subunit; involved in regulation of chromosomal replication; Derived by automated computational analysis using gene prediction method: Protein Homology.	GTPase ObgE	WP_000061641.1		CDS
1618	AAGGA.TAGCC	0	NotInAnnotatedGenome
1619	AAGGA.TAGGC	0	NotInAnnotatedGenome
1620	AAGGA.TCCGC	0	NotInAnnotatedGenome
1621	AAGGA.TCCGT	1	OnProtein	D_E	GAA_GAT	14	RefSPS	gi|194172857|ref|NC_003028.3|	2099303 F	194172857	445982710		SP_RS11130	complement(2098952..2099344)		Derived by automated computational analysis using gene prediction method: Protein Homology.	hypothetical protein	WP_000060565.1		CDS
1621	AAGGA.TCCGT	1	OnProtein	D_E	GAA_GAT	14	RefSPS	gi|194172857|ref|NC_003028.3|	229861 R	194172857	445982710		SP_RS11130	complement(2098952..2099344)		Derived by automated computational analysis using gene prediction method: Protein Homology.	hypothetical protein	WP_000060565.1		CDS
1622	AAGGA.TCGAG	1	OnProtein	F_L	CTC_TTC	302	RefSPS	gi|194172857|ref|NC_003028.3|	1663075 R	194172857	445954266		SP_RS08720	complement(1662443..1663978)		Derived by automated computational analysis using gene prediction method: Protein Homology.	accessory Sec system protein Asp2	WP_000032121.1		CDS
1623	AAGGA.TCGCC	0	NotInAnnotatedGenome
1624	AAGGA.TCGTC	0	NotInAnnotatedGenome
1625	AAGGA.TCGTG	0	NotInAnnotatedGenome
1626	AAGGA.TGCAC	1	OnProtein	I_N	AAT_ATT	328	RefSPS	gi|194172857|ref|NC_003028.3|	906829 F	194172857	446578614		SP_RS04750	905847..907031		Derived by automated computational analysis using gene prediction method: Protein Homology.	ABC transporter permease	WP_000655960.1		CDS
1627	AAGGA.TTCGG	1	OnProtein	K_N	AAC_AAG	456	RefSPS	gi|194172857|ref|NC_003028.3|	1542606 F	194172857	447046537		SP_RS08110	complement(1541751..1543973)		Derived by automated computational analysis using gene prediction method: Protein Homology.	GTP pyrophosphokinase	WP_001123793.1		CDS
1628	AAGGC.AACCG	0	NotInAnnotatedGenome
1629	AAGGC.ACATA	0	NotInAnnotatedGenome
1630	AAGGC.ACCTC	0	OnProtein	V	GTA_GTT	62	RefSPS	gi|194172857|ref|NC_003028.3|	954034 R	194172857	446631862		SP_RS05005	953849..954943		Derived by automated computational analysis using gene prediction method: Protein Homology.	ferrochelatase	WP_000709208.1		CDS
1631	AAGGC.ACGGT	0	NotInAnnotatedGenome
1632	AAGGC.AGCAC	1	OnProtein	L_W	TGG_TTG	115	RefSPS	gi|194172857|ref|NC_003028.3|	1299383 F	194172857	446685139		SP_RS06745	complement(1298872..1299726)		Derived by automated computational analysis using gene prediction method: Protein Homology.	shikimate dehydrogenase	WP_000762485.1		CDS
1633	AAGGC.AGCCG	0	NotInAnnotatedGenome
1634	AAGGC.AGGCA	0	NotInAnnotatedGenome
1635	AAGGC.AGGGG	0	UnannotatedRegion
1636	AAGGC.AGGGT	0	NotInAnnotatedGenome
1637	AAGGC.AGTTA	0	UnannotatedRegion
1638	AAGGC.CACGG	0	NotInAnnotatedGenome
1639	AAGGC.CATCA	1	OnProtein	E_G_V	GAG_GGG_GTG	425	RefSPS	gi|194172857|ref|NC_003028.3|	1658356 F	194172857	446080605		SP_RS08705	complement(1658118..1659629)		Derived by automated computational analysis using gene prediction method: Protein Homology.	accessory Sec system glycosyltransferase GtfA	WP_000158460.1		CDS
1640	AAGGC.CCCGA	0	NotInAnnotatedGenome
1641	AAGGC.CGGAG	0	NotInAnnotatedGenome
1642	AAGGC.CTATC	0	NotInAnnotatedGenome
1643	AAGGC.CTCCG	0	NotInAnnotatedGenome
1644	AAGGC.CTCTG	0	NotInAnnotatedGenome
1645	AAGGC.CTTGT	1	OnProtein	A_V	GCG_GTG	47	RefSPS	gi|194172857|ref|NC_003028.3|	486193 R	194172857	447143503		SP_RS02480	486054..487334		Derived by automated computational analysis using gene prediction method: Protein Homology.	type I restriction-modification protein subunit S	WP_001220759.1		CDS
1646	AAGGC.GACTG	0	NotInAnnotatedGenome
1647	AAGGC.GAGAC	0	NotInAnnotatedGenome
1648	AAGGC.GCCGC	0	NotInAnnotatedGenome
1649	AAGGC.GCCGT	0	NotInAnnotatedGenome
1650	AAGGC.GCGTA	0	NotInAnnotatedGenome
1651	AAGGC.GGCGA	0	NotInAnnotatedGenome
1652	AAGGC.GGCGG	0	NotInAnnotatedGenome
1653	AAGGC.GTAGG	0	OnProtein	T	ACA_ACG	127	RefSPS	gi|194172857|ref|NC_003028.3|	323346 R	194172857	447065246		SP_RS01705	322966..323649		Derived by automated computational analysis using gene prediction method: Protein Homology.	tyrosine-protein kinase CpsD	WP_001142502.1		CDS
1654	AAGGC.GTCCG	0	NotInAnnotatedGenome
1655	AAGGC.GTCTG	0	NotInAnnotatedGenome
1656	AAGGC.GTGCT	0	NotInAnnotatedGenome
1657	AAGGC.TAAAG	0	UnannotatedRegion
1658	AAGGC.TACAC	0	NotInAnnotatedGenome
1659	AAGGC.TACCG	0	NotInAnnotatedGenome
1660	AAGGC.TAGAT	0	NotInAnnotatedGenome
1661	AAGGC.TAGGT	0	OnProtein	L	CTA_TTA	88	RefSPS	gi|194172857|ref|NC_003028.3|	1721191 R	194172857	446077572		SP_RS08970	complement(1721006..1721452)		Derived by automated computational analysis using gene prediction method: Protein Homology.	GNAT family acetyltransferase	WP_000155427.1		CDS
1662	AAGGC.TATCT	0	NotInAnnotatedGenome
1663	AAGGC.TATGT	0	OnProtein	A	GCG_GCT	175	RefSPS	gi|194172857|ref|NC_003028.3|	1200393 R	194172857	446566625		SP_RS06210	complement(1200228..1200917)		Derived by automated computational analysis using gene prediction method: Protein Homology.	hypothetical protein	WP_000643971.1		CDS
1664	AAGGC.TCAGG	0	NotInAnnotatedGenome
1665	AAGGC.TGAGA	0	NotInAnnotatedGenome
1666	AAGGC.TGATC	0	OnProtein	Q	CAA_CAG	121	RefSPS	gi|194172857|ref|NC_003028.3|	1554154 F	194172857	446245497		SP_RS08160	complement(1553815..1554516)		Derived by automated computational analysis using gene prediction method: Protein Homology.	macrolide ABC transporter ATP-binding protein	WP_000323352.1		CDS
1667	AAGGC.TGTGC	0	NotInAnnotatedGenome
1668	AAGGC.TTTCG	1	OnProtein	I_V	ATT_GTT	19	RefSPS	gi|194172857|ref|NC_003028.3|	1776468 F	194172857	446686957		SP_RS09280	1776414..1777166		Derived by automated computational analysis using gene prediction method: Protein Homology.	iron ABC transporter ATP-binding protein	WP_000764303.1		CDS
1669	AAGGG.ACAAC	0	NotInAnnotatedGenome
1670	AAGGG.ACCCC	0	NotInAnnotatedGenome
1671	AAGGG.ACCGG	1	OnProtein	A_T	ACC_GCC	789	RefSPS	gi|194172857|ref|NC_003028.3|	1306581 F	194172857	446734517		SP_RS06780	complement(1306327..1308945)	alaS	Catalyzes a two-step reaction, first charging an alanyl molecule by linking its carboxyl group to the alpha-phosphate of ATP, followed by transfer of the aminoacyl-adenylate to its tRNA; Derived by automated computational analysis using gene prediction method: Protein Homology.	alanine--tRNA ligase	WP_000811773.1		CDS
1672	AAGGG.ACTGA	0	NotInAnnotatedGenome
1673	AAGGG.ACTTG	0	NotInAnnotatedGenome
1674	AAGGG.AGACG	0	NotInAnnotatedGenome
1675	AAGGG.AGATG	0	NotInAnnotatedGenome
1676	AAGGG.AGCCC	0	NotInAnnotatedGenome
1677	AAGGG.AGCCT	0	NotInAnnotatedGenome
1678	AAGGG.AGCGG	0	NotInAnnotatedGenome
1679	AAGGG.ATAGG	1	OnProtein	H_N	AAT_CAT	145	RefSPS	gi|194172857|ref|NC_003028.3|	1829743 R	194172857	487724443		SP_RS09660	complement(1829726..1830175)		Derived by automated computational analysis using gene prediction method: Protein Homology.	MarR family transcriptional regulator	WP_001808675.1		CDS
1680	AAGGG.ATAGT	0	NotInAnnotatedGenome
1681	AAGGG.ATCGG	0	NotInAnnotatedGenome
1682	AAGGG.ATCTC	0	NotInAnnotatedGenome
1683	AAGGG.ATTCT	0	NotInAnnotatedGenome
1684	AAGGG.CAACG	0	NotInAnnotatedGenome
1685	AAGGG.CACCA	0	NotInAnnotatedGenome
1686	AAGGG.CATCT	0	NotInAnnotatedGenome
1687	AAGGG.CCCAG	0	NotInAnnotatedGenome
1688	AAGGG.CCGAT	0	OnProtein	G	GGA_GGC	62	RefSPS	gi|194172857|ref|NC_003028.3|	625849 R	194172857	446343791		SP_RS03215	625664..627718		Derived by automated computational analysis using gene prediction method: Protein Homology.	sodium:hydrogen antiporter	WP_000421646.1		CDS
1689	AAGGG.CCTAA	0	OnProtein	G	GGC_GGT	61	RefSPS	gi|194172857|ref|NC_003028.3|	811179 R	194172857	446842901		SP_RS04255	810997..811494		Derived by automated computational analysis using gene prediction method: Protein Homology.	hypothetical protein	WP_000920157.1		CDS
1690	AAGGG.CCTAC	0	NotInAnnotatedGenome
1691	AAGGG.CCTTA	0	OnProtein	G	GGA_GGT	123	RefSPS	gi|194172857|ref|NC_003028.3|	1817206 F	194172857	446627756		SP_RS09560	1816838..1817614	recX	binds RecA and inhibits RecA-mediated DNA strand exchange and ATP hydrolysis and coprotease activities; Derived by automated computational analysis using gene prediction method: Protein Homology.	regulatory protein RecX	WP_000705102.1		CDS
1692	AAGGG.CGAGA	0	NotInAnnotatedGenome
1693	AAGGG.CGGGC	0	NotInAnnotatedGenome
1694	AAGGG.CGTAC	0	NotInAnnotatedGenome
1695	AAGGG.CTCGG	1	OnProtein	A_T	ACT_GCT	109	RefSPS	gi|194172857|ref|NC_003028.3|	961607 R	194172857	446555376		SP_RS05045	complement(960558..961931)		Derived by automated computational analysis using gene prediction method: Protein Homology.	tRNA uridine(34) 5-carboxymethylaminomethyl synthesis GTPase MnmE	WP_000632722.1		CDS
1696	AAGGG.CTCGT	1	OnProtein	A_P_T	ACT_CCT_GCT	256	RefSPS	gi|194172857|ref|NC_003028.3|	2000593 F	194172857	446124379		SP_RS10650	1999828..2000727		Derived by automated computational analysis using gene prediction method: Protein Homology.	UTP--glucose-1-phosphate uridylyltransferase	WP_000202234.1		CDS
1697	AAGGG.CTGAG	0	NotInAnnotatedGenome
1698	AAGGG.CTGCC	0	OnProtein	G	GGC_GGT	32	RefSPS	gi|194172857|ref|NC_003028.3|	145181 F	194172857	446176078		SP_RS00760	145086..145295		Derived by automated computational analysis using gene prediction method: Protein Homology.	hypothetical protein	WP_000253933.1		CDS
1699	AAGGG.CTTAC	0	NotInAnnotatedGenome
1700	AAGGG.CTTAT	0	NotInAnnotatedGenome
1701	AAGGG.CTTGT	1	OnProtein	R_S	AGA_AGC	22	RefSPS	gi|194172857|ref|NC_003028.3|	1171266 F	194172857	446714786		SP_RS06075	complement(1170378..1171331)		Derived by automated computational analysis using gene prediction method: Protein Homology.	CAAX amino protease	WP_000792117.1		CDS
1702	AAGGG.GAATC	0	OnProtein	G	GGA_GGC	130	RefSPS	gi|194172857|ref|NC_003028.3|	1270293 F	194172857	446403895		SP_RS08980	complement(1722233..1723384)		Derived by automated computational analysis using gene prediction method: Protein Homology.	DNA-binding protein	WP_000481750.1		CDS
1702	AAGGG.GAATC	0	OnProtein	G	GGA_GGC	130	RefSPS	gi|194172857|ref|NC_003028.3|	1722995 R	194172857	446403895		SP_RS08980	complement(1722233..1723384)		Derived by automated computational analysis using gene prediction method: Protein Homology.	DNA-binding protein	WP_000481750.1		CDS
1703	AAGGG.GATAG	0	NotInAnnotatedGenome
1704	AAGGG.GATCC	0	OnProtein	G	GGA_GGG_GGT	187	RefSPS	gi|194172857|ref|NC_003028.3|	804941 F	194172857	487744523		SP_RS04200	804381..805085		Derived by automated computational analysis using gene prediction method: Protein Homology.	hypothetical protein	WP_001827296.1		CDS
1705	AAGGG.GCTTA	0	NotInAnnotatedGenome
1706	AAGGG.GGCCT	0	NotInAnnotatedGenome
1707	AAGGG.GGGGA	1	OnProtein	G_R	AGG_GGG	6	RefSPS	gi|194172857|ref|NC_003028.3|	368786 F	194172857	447022887		SP_RS01925	368771..369592		Derived by automated computational analysis using gene prediction method: Protein Homology.	choline-binding protein G	WP_001100143.1		CDS
1708	AAGGG.GTAAA	0	OnProtein	G	GGG_GGT	135	RefSPS	gi|194172857|ref|NC_003028.3|	996594 F	194172857	447028171		SP_RS05245	996190..997536		Derived by automated computational analysis using gene prediction method: Protein Homology.	protein kinase	WP_001105427.1		CDS
1709	AAGGG.GTTCC	0	NotInAnnotatedGenome
1710	AAGGG.GTTCG	0	UnannotatedRegion
1711	AAGGG.TAAAT	0	NotInAnnotatedGenome
1712	AAGGG.TAAGG	0	NotInAnnotatedGenome
1713	AAGGG.TAGAT	0	NotInAnnotatedGenome
1714	AAGGG.TAGCA	0	NotInAnnotatedGenome
1715	AAGGG.TATAG	0	NotInAnnotatedGenome
1716	AAGGG.TCGAC	0	OnProtein	G	GGC_GGG_GGT	51	RefSPS	gi|194172857|ref|NC_003028.3|	268669 F	194172857	446581077		SP_RS01425	268517..269839		Derived by automated computational analysis using gene prediction method: Protein Homology.	dihydrofolate synthase	WP_000658423.1		CDS
1716	AAGGG.TCGAC	0	OnProtein	G	GGC_GGG_GGT	51	RefSPS	gi|194172857|ref|NC_003028.3|	377092 R	194172857	446581077		SP_RS01425	268517..269839		Derived by automated computational analysis using gene prediction method: Protein Homology.	dihydrofolate synthase	WP_000658423.1		CDS
1717	AAGGG.TCGAT	0	NotInAnnotatedGenome
1718	AAGGG.TCGGT	0	OnProtein	G	GGC_GGT	294	RefSPS	gi|194172857|ref|NC_003028.3|	686442 F	194172857	446444243		SP_RS03525	685561..686946		Derived by automated computational analysis using gene prediction method: Protein Homology.	sugar ABC transporter ATP-binding protein	WP_000522098.1		CDS
1719	AAGGG.TCGTC	1	OnProtein	I_N	AAC_ATC	60	RefSPS	gi|194172857|ref|NC_003028.3|	1918216 R	194172857	446138913		SP_RS10180	1918038..1918874		Derived by automated computational analysis using gene prediction method: Protein Homology.	RNA pseudouridine synthase	WP_000216768.1		CDS
1720	AAGGG.TCTAA	1	OnProtein	D_E	GAA_GAG_GAT	207	RefSPS	gi|194172857|ref|NC_003028.3|	377179 R	194172857	446605623		SP_RS01970	376559..377695		Derived by automated computational analysis using gene prediction method: Protein Homology.	mannitol-1-phosphate 5-dehydrogenase	WP_000682969.1		CDS
1721	AAGGG.TGAGC	0	NotInAnnotatedGenome
1722	AAGGG.TGCTA	0	NotInAnnotatedGenome
1723	AAGGG.TGGTC	0	NotInAnnotatedGenome
1724	AAGGG.TGTGG	1	OnProtein	L_M	ATG_TTG	153	RefSPS	gi|194172857|ref|NC_003028.3|	1673195 R	194172857	446688908		SP_RS08755	complement(1672641..1673651)		catalyzes the transfer of beta-1,6-galactofuranosyl to a galactopyranoside; Derived by automated computational analysis using gene prediction method: Protein Homology.	beta-1,6-galactofuranosyltransferase	WP_000766254.1		CDS
1725	AAGGG.TTAAT	0	OnProtein	G	GGA_GGT	1130	RefSPS	gi|194172857|ref|NC_003028.3|	8341 F	194172857	446180239		SP_RS00030	4952..8461		Derived by automated computational analysis using gene prediction method: Protein Homology.	transcription-repair coupling factor	WP_000258094.1		CDS
1726	AAGGG.TTATG	0	NotInAnnotatedGenome
1727	AAGGG.TTCCC	0	NotInAnnotatedGenome
1728	AAGGT.ACGTC	0	NotInAnnotatedGenome
1729	AAGGT.AGACC	0	NotInAnnotatedGenome
1730	AAGGT.AGATC	0	NotInAnnotatedGenome
1731	AAGGT.AGGTG	1	OnProtein	K_Q	AAG_CAG	176	RefSPS	gi|194172857|ref|NC_003028.3|	1137604 R	194172857	446963823		SP_RS05915	complement(1137314..1138129)		Derived by automated computational analysis using gene prediction method: Protein Homology.	cell division protein FtsJ	WP_001041079.1		CDS
1732	AAGGT.AGTAC	0	OnProtein	V	GTG_GTT	253	RefSPS	gi|194172857|ref|NC_003028.3|	1672893 R	194172857	446688908		SP_RS08755	complement(1672641..1673651)		catalyzes the transfer of beta-1,6-galactofuranosyl to a galactopyranoside; Derived by automated computational analysis using gene prediction method: Protein Homology.	beta-1,6-galactofuranosyltransferase	WP_000766254.1		CDS
1733	AAGGT.AGTGG	1	OnProtein	E_Q	CAG_GAG	173	RefSPS	gi|194172857|ref|NC_003028.3|	1758564 R	194172857	446965270		SP_RS03275	642951..643949		Derived by automated computational analysis using gene prediction method: Protein Homology.	lysozyme	WP_001042526.1		CDS
1733	AAGGT.AGTGG	1	OnProtein	E_Q	CAG_GAG	173	RefSPS	gi|194172857|ref|NC_003028.3|	643467 F	194172857	446965270		SP_RS03275	642951..643949		Derived by automated computational analysis using gene prediction method: Protein Homology.	lysozyme	WP_001042526.1		CDS
1734	AAGGT.CAATA	0	UnannotatedRegion
1735	AAGGT.CAGCC	0	NotInAnnotatedGenome
1736	AAGGT.CCCCT	0	NotInAnnotatedGenome
1737	AAGGT.CCCGG	0	NotInAnnotatedGenome
1738	AAGGT.CCGCA	1	OnProtein	A_G	GCA_GGA	163	RefSPS	gi|194172857|ref|NC_003028.3|	1308458 F	194172857	446734517		SP_RS06780	complement(1306327..1308945)	alaS	Catalyzes a two-step reaction, first charging an alanyl molecule by linking its carboxyl group to the alpha-phosphate of ATP, followed by transfer of the aminoacyl-adenylate to its tRNA; Derived by automated computational analysis using gene prediction method: Protein Homology.	alanine--tRNA ligase	WP_000811773.1		CDS
1739	AAGGT.CCTAA	0	NotInAnnotatedGenome
1740	AAGGT.CGACA	0	NotProteinCoding				RefSPS	gi|194172857|ref|NC_003028.3|	1809291 F	194172857	gene	locus_tag.location=1809219..1809292	old_locus_tag.location=1809219..1809292
1740	AAGGT.CGACA	0	NotProteinCoding				RefSPS	gi|194172857|ref|NC_003028.3|	1809291 F	194172857	tRNA	anticodon.location=1809219..1809292	inference.location=1809219..1809292	locus_tag.location=1809219..1809292	old_locus_tag.location=1809219..1809292	product.location=1809219..1809292
1741	AAGGT.CGCGT	1	OnProtein	A_P	CCG_GCG	48	RefSPS	gi|194172857|ref|NC_003028.3|	1570945 R	194172857	446701346		SP_RS08250	complement(1569713..1571086)		Derived by automated computational analysis using gene prediction method: Protein Homology.	UDP-N-acetylmuramoyl-tripeptide--D-alanyl-D- alanine ligase	WP_000778692.1		CDS
1742	AAGGT.CGCTA	0	NotInAnnotatedGenome
1743	AAGGT.CGCTG	0	OnProtein	R	CGA_CGT	536	RefSPS	gi|194172857|ref|NC_003028.3|	904223 R	194172857	446865138		SP_RS04735	902616..904856		Derived by automated computational analysis using gene prediction method: Protein Homology.	competence protein ComEC	WP_000942394.1		CDS
1744	AAGGT.CTTGC	0	NotInAnnotatedGenome
1745	AAGGT.GAAAG	0	OnProtein	V	GTA_GTG	6	RefSPS	gi|194172857|ref|NC_003028.3|	1907052 R	194172857	446978722		SP_RS10070	complement(1906185..1907069)		Derived by automated computational analysis using gene prediction method: Protein Homology.	multidrug ABC transporter ATP-binding protein	WP_001055978.1		CDS
1746	AAGGT.GACGG	0	OnProtein	S	TCA_TCG	416	RefSPS	gi|194172857|ref|NC_003028.3|	1698317 F	194172857	446357715		SP_RS08835	complement(1697768..1699564)		Derived by automated computational analysis using gene prediction method: Protein Homology.	oligoendopeptidase F	WP_000435570.1		CDS
1747	AAGGT.GAGCC	0	OnProtein	S	TCA_TCT	652	RefSPS	gi|194172857|ref|NC_003028.3|	1670676 F	194172857	446966880		SP_RS08750	complement(1670187..1672631)		Derived by automated computational analysis using gene prediction method: Protein Homology.	exopolyphosphatase	WP_001044136.1		CDS
1748	AAGGT.GCGCG	0	NotInAnnotatedGenome
1749	AAGGT.GCTCT	1	OnProtein	L_Q	CAA_CTA	85	RefSPS	gi|194172857|ref|NC_003028.3|	1730438 F	194172857	446361770		SP_RS09020	complement(1729330..1730691)		with component II, the glutamine amidotransferase, catalyzes the formation of anthranilate from chorismate and glutamine; Derived by automated computational analysis using gene prediction method: Protein Homology.	anthranilate synthase component I	WP_000439625.1		CDS
1750	AAGGT.GGGGC	1	OnProtein	L_Q	CAA_CTA	182	RefSPS	gi|194172857|ref|NC_003028.3|	2006092 F	194172857	487728313		SP_RS10685	complement(2005725..2006636)		Derived by automated computational analysis using gene prediction method: Protein Homology.	membrane protein	WP_001812545.1		CDS
1751	AAGGT.GGTCG	0	OnProtein	P	CCG_CCT	308	RefSPS	gi|194172857|ref|NC_003028.3|	307803 R	194172857	446795019		SP_RS01640	306880..309132		Derived by automated computational analysis using gene prediction method: Protein Homology.	penicillin-binding protein 2X	WP_000872275.1		CDS
1752	AAGGT.GTTCG	0	NotInAnnotatedGenome
1753	AAGGT.TAGGA	0	NotInAnnotatedGenome
1754	AAGGT.TATGG	0	OnProtein	L	CTA_TTA	491	RefSPS	gi|194172857|ref|NC_003028.3|	2047051 R	194172857	446676542		SP_RS10900	complement(2046656..2048521)		Derived by automated computational analysis using gene prediction method: Protein Homology.	choline-binding protein A	WP_000753888.1		CDS
1754	AAGGT.TATGG	0	OnProtein	L	CTA_TTA	491	RefSPS	gi|194172857|ref|NC_003028.3|	2047111 R	194172857	446676542		SP_RS10900	complement(2046656..2048521)		Derived by automated computational analysis using gene prediction method: Protein Homology.	choline-binding protein A	WP_000753888.1		CDS
1755	AAGGT.TCCTA	0	NotInAnnotatedGenome
1756	AAGGT.TCGGC	0	NotInAnnotatedGenome
1757	AAGGT.TGCCC	0	UnannotatedRegion
1758	AAGGT.TGCCG	1	OnProtein	I_R	AGA_ATA	17	RefSPS	gi|194172857|ref|NC_003028.3|	863004 R	194172857	446701239		SP_RS04490	862955..863404		Derived by automated computational analysis using gene prediction method: Protein Homology.	SprT family protein	WP_000778585.1		CDS
1759	AAGGT.TTAAG	0	NotInAnnotatedGenome
1760	AAGGT.TTTCG	0	NotInAnnotatedGenome
1761	AAGTA.ACATG	1	OnProtein	D_N	AAC_GAC	104	RefSPS	gi|194172857|ref|NC_003028.3|	2099035 R	194172857	445982710		SP_RS11130	complement(2098952..2099344)		Derived by automated computational analysis using gene prediction method: Protein Homology.	hypothetical protein	WP_000060565.1		CDS
1761	AAGTA.ACATG	1	OnProtein	D_N	AAC_GAC	104	RefSPS	gi|194172857|ref|NC_003028.3|	230129 F	194172857	445982710		SP_RS11130	complement(2098952..2099344)		Derived by automated computational analysis using gene prediction method: Protein Homology.	hypothetical protein	WP_000060565.1		CDS
1762	AAGTA.ACGAC	0	NotInAnnotatedGenome
1763	AAGTA.ACGCC	1	OnProtein	I_R	AGA_ATA	385	RefSPS	gi|194172857|ref|NC_003028.3|	1350 F	194172857	446583272		SP_RS00005	197..1558		Derived by automated computational analysis using gene prediction method: Protein Homology.	chromosomal replication initiator protein DnaA	WP_000660618.1		CDS
1764	AAGTA.ACGTA	1	OnProtein	K_T	AAA_ACA	88	RefSPS	gi|194172857|ref|NC_003028.3|	1469931 R	194172857	446664944		SP_RS07690	complement(1469414..1470193)		Derived by automated computational analysis using gene prediction method: Protein Homology.	hypothetical protein	WP_000742290.1		CDS
1765	AAGTA.ACGTC	0	OnProtein	V	GTC_GTT	125	RefSPS	gi|194172857|ref|NC_003028.3|	917061 R	194172857	447037336		SP_RS04810	916687..917511		Derived by automated computational analysis using gene prediction method: Protein Homology.	formamidopyrimidine-DNA glycosylase	WP_001114592.1		CDS
1766	AAGTA.AGGCC	0	NotInAnnotatedGenome
1767	AAGTA.AGGGG	0	NotInAnnotatedGenome
1768	AAGTA.AGTAC	0	NotInAnnotatedGenome
1769	AAGTA.AGTGC	0	NotInAnnotatedGenome
1770	AAGTA.ATACA	0	NotInAnnotatedGenome
1771	AAGTA.ATACC	0	OnProtein	I	ATA_ATC_ATT	298	RefSPS	gi|194172857|ref|NC_003028.3|	328949 R	194172857	447116512		SP_RS01730	328056..329456		Derived by automated computational analysis using gene prediction method: Protein Homology.	membrane protein	WP_001193768.1		CDS
1772	AAGTA.ATCGT	1	OnProtein	I_L	ATA_TTA	88	RefSPS	gi|194172857|ref|NC_003028.3|	4643 R	194172857	446086077		SP_RS00025	4382..4951		Derived by automated computational analysis using gene prediction method: Protein Homology.	peptidyl-tRNA hydrolase	WP_000163932.1		CDS
1773	AAGTA.CAGGG	1	OnProtein	A_T	ACA_GCA	893	RefSPS	gi|194172857|ref|NC_003028.3|	1151926 R	194172857	447066584		SP_RS05985	complement(1151348..1154602)		Derived by automated computational analysis using gene prediction method: Protein Homology.	type II restriction endonuclease	WP_001143840.1		CDS
1774	AAGTA.CAGTA	0	NotInAnnotatedGenome
1775	AAGTA.CATGC	0	NotInAnnotatedGenome
1776	AAGTA.CCCGT	0	NotInAnnotatedGenome
1777	AAGTA.CCCTC	0	NotInAnnotatedGenome
1778	AAGTA.CCGAG	1	OnProtein	I_S	AGC_ATC	347	RefSPS	gi|194172857|ref|NC_003028.3|	1396332 F	194172857	446773329		SP_RS07285	1395293..1396375		Derived by automated computational analysis using gene prediction method: Protein Homology.	RNA helicase	WP_000850585.1		CDS
1779	AAGTA.CCTAG	0	NotInAnnotatedGenome
1780	AAGTA.CCTTC	1	OnProtein	A_T	ACC_GCC	1265	RefSPS	gi|194172857|ref|NC_003028.3|	619234 F	194172857	446437319		SP_RS03175	615442..622143		Derived by automated computational analysis using gene prediction method: Protein Homology.	beta-galactosidase	WP_000515174.1		CDS
1781	AAGTA.CGAGT	0	NotInAnnotatedGenome
1782	AAGTA.CGCCA	1	OnProtein	A_P	CCG_GCG	255	RefSPS	gi|194172857|ref|NC_003028.3|	1103589 R	194172857	446847252		SP_RS05755	complement(1103083..1104351)		Derived by automated computational analysis using gene prediction method: Protein Homology.	dihydroorotase	WP_000924508.1		CDS
1783	AAGTA.CGTAT	0	NotInAnnotatedGenome
1784	AAGTA.CGTCA	1	OnProtein	*_Y	TAG_TAT	21	RefSPS	gi|194172857|ref|NC_003028.3|	1370398 R	194172857	446212802		SP_RS07125	complement(1369825..1370460)		Derived by automated computational analysis using gene prediction method: Protein Homology.	1-alkyl-2-acetylglycerophosphocholine esterase	WP_000290657.1		CDS
1785	AAGTA.CGTTA	1	OnProtein	A_S	GCG_TCG	494	RefSPS	gi|194172857|ref|NC_003028.3|	537031 F	194172857	445928473		SP_RS02800	535552..537156		Derived by automated computational analysis using gene prediction method: Protein Homology.	hypothetical protein	WP_000006328.1		CDS
1786	AAGTA.CTACG	1	OnProtein	A_S	GCT_TCT	184	RefSPS	gi|194172857|ref|NC_003028.3|	1945993 R	194172857	446182157		SP_RS10315	complement(1945556..1946542)		Derived by automated computational analysis using gene prediction method: Protein Homology.	DNA-binding protein	WP_000260012.1		CDS
1787	AAGTA.CTCCC	1	OnProtein	D_G_V	GAT_GGT_GTT	42	RefSPS	gi|194172857|ref|NC_003028.3|	676459 R	194172857	446042870		SP_RS03485	676335..676481		Derived by automated computational analysis using gene prediction method: Protein Homology.	hypothetical protein	WP_000120725.1		CDS
1788	AAGTA.CTCTA	0	NotInAnnotatedGenome
1789	AAGTA.CTGTC	0	NotInAnnotatedGenome
1790	AAGTA.GACTC	0	NotInAnnotatedGenome
1791	AAGTA.GAGCG	0	OnProtein	Y	TAC_TAT	67	RefSPS	gi|194172857|ref|NC_003028.3|	182214 F	194172857	446429204		SP_RS00940	182014..182280		Derived by automated computational analysis using gene prediction method: Protein Homology.	hypothetical protein	WP_000507059.1		CDS
1792	AAGTA.GATCT	0	NotInAnnotatedGenome
1793	AAGTA.GCACG	0	NotInAnnotatedGenome
1794	AAGTA.GCCCG	1	OnProtein	*_Y	TAA_TAT	223	RefSPS	gi|194172857|ref|NC_003028.3|	1817506 F	194172857	446627756		SP_RS09560	1816838..1817614	recX	binds RecA and inhibits RecA-mediated DNA strand exchange and ATP hydrolysis and coprotease activities; Derived by automated computational analysis using gene prediction method: Protein Homology.	regulatory protein RecX	WP_000705102.1		CDS
1794	AAGTA.GCCCG	1	OnProtein	*_Y	TAA_TAT	223	RefSPS	gi|194172857|ref|NC_003028.3|	342455 R	194172857	446627756		SP_RS09560	1816838..1817614	recX	binds RecA and inhibits RecA-mediated DNA strand exchange and ATP hydrolysis and coprotease activities; Derived by automated computational analysis using gene prediction method: Protein Homology.	regulatory protein RecX	WP_000705102.1		CDS
1795	AAGTA.GCGTC	0	UnannotatedRegion
1796	AAGTA.GCTAT	0	UnannotatedRegion
1797	AAGTA.GCTCT	0	NotInAnnotatedGenome
1798	AAGTA.GCTTA	1	OnProtein	*_Y	TAG_TAT	230	RefSPS	gi|194172857|ref|NC_003028.3|	1353292 F	194172857	446631024		SP_RS07035	1352603..1354357		Derived by automated computational analysis using gene prediction method: Protein Homology.	ABC transporter ATP-binding protein	WP_000708370.1		CDS
1799	AAGTA.GGCGT	1	OnProtein	G_R	AGG_GGG	87	RefSPS	gi|194172857|ref|NC_003028.3|	1521802 R	194172857	446010064		SP_RS07995	complement(1520597..1522060)		Derived by automated computational analysis using gene prediction method: Protein Homology.	transcription antiterminator BglG	WP_000087919.1		CDS
1800	AAGTA.GGGGG	0	NotInAnnotatedGenome
1801	AAGTA.GGGTA	0	NotInAnnotatedGenome
1802	AAGTA.GTACC	0	OnProtein	T	ACC_ACT	320	RefSPS	gi|194172857|ref|NC_003028.3|	1433470 F	194172857	446443529		SP_RS07505	complement(1433263..1434429)		Derived by automated computational analysis using gene prediction method: Protein Homology.	cysteine desulfhydrase	WP_000521384.1		CDS
1803	AAGTA.GTATG	0	NotInAnnotatedGenome
1804	AAGTA.GTGTC	0	NotInAnnotatedGenome
1805	AAGTA.TAACG	1	OnProtein	L_V	CTA_GTA	1060	RefSPS	gi|194172857|ref|NC_003028.3|	76938 F	194172857	446010274		SP_RS00380	73761..79331		Derived by automated computational analysis using gene prediction method: Protein Homology.	zinc metalloprotease ZmpC	WP_000088129.1		CDS
1806	AAGTA.TAAGC	0	OnProtein	L	CTA_TTA	167	RefSPS	gi|194172857|ref|NC_003028.3|	1255638 F	194172857	446849281		SP_RS06535	complement(1255327..1256136)		Derived by automated computational analysis using gene prediction method: Protein Homology.	RpiR family transcriptional regulator	WP_000926537.1		CDS
1807	AAGTA.TACGT	0	NotInAnnotatedGenome
1808	AAGTA.TAGAC	0	NotInAnnotatedGenome
1809	AAGTA.TAGCG	0	NotInAnnotatedGenome
1810	AAGTA.TAGGC	0	NotInAnnotatedGenome
1811	AAGTA.TAGTG	0	NotInAnnotatedGenome
1812	AAGTA.TATAG	0	UnannotatedRegion
1813	AAGTA.TCCAT	0	OnProtein	D	GAC_GAT	60	RefSPS	gi|194172857|ref|NC_003028.3|	994133 R	194172857	446459151		SP_RS05230	993954..994820		Derived by automated computational analysis using gene prediction method: Protein Homology.	transcriptional regulator	WP_000537005.1		CDS
1814	AAGTA.TCCCC	0	NotInAnnotatedGenome
1815	AAGTA.TCCCG	0	NotInAnnotatedGenome
1816	AAGTA.TCGAC	0	UnannotatedRegion
1817	AAGTA.TCTCG	0	NotInAnnotatedGenome
1818	AAGTA.TGGCC	1	OnProtein	L_V	GTG_TTG	125	RefSPS	gi|194172857|ref|NC_003028.3|	1166071 F	194172857	487744593		SP_RS06045	1165699..1166226		Derived by automated computational analysis using gene prediction method: Protein Homology.	membrane protein	WP_001827349.1		CDS
1819	AAGTA.TGGGC	1	OnProtein	H_Q	CAA_CAC	144	RefSPS	gi|194172857|ref|NC_003028.3|	1699133 F	194172857	446357715		SP_RS08835	complement(1697768..1699564)		Derived by automated computational analysis using gene prediction method: Protein Homology.	oligoendopeptidase F	WP_000435570.1		CDS
1820	AAGTA.TGTAT	0	NotInAnnotatedGenome
1821	AAGTA.TGTGC	0	OnProtein	Q	CAA_CAG	247	RefSPS	gi|194172857|ref|NC_003028.3|	1266838 F	194172857	446999350		SP_RS06590	complement(1265638..1267578)		Derived by automated computational analysis using gene prediction method: Protein Homology.	peptidase S9	WP_001076606.1		CDS
1822	AAGTA.TTCCG	1	OnProtein	N_S	AAT_AGT	262	RefSPS	gi|194172857|ref|NC_003028.3|	400493 R	194172857	446696717		SP_RS02085	399709..400944		Derived by automated computational analysis using gene prediction method: Protein Homology.	beta-ketoacyl-[acyl-carrier-protein] synthase II	WP_000774063.1		CDS
1823	AAGTA.TTCGG	1	OnProtein	I_V	ATA_GTA	94	RefSPS	gi|194172857|ref|NC_003028.3|	1822556 F	194172857	446204587		SP_RS09595	complement(1822440..1822835)		binds to single stranded DNA and may facilitate the binding and interaction of other proteins to DNA; Derived by automated computational analysis using gene prediction method: Protein Homology.	single-stranded DNA-binding protein	WP_000282442.1		CDS
1824	AAGTA.TTGCG	0	NotInAnnotatedGenome
1825	AAGTA.TTGTC	0	NotInAnnotatedGenome
1826	AAGTA.TTTGC	0	OnProtein	L	CTA_TTA	444	RefSPS	gi|194172857|ref|NC_003028.3|	342712 R	194172857	446955205		SP_RS01795	341383..346686		Derived by automated computational analysis using gene prediction method: Protein Homology.	endo-alpha-N-acetylgalactosaminidase	WP_001032461.1		CDS
1826	AAGTA.TTTGC	0	OnProtein	L	CTA_TTA	444	RefSPS	gi|194172857|ref|NC_003028.3|	624362 R	194172857	446955205		SP_RS01795	341383..346686		Derived by automated computational analysis using gene prediction method: Protein Homology.	endo-alpha-N-acetylgalactosaminidase	WP_001032461.1		CDS
1827	AAGTC.ACATA	0	NotInAnnotatedGenome
1828	AAGTC.ACCCG	0	NotInAnnotatedGenome
1829	AAGTC.ACGCG	0	NotInAnnotatedGenome
1830	AAGTC.AGACG	1	OnProtein	L_P_Q	CAA_CCA_CTA	53	RefSPS	gi|194172857|ref|NC_003028.3|	1661856 R	194172857	446411927		SP_RS08710	complement(1659641..1662013)		Derived by automated computational analysis using gene prediction method: Protein Homology.	accessory Sec system translocase SecA2	WP_000489782.1		CDS
1831	AAGTC.ATCGC	0	NotInAnnotatedGenome
1832	AAGTC.ATGGG	1	OnProtein	P_Q	CAA_CCA	58	RefSPS	gi|194172857|ref|NC_003028.3|	1257186 R	194172857	446763519		SP_RS06545	complement(1257125..1257358)		Derived by automated computational analysis using gene prediction method: Protein Homology.	hypothetical protein	WP_000840775.1		CDS
1832	AAGTC.ATGGG	1	OnProtein	P_Q	CAA_CCA	58	RefSPS	gi|194172857|ref|NC_003028.3|	1271389 R	194172857	446763519		SP_RS06545	complement(1257125..1257358)		Derived by automated computational analysis using gene prediction method: Protein Homology.	hypothetical protein	WP_000840775.1		CDS
1833	AAGTC.CACGT	1	OnProtein	P_T	ACA_CCA	401	RefSPS	gi|194172857|ref|NC_003028.3|	761688 F	194172857	446056184		SP_RS03950	760488..762434	gyrB	negatively supercoils closed circular double-stranded DNA; Derived by automated computational analysis using gene prediction method: Protein Homology.	DNA gyrase subunit B	WP_000134039.1		CDS
1834	AAGTC.CACTG	0	OnProtein	C	TGC_TGT	443	RefSPS	gi|194172857|ref|NC_003028.3|	490455 F	194172857	445951190		SP_RS02500	complement(490320..491783)		Derived by automated computational analysis using gene prediction method: Protein Homology.	type I restriction endonuclease subunit M	WP_000029045.1		CDS
1835	AAGTC.CATCG	0	NotInAnnotatedGenome
1836	AAGTC.CATGC	0	NotInAnnotatedGenome
1837	AAGTC.CCCCC	0	NotInAnnotatedGenome
1838	AAGTC.CCCTG	0	OnProtein	G	GGA_GGG	176	RefSPS	gi|194172857|ref|NC_003028.3|	1269582 F	194172857	487724452		SP_RS06595	complement(1267611..1270109)		Derived by automated computational analysis using gene prediction method: Protein Homology.	lanthionine synthetase	WP_001808684.1		CDS
1839	AAGTC.CCGAC	0	NotInAnnotatedGenome
1840	AAGTC.CCGCT	0	OnProtein	G	GGA_GGT	112	RefSPS	gi|194172857|ref|NC_003028.3|	1251296 F	194172857	446662014		SP_RS06510	complement(1249409..1251631)		Derived by automated computational analysis using gene prediction method: Protein Homology.	sialidase	WP_000739360.1		CDS
1840	AAGTC.CCGCT	0	OnProtein	G	GGA_GGT	112	RefSPS	gi|194172857|ref|NC_003028.3|	388650 R	194172857	446662014		SP_RS06510	complement(1249409..1251631)		Derived by automated computational analysis using gene prediction method: Protein Homology.	sialidase	WP_000739360.1		CDS
1841	AAGTC.CCTAT	0	OnProtein	G	GGA_GGT	53	RefSPS	gi|194172857|ref|NC_003028.3|	278484 R	194172857	446502528		SP_RS01485	278326..278565		Derived by automated computational analysis using gene prediction method: Protein Homology.	membrane protein	WP_000580382.1		CDS
1842	AAGTC.CCTCT	0	NotInAnnotatedGenome
1843	AAGTC.CGAGA	0	NotInAnnotatedGenome
1844	AAGTC.CGTAT	0	OnProtein	R	CGA_CGG_CGT	43	RefSPS	gi|194172857|ref|NC_003028.3|	1522852 R	194172857	447129130		SP_RS08000	1522724..1523197		Derived by automated computational analysis using gene prediction method: Protein Homology.	transposase	WP_001206386.1		CDS
1844	AAGTC.CGTAT	0	OnProtein	R	CGA_CGG_CGT	43	RefSPS	gi|194172857|ref|NC_003028.3|	999550 R	194172857	447129130		SP_RS08000	1522724..1523197		Derived by automated computational analysis using gene prediction method: Protein Homology.	transposase	WP_001206386.1		CDS
1845	AAGTC.CGTTC	0	NotInAnnotatedGenome
1846	AAGTC.CTAGA	0	NotInAnnotatedGenome
1847	AAGTC.CTCAT	0	OnProtein	S	TCG_TCT	39	RefSPS	gi|194172857|ref|NC_003028.3|	1244242 R	194172857	445989313		SP_RS06480	complement(1243777..1244358)		Derived by automated computational analysis using gene prediction method: Protein Homology.	hypothetical protein	WP_000067168.1		CDS
1848	AAGTC.CTCGC	0	NotInAnnotatedGenome
1849	AAGTC.CTGGG	0	OnProtein	R	AGA_CGA	620	RefSPS	gi|194172857|ref|NC_003028.3|	848945 R	194172857	446483684		SP_RS04415	847088..850189	dnaE	Catalyzes DNA-template-directed extension of the 3'-end of a DNA strand by one nucleotide at a time. Proposed to be responsible for the synthesis of the lagging strand. In the low GC gram positive bacteria this enzyme is less processive and more error prone than its counterpart in other bacteria; Derived by automated computational analysis using gene prediction method: Protein Homology.	DNA polymerase III subunit alpha	WP_000561538.1		CDS
1850	AAGTC.CTTAT	0	NotInAnnotatedGenome
1851	AAGTC.CTTTG	0	NotInAnnotatedGenome
1852	AAGTC.GATCA	0	NotInAnnotatedGenome
1853	AAGTC.GATTA	1	OnProtein	P_Q	CAG_CCG	129	RefSPS	gi|194172857|ref|NC_003028.3|	1138612 R	194172857	446666473		SP_RS05920	complement(1138122..1138997)		Derived by automated computational analysis using gene prediction method: Protein Homology.	geranyltranstransferase	WP_000743819.1		CDS
1854	AAGTC.GCACG	0	OnProtein	A	GCG_GCT	89	RefSPS	gi|194172857|ref|NC_003028.3|	1429758 F	194172857	446730958		SP_RS07495	complement(1429407..1430024)		Derived by automated computational analysis using gene prediction method: Protein Homology.	hypothetical protein	WP_000808214.1		CDS
1855	AAGTC.GCTCG	0	NotInAnnotatedGenome
1856	AAGTC.GCTCT	0	NotInAnnotatedGenome
1857	AAGTC.GCTGG	0	NotInAnnotatedGenome
1858	AAGTC.GGCAC	0	OnProtein	P	CCA_CCT	313	RefSPS	gi|194172857|ref|NC_003028.3|	1509912 F	194172857	446677317		SP_RS07930	complement(1509747..1510850)		Derived by automated computational analysis using gene prediction method: Protein Homology.	FAD-dependent oxidoreductase	WP_000754663.1		CDS
1859	AAGTC.GGGCA	1	OnProtein	P_Q	CAG_CCG	243	RefSPS	gi|194172857|ref|NC_003028.3|	1298999 R	194172857	446685139		SP_RS06745	complement(1298872..1299726)		Derived by automated computational analysis using gene prediction method: Protein Homology.	shikimate dehydrogenase	WP_000762485.1		CDS
1859	AAGTC.GGGCA	1	OnProtein	P_Q	CAG_CCG	243	RefSPS	gi|194172857|ref|NC_003028.3|	777118 R	194172857	446685139		SP_RS06745	complement(1298872..1299726)		Derived by automated computational analysis using gene prediction method: Protein Homology.	shikimate dehydrogenase	WP_000762485.1		CDS
1860	AAGTC.GTAGA	0	NotInAnnotatedGenome
1861	AAGTC.GTGTA	0	OnProtein	T	ACC_ACT	65	RefSPS	gi|194172857|ref|NC_003028.3|	1998984 R	194172857	446337248		SP_RS10645	1998790..1999806		Derived by automated computational analysis using gene prediction method: Protein Homology.	glycerol-3-phosphate dehydrogenase (NAD(P)(+))	WP_000415103.1		CDS
1862	AAGTC.TAACG	0	NotInAnnotatedGenome
1863	AAGTC.TAACT	0	NotInAnnotatedGenome
1864	AAGTC.TAGCG	0	NotInAnnotatedGenome
1865	AAGTC.TATAG	0	UnannotatedRegion
1866	AAGTC.TCGGC	0	NotInAnnotatedGenome
1867	AAGTC.TGTAT	0	NotInAnnotatedGenome
1868	AAGTC.TTAGT	0	NotInAnnotatedGenome
1869	AAGTG.AAGCC	0	NotInAnnotatedGenome
1870	AAGTG.AATGG	0	NotInAnnotatedGenome
1871	AAGTG.AGCGC	1	OnProtein	E_G	GAA_GGA	624	RefSPS	gi|194172857|ref|NC_003028.3|	75631 F	194172857	446010274		SP_RS00380	73761..79331		Derived by automated computational analysis using gene prediction method: Protein Homology.	zinc metalloprotease ZmpC	WP_000088129.1		CDS
1872	AAGTG.AGTCC	0	NotInAnnotatedGenome
1873	AAGTG.AGTCG	1	OnProtein	A_T	ACA_GCA	125	RefSPS	gi|194172857|ref|NC_003028.3|	292088 F	194172857	446089439		SP_RS01540	complement(291831..292460)		catalyzes the formation of pyruvate and glyoxylate from 4-hydroxy-2-oxoglutarate; or pyruvate and D-glyceraldehyde 3-phosphate from 2-dehydro-3-deoxy-D-glyconate 6-phosphate; Derived by automated computational analysis using gene prediction method: Protein Homology.	bifunctional 2-keto-4-hydroxyglutarate aldolase/2-keto-3-deoxy-6-phosphogluconate aldolase	WP_000167294.1		CDS
1874	AAGTG.ATAGG	0	NotInAnnotatedGenome
[truncated: 29,147 more rows]

## Sheet: All-SNP-annotations
LocusNum	Context	Allele	Position Strand	ID	AnnotationType	AminoAcid	Codon	PeptideContext
0	AAAAA.CCCCG	T	230989 R	RefSPS	gi|194172857|ref|NC_003028.3|	UnannotatedRegion
0	AAAAA.CCCCG	G	x	SPS10		UnannotatedRegion
0	AAAAA.CCCCG	G	x	SPS7		UnannotatedRegion
0	AAAAA.CCCCG	G	x	SPS9		UnannotatedRegion
1	AAAAA.CGATC	C	x	SPS1		NotInAnnotatedGenome
1	AAAAA.CGATC	T	x	SPS10		NotInAnnotatedGenome
1	AAAAA.CGATC	G	x	SPS9		NotInAnnotatedGenome
2	AAAAA.CTTCG	G	x	SPS1		NotInAnnotatedGenome
2	AAAAA.CTTCG	A	x	SPS2		NotInAnnotatedGenome
3	AAAAA.GATCG	C	1408739 R	RefSPS	gi|194172857|ref|NC_003028.3|	OnProtein	N	AAC	ND
3	AAAAA.GATCG	T	x	SPS1		OnProtein	N	AAT	ND
3	AAAAA.GATCG	T	x	SPS2		OnProtein	N	AAT	ND
3	AAAAA.GATCG	C	x	SPS8		OnProtein	N	AAC	ND
4	AAAAA.GCCCG	C	x	SPS1		NotInAnnotatedGenome
4	AAAAA.GCCCG	C	x	SPS10		NotInAnnotatedGenome
4	AAAAA.GCCCG	T	x	SPS2		NotInAnnotatedGenome
4	AAAAA.GCCCG	C	x	SPS8		NotInAnnotatedGenome
4	AAAAA.GCCCG	C	x	SPS9		NotInAnnotatedGenome
5	AAAAA.GCGTC	A	1693306 F	RefSPS	gi|194172857|ref|NC_003028.3|	OnProtein	A	GCT	AF
5	AAAAA.GCGTC	T	x	SPS10		OnProtein	A	GCA	AF
5	AAAAA.GCGTC	A	x	SPS8		OnProtein	A	GCT	AF
6	AAAAA.GGCCC	G	634277 R	RefSPS	gi|194172857|ref|NC_003028.3|	OnProtein	L	CTT	ALF
6	AAAAA.GGCCC	G	x	SPS10		OnProtein	L	CTT	ALF
6	AAAAA.GGCCC	G	x	SPS3		OnProtein	L	CTT	ALF
6	AAAAA.GGCCC	G	x	SPS6		OnProtein	L	CTT	ALF
6	AAAAA.GGCCC	T	x	SPS7		OnProtein	I	ATT	AIF
7	AAAAC.AAACG	C	x	SPS1		NotInAnnotatedGenome
7	AAAAC.AAACG	C	x	SPS2		NotInAnnotatedGenome
7	AAAAC.AAACG	T	x	SPS5		NotInAnnotatedGenome
8	AAAAC.ACCCG	G	x	SPS7		NotInAnnotatedGenome
8	AAAAC.ACCCG	T	x	SPS9		NotInAnnotatedGenome
9	AAAAC.AGTGC	G	1930318 R	RefSPS	gi|194172857|ref|NC_003028.3|	UnannotatedRegion
9	AAAAC.AGTGC	A	x	SPS10		UnannotatedRegion
9	AAAAC.AGTGC	G	x	SPS3		UnannotatedRegion
9	AAAAC.AGTGC	G	x	SPS4		UnannotatedRegion
9	AAAAC.AGTGC	G	x	SPS5		UnannotatedRegion
9	AAAAC.AGTGC	G	x	SPS6		UnannotatedRegion
9	AAAAC.AGTGC	G	x	SPS8		UnannotatedRegion
10	AAAAC.ATGGG	C	x	SPS1		NotInAnnotatedGenome
10	AAAAC.ATGGG	A	x	SPS8		NotInAnnotatedGenome
11	AAAAC.CCCGT	G	x	SPS3		NotInAnnotatedGenome
11	AAAAC.CCCGT	G	x	SPS6		NotInAnnotatedGenome
11	AAAAC.CCCGT	G	x	SPS8		NotInAnnotatedGenome
11	AAAAC.CCCGT	A	x	SPS9		NotInAnnotatedGenome
12	AAAAC.CCGTC	G	x	SPS1		NotInAnnotatedGenome
12	AAAAC.CCGTC	C	x	SPS3		NotInAnnotatedGenome
12	AAAAC.CCGTC	C	x	SPS4		NotInAnnotatedGenome
12	AAAAC.CCGTC	C	x	SPS6		NotInAnnotatedGenome
12	AAAAC.CCGTC	C	x	SPS9		NotInAnnotatedGenome
13	AAAAC.CCTGG	A	x	SPS1		NotInAnnotatedGenome
13	AAAAC.CCTGG	C	x	SPS2		NotInAnnotatedGenome
13	AAAAC.CCTGG	A	x	SPS3		NotInAnnotatedGenome
13	AAAAC.CCTGG	A	x	SPS4		NotInAnnotatedGenome
13	AAAAC.CCTGG	A	x	SPS5		NotInAnnotatedGenome
13	AAAAC.CCTGG	A	x	SPS6		NotInAnnotatedGenome
14	AAAAC.CGCAC	T	1176973 R	RefSPS	gi|194172857|ref|NC_003028.3|	OnProtein	T	ACT	TR
14	AAAAC.CGCAC	G	x	SPS3		OnProtein	T	ACG	TR
14	AAAAC.CGCAC	G	x	SPS5		OnProtein	T	ACG	TR
14	AAAAC.CGCAC	G	x	SPS6		OnProtein	T	ACG	TR
14	AAAAC.CGCAC	T	x	SPS7		OnProtein	T	ACT	TR
14	AAAAC.CGCAC	T	x	SPS8		OnProtein	T	ACT	TR
14	AAAAC.CGCAC	T	x	SPS9		OnProtein	T	ACT	TR
15	AAAAC.CGCCC	G	1275614 F	RefSPS	gi|194172857|ref|NC_003028.3|	UnannotatedRegion
15	AAAAC.CGCCC	A	x	SPS1		UnannotatedRegion
15	AAAAC.CGCCC	G	x	SPS10		UnannotatedRegion
15	AAAAC.CGCCC	A	x	SPS2		UnannotatedRegion
15	AAAAC.CGCCC	G	x	SPS3		UnannotatedRegion
15	AAAAC.CGCCC	G	x	SPS4		UnannotatedRegion
15	AAAAC.CGCCC	G	x	SPS5		UnannotatedRegion
15	AAAAC.CGCCC	G	x	SPS6		UnannotatedRegion
15	AAAAC.CGCCC	G	x	SPS7		UnannotatedRegion
15	AAAAC.CGCCC	G	x	SPS9		UnannotatedRegion
16	AAAAC.CGCCT	T	x	SPS10		NotInAnnotatedGenome
16	AAAAC.CGCCT	A	x	SPS2		NotInAnnotatedGenome
16	AAAAC.CGCCT	T	x	SPS9		NotInAnnotatedGenome
17	AAAAC.CGCTG	A	x	SPS1		NotInAnnotatedGenome
17	AAAAC.CGCTG	G	x	SPS7		NotInAnnotatedGenome
18	AAAAC.CGGTA	T	x	SPS3		NotInAnnotatedGenome
18	AAAAC.CGGTA	A	x	SPS5		NotInAnnotatedGenome
18	AAAAC.CGGTA	T	x	SPS6		NotInAnnotatedGenome
18	AAAAC.CGGTA	A	x	SPS8		NotInAnnotatedGenome
19	AAAAC.CGTCT	G	x	SPS10		NotInAnnotatedGenome
19	AAAAC.CGTCT	G	x	SPS7		NotInAnnotatedGenome
19	AAAAC.CGTCT	A	x	SPS8		NotInAnnotatedGenome
19	AAAAC.CGTCT	G	x	SPS9		NotInAnnotatedGenome
20	AAAAC.CTAGG	C	897249 F	RefSPS	gi|194172857|ref|NC_003028.3|	OnProtein	T	ACC	TL
20	AAAAC.CTAGG	A	x	SPS4		OnProtein	T	ACA	TL
20	AAAAC.CTAGG	A	x	SPS5		OnProtein	T	ACA	TL
20	AAAAC.CTAGG	A	x	SPS6		OnProtein	T	ACA	TL
20	AAAAC.CTAGG	C	x	SPS7		OnProtein	T	ACC	TL
20	AAAAC.CTAGG	C	x	SPS9		OnProtein	T	ACC	TL
21	AAAAC.CTGCC	A	460050 R	RefSPS	gi|194172857|ref|NC_003028.3|	OnProtein	T	ACT	NTA
21	AAAAC.CTGCC	C	x	SPS1		OnProtein	P	CCT	NPA
21	AAAAC.CTGCC	A	x	SPS8		OnProtein	T	ACT	NTA
22	AAAAC.GATCA	A	x	SPS1		NotInAnnotatedGenome
22	AAAAC.GATCA	A	x	SPS2		NotInAnnotatedGenome
22	AAAAC.GATCA	C	x	SPS7		NotInAnnotatedGenome
23	AAAAC.GCGAA	A	494304 R	RefSPS	gi|194172857|ref|NC_003028.3|	UnannotatedRegion
23	AAAAC.GCGAA	T	x	SPS7		UnannotatedRegion
23	AAAAC.GCGAA	A	x	SPS8		UnannotatedRegion
23	AAAAC.GCGAA	A	x	SPS9		UnannotatedRegion
24	AAAAC.GGGCG	T	918962 R	RefSPS	gi|194172857|ref|NC_003028.3|	OnProtein	Q	CAG	AQF
24	AAAAC.GGGCG	T	x	SPS2		OnProtein	Q	CAG	AQF
24	AAAAC.GGGCG	G	x	SPS3		OnProtein	P	CCG	APF
24	AAAAC.GGGCG	G	x	SPS4		OnProtein	P	CCG	APF
24	AAAAC.GGGCG	G	x	SPS5		OnProtein	P	CCG	APF
24	AAAAC.GGGCG	G	x	SPS6		OnProtein	P	CCG	APF
24	AAAAC.GGGCG	T	x	SPS8		OnProtein	Q	CAG	AQF
24	AAAAC.GGGCG	T	x	SPS9		OnProtein	Q	CAG	AQF
25	AAAAC.GTGTA	A	438968 F	RefSPS	gi|194172857|ref|NC_003028.3|	OnProtein	T	ACA	TV
25	AAAAC.GTGTA	A	x	SPS3		OnProtein	T	ACA	TV
25	AAAAC.GTGTA	A	x	SPS4		OnProtein	T	ACA	TV
25	AAAAC.GTGTA	A	x	SPS5		OnProtein	T	ACA	TV
25	AAAAC.GTGTA	A	x	SPS6		OnProtein	T	ACA	TV
25	AAAAC.GTGTA	A	x	SPS7		OnProtein	T	ACA	TV
25	AAAAC.GTGTA	T	x	SPS8		OnProtein	T	ACT	TV
26	AAAAC.TAACG	C	x	SPS10		NotInAnnotatedGenome
26	AAAAC.TAACG	T	x	SPS6		NotInAnnotatedGenome
26	AAAAC.TAACG	C	x	SPS7		NotInAnnotatedGenome
26	AAAAC.TAACG	C	x	SPS8		NotInAnnotatedGenome
26	AAAAC.TAACG	C	x	SPS9		NotInAnnotatedGenome
27	AAAAC.TAAGC	A	1421485 F	RefSPS	gi|194172857|ref|NC_003028.3|	OnProtein	Y	TAT	YV
27	AAAAC.TAAGC	A	2069203 R	RefSPS	gi|194172857|ref|NC_003028.3|	OnProtein	Y	TAT	YV
27	AAAAC.TAAGC	T	x	SPS1		OnProtein	*	TAA	*V
28	AAAAC.TACCC	T	2103248 R	RefSPS	gi|194172857|ref|NC_003028.3|	OnProtein	T	ACT	TY
28	AAAAC.TACCC	A	x	SPS10		OnProtein	T	ACA	TY
28	AAAAC.TACCC	T	x	SPS7		OnProtein	T	ACT	TY
28	AAAAC.TACCC	T	x	SPS9		OnProtein	T	ACT	TY
29	AAAAC.TTCGG	A	x	SPS1		NotInAnnotatedGenome
29	AAAAC.TTCGG	T	x	SPS10		NotInAnnotatedGenome
29	AAAAC.TTCGG	A	x	SPS3		NotInAnnotatedGenome
29	AAAAC.TTCGG	A	x	SPS5		NotInAnnotatedGenome
29	AAAAC.TTCGG	A	x	SPS6		NotInAnnotatedGenome
30	AAAAG.CACGA	T	x	SPS1		NotInAnnotatedGenome
30	AAAAG.CACGA	T	x	SPS2		NotInAnnotatedGenome
30	AAAAG.CACGA	A	x	SPS4		NotInAnnotatedGenome
30	AAAAG.CACGA	A	x	SPS6		NotInAnnotatedGenome
31	AAAAG.CCCGT	T	x	SPS1		NotInAnnotatedGenome
31	AAAAG.CCCGT	G	x	SPS2		NotInAnnotatedGenome
32	AAAAG.CGAAC	G	x	SPS1		NotInAnnotatedGenome
32	AAAAG.CGAAC	C	x	SPS2		NotInAnnotatedGenome
33	AAAAG.CGGAT	C	x	SPS1		NotInAnnotatedGenome
33	AAAAG.CGGAT	A	x	SPS2		NotInAnnotatedGenome
33	AAAAG.CGGAT	C	x	SPS8		NotInAnnotatedGenome
33	AAAAG.CGGAT	C	x	SPS9		NotInAnnotatedGenome
34	AAAAG.CGGTC	A	x	SPS10		NotInAnnotatedGenome
34	AAAAG.CGGTC	C	x	SPS6		NotInAnnotatedGenome
34	AAAAG.CGGTC	A	x	SPS8		NotInAnnotatedGenome
35	AAAAG.CTCCG	G	x	SPS10		NotInAnnotatedGenome
35	AAAAG.CTCCG	G	x	SPS3		NotInAnnotatedGenome
35	AAAAG.CTCCG	G	x	SPS4		NotInAnnotatedGenome
35	AAAAG.CTCCG	G	x	SPS5		NotInAnnotatedGenome
35	AAAAG.CTCCG	G	x	SPS6		NotInAnnotatedGenome
35	AAAAG.CTCCG	T	x	SPS8		NotInAnnotatedGenome
35	AAAAG.CTCCG	G	x	SPS9		NotInAnnotatedGenome
36	AAAAG.GCACT	T	291323 F	RefSPS	gi|194172857|ref|NC_003028.3|	NotProteinCoding
36	AAAAG.GCACT	C	x	SPS1		NotProteinCoding
37	AAAAG.GCCAC	A	x	SPS10		NotInAnnotatedGenome
37	AAAAG.GCCAC	G	x	SPS7		NotInAnnotatedGenome
37	AAAAG.GCCAC	A	x	SPS8		NotInAnnotatedGenome
37	AAAAG.GCCAC	A	x	SPS9		NotInAnnotatedGenome
38	AAAAG.GCCCC	G	x	SPS3		NotInAnnotatedGenome
38	AAAAG.GCCCC	G	x	SPS4		NotInAnnotatedGenome
38	AAAAG.GCCCC	G	x	SPS5		NotInAnnotatedGenome
38	AAAAG.GCCCC	G	x	SPS6		NotInAnnotatedGenome
38	AAAAG.GCCCC	A	x	SPS7		NotInAnnotatedGenome
39	AAAAG.GCGCA	T	2000898 R	RefSPS	gi|194172857|ref|NC_003028.3|	UnannotatedRegion
39	AAAAG.GCGCA	A	x	SPS9		UnannotatedRegion
40	AAAAG.GGCAC	T	2068477 R	RefSPS	gi|194172857|ref|NC_003028.3|	OnProtein	T	ACT	ATF
40	AAAAG.GGCAC	T	439395 R	RefSPS	gi|194172857|ref|NC_003028.3|	OnProtein	T	ACT	ATF
40	AAAAG.GGCAC	A	x	SPS1		OnProtein	S	TCT	ASF
40	AAAAG.GGCAC	T	x	SPS3		OnProtein	T	ACT	ATF
40	AAAAG.GGCAC	T	x	SPS4		OnProtein	T	ACT	ATF
40	AAAAG.GGCAC	T	x	SPS5		OnProtein	T	ACT	ATF
40	AAAAG.GGCAC	T	x	SPS6		OnProtein	T	ACT	ATF
41	AAAAG.GGCGC	A	1345673 R	RefSPS	gi|194172857|ref|NC_003028.3|	UnannotatedRegion
41	AAAAG.GGCGC	A	x	SPS10		UnannotatedRegion
41	AAAAG.GGCGC	G	x	SPS6		UnannotatedRegion
41	AAAAG.GGCGC	A	x	SPS9		UnannotatedRegion
42	AAAAG.GTAGT	G	1069123 F	RefSPS	gi|194172857|ref|NC_003028.3|	UnannotatedRegion
42	AAAAG.GTAGT	C	x	SPS10		UnannotatedRegion
42	AAAAG.GTAGT	C	x	SPS3		UnannotatedRegion
42	AAAAG.GTAGT	C	x	SPS5		UnannotatedRegion
42	AAAAG.GTAGT	T	x	SPS7		UnannotatedRegion
43	AAAAG.GTCGG	C	x	SPS10		NotInAnnotatedGenome
43	AAAAG.GTCGG	C	x	SPS3		NotInAnnotatedGenome
43	AAAAG.GTCGG	C	x	SPS4		NotInAnnotatedGenome
43	AAAAG.GTCGG	C	x	SPS6		NotInAnnotatedGenome
43	AAAAG.GTCGG	A	x	SPS7		NotInAnnotatedGenome
43	AAAAG.GTCGG	C	x	SPS8		NotInAnnotatedGenome
44	AAAAG.TCGAC	G	x	SPS2		NotInAnnotatedGenome
44	AAAAG.TCGAC	A	x	SPS3		NotInAnnotatedGenome
44	AAAAG.TCGAC	A	x	SPS4		NotInAnnotatedGenome
44	AAAAG.TCGAC	A	x	SPS5		NotInAnnotatedGenome
44	AAAAG.TCGAC	A	x	SPS6		NotInAnnotatedGenome
45	AAAAG.TCGAG	A	x	SPS1		NotInAnnotatedGenome
45	AAAAG.TCGAG	C	x	SPS2		NotInAnnotatedGenome
46	AAAAG.TCTCG	G	x	SPS3		NotInAnnotatedGenome
46	AAAAG.TCTCG	G	x	SPS4		NotInAnnotatedGenome
46	AAAAG.TCTCG	G	x	SPS5		NotInAnnotatedGenome
46	AAAAG.TCTCG	G	x	SPS6		NotInAnnotatedGenome
46	AAAAG.TCTCG	G	x	SPS7		NotInAnnotatedGenome
46	AAAAG.TCTCG	C	x	SPS8		NotInAnnotatedGenome
46	AAAAG.TCTCG	G	x	SPS9		NotInAnnotatedGenome
47	AAAAG.TGCAT	A	x	SPS1		NotInAnnotatedGenome
47	AAAAG.TGCAT	A	x	SPS2		NotInAnnotatedGenome
47	AAAAG.TGCAT	G	x	SPS8		NotInAnnotatedGenome
48	AAAAT.ACCCG	C	x	SPS4		NotInAnnotatedGenome
48	AAAAT.ACCCG	C	x	SPS5		NotInAnnotatedGenome
48	AAAAT.ACCCG	C	x	SPS6		NotInAnnotatedGenome
48	AAAAT.ACCCG	T	x	SPS9		NotInAnnotatedGenome
49	AAAAT.ACGCT	A	x	SPS1		NotInAnnotatedGenome
49	AAAAT.ACGCT	T	x	SPS2		NotInAnnotatedGenome
50	AAAAT.CCCGG	G	x	SPS10		NotInAnnotatedGenome
50	AAAAT.CCCGG	G	x	SPS2		NotInAnnotatedGenome
50	AAAAT.CCCGG	C	x	SPS7		NotInAnnotatedGenome
50	AAAAT.CCCGG	G	x	SPS8		NotInAnnotatedGenome
50	AAAAT.CCCGG	G	x	SPS9		NotInAnnotatedGenome
51	AAAAT.CCGAG	T	234982 R	RefSPS	gi|194172857|ref|NC_003028.3|	OnProtein	G	GGA	GI
51	AAAAT.CCGAG	A	x	SPS9		OnProtein	G	GGT	GI
52	AAAAT.CCGCC	A	1464638 F	RefSPS	gi|194172857|ref|NC_003028.3|	OnProtein	G	GGT	GI
52	AAAAT.CCGCC	A	x	SPS3		OnProtein	G	GGT	GI
52	AAAAT.CCGCC	A	x	SPS4		OnProtein	G	GGT	GI
52	AAAAT.CCGCC	A	x	SPS5		OnProtein	G	GGT	GI
52	AAAAT.CCGCC	A	x	SPS6		OnProtein	G	GGT	GI
52	AAAAT.CCGCC	T	x	SPS8		OnProtein	G	GGA	GI
53	AAAAT.CGGGC	C	x	SPS1		NotInAnnotatedGenome
53	AAAAT.CGGGC	C	x	SPS10		NotInAnnotatedGenome
53	AAAAT.CGGGC	C	x	SPS3		NotInAnnotatedGenome
53	AAAAT.CGGGC	C	x	SPS4		NotInAnnotatedGenome
53	AAAAT.CGGGC	C	x	SPS5		NotInAnnotatedGenome
53	AAAAT.CGGGC	C	x	SPS6		NotInAnnotatedGenome
53	AAAAT.CGGGC	A	x	SPS7		NotInAnnotatedGenome
53	AAAAT.CGGGC	A	x	SPS8		NotInAnnotatedGenome
53	AAAAT.CGGGC	C	x	SPS9		NotInAnnotatedGenome
54	AAAAT.CTCGC	A	x	SPS10		NotInAnnotatedGenome
54	AAAAT.CTCGC	C	x	SPS2		NotInAnnotatedGenome
54	AAAAT.CTCGC	T	x	SPS9		NotInAnnotatedGenome
55	AAAAT.GATCG	A	x	SPS1		NotInAnnotatedGenome
55	AAAAT.GATCG	G	x	SPS4		NotInAnnotatedGenome
55	AAAAT.GATCG	G	x	SPS5		NotInAnnotatedGenome
55	AAAAT.GATCG	G	x	SPS9		NotInAnnotatedGenome
56	AAAAT.GCGTG	A	x	SPS2		NotInAnnotatedGenome
56	AAAAT.GCGTG	A	x	SPS7		NotInAnnotatedGenome
56	AAAAT.GCGTG	C	x	SPS8		NotInAnnotatedGenome
57	AAAAT.GGCCC	C	461781 F	RefSPS	gi|194172857|ref|NC_003028.3|	OnProtein	D	GAT	ADF
57	AAAAT.GGCCC	A	x	SPS1		OnProtein	Y	TAT	AYF
58	AAAAT.GGCGC	T	1639166 R	RefSPS	gi|194172857|ref|NC_003028.3|	OnProtein	L	TTG	KLA
58	AAAAT.GGCGC	G	x	SPS1		OnProtein	W	TGG	KWA
58	AAAAT.GGCGC	G	x	SPS2		OnProtein	W	TGG	KWA
58	AAAAT.GGCGC	T	x	SPS3		OnProtein	L	TTG	KLA
58	AAAAT.GGCGC	T	x	SPS4		OnProtein	L	TTG	KLA
58	AAAAT.GGCGC	T	x	SPS5		OnProtein	L	TTG	KLA
58	AAAAT.GGCGC	T	x	SPS6		OnProtein	L	TTG	KLA
58	AAAAT.GGCGC	T	x	SPS7		OnProtein	L	TTG	KLA
59	AAAAT.TAACG	T	859745 F	RefSPS	gi|194172857|ref|NC_003028.3|	OnProtein	L	TTA	NLT
59	AAAAT.TAACG	T	x	SPS1		OnProtein	L	TTA	NLT
59	AAAAT.TAACG	T	x	SPS10		OnProtein	L	TTA	NLT
59	AAAAT.TAACG	T	x	SPS2		OnProtein	L	TTA	NLT
59	AAAAT.TAACG	G	x	SPS9		OnProtein	V	GTA	NVT
60	AAAAT.TACGC	C	x	SPS2		NotInAnnotatedGenome
60	AAAAT.TACGC	T	x	SPS3		NotInAnnotatedGenome
60	AAAAT.TACGC	T	x	SPS4		NotInAnnotatedGenome
60	AAAAT.TACGC	T	x	SPS5		NotInAnnotatedGenome
60	AAAAT.TACGC	T	x	SPS6		NotInAnnotatedGenome
60	AAAAT.TACGC	T	x	SPS8		NotInAnnotatedGenome
61	AAAAT.TCGGG	A	x	SPS1		NotInAnnotatedGenome
61	AAAAT.TCGGG	A	x	SPS2		NotInAnnotatedGenome
61	AAAAT.TCGGG	C	x	SPS3		NotInAnnotatedGenome
61	AAAAT.TCGGG	C	x	SPS4		NotInAnnotatedGenome
61	AAAAT.TCGGG	C	x	SPS5		NotInAnnotatedGenome
61	AAAAT.TCGGG	C	x	SPS6		NotInAnnotatedGenome
62	AAACA.AACGG	A	x	SPS10		NotInAnnotatedGenome
62	AAACA.AACGG	T	x	SPS3		NotInAnnotatedGenome
62	AAACA.AACGG	T	x	SPS4		NotInAnnotatedGenome
62	AAACA.AACGG	T	x	SPS5		NotInAnnotatedGenome
62	AAACA.AACGG	T	x	SPS6		NotInAnnotatedGenome
62	AAACA.AACGG	T	x	SPS7		NotInAnnotatedGenome
62	AAACA.AACGG	T	x	SPS8		NotInAnnotatedGenome
63	AAACA.ACCAC	A	x	SPS2		NotInAnnotatedGenome
63	AAACA.ACCAC	T	x	SPS3		NotInAnnotatedGenome
63	AAACA.ACCAC	T	x	SPS4		NotInAnnotatedGenome
63	AAACA.ACCAC	T	x	SPS5		NotInAnnotatedGenome
63	AAACA.ACCAC	T	x	SPS6		NotInAnnotatedGenome
63	AAACA.ACCAC	T	x	SPS9		NotInAnnotatedGenome
64	AAACA.ACCTA	C	75471 F	RefSPS	gi|194172857|ref|NC_003028.3|	OnProtein	H	CAC	THL
64	AAACA.ACCTA	T	x	SPS10		OnProtein	Y	TAC	TYL
64	AAACA.ACCTA	T	x	SPS7		OnProtein	Y	TAC	TYL
64	AAACA.ACCTA	T	x	SPS8		OnProtein	Y	TAC	TYL
64	AAACA.ACCTA	T	x	SPS9		OnProtein	Y	TAC	TYL
65	AAACA.ACGTG	G	39052 F	RefSPS	gi|194172857|ref|NC_003028.3|	OnProtein	D	GAC	TDV
65	AAACA.ACGTG	T	x	SPS10		OnProtein	Y	TAC	TYV
65	AAACA.ACGTG	T	x	SPS2		OnProtein	Y	TAC	TYV
65	AAACA.ACGTG	G	x	SPS3		OnProtein	D	GAC	TDV
65	AAACA.ACGTG	G	x	SPS5		OnProtein	D	GAC	TDV
65	AAACA.ACGTG	T	x	SPS7		OnProtein	Y	TAC	TYV
66	AAACA.ACTAC	A	284135 R	RefSPS	gi|194172857|ref|NC_003028.3|	UnannotatedRegion
66	AAACA.ACTAC	G	x	SPS2		UnannotatedRegion
67	AAACA.ACTGT	A	517337 F	RefSPS	gi|194172857|ref|NC_003028.3|	OnProtein	K	AAA	NKL
67	AAACA.ACTGT	A	x	SPS1		OnProtein	K	AAA	NKL
67	AAACA.ACTGT	G	x	SPS9		OnProtein	R	AGA	NRL
68	AAACA.AGCAC	T	73064 R	RefSPS	gi|194172857|ref|NC_003028.3|	OnProtein	M	ATG	AMF
68	AAACA.AGCAC	C	x	SPS10		OnProtein	V	GTG	AVF
68	AAACA.AGCAC	C	x	SPS7		OnProtein	V	GTG	AVF
69	AAACA.AGCAG	A	x	SPS1		NotInAnnotatedGenome
69	AAACA.AGCAG	A	x	SPS2		NotInAnnotatedGenome
69	AAACA.AGCAG	T	x	SPS8		NotInAnnotatedGenome
70	AAACA.ATAGG	G	2080064 F	RefSPS	gi|194172857|ref|NC_003028.3|	OnProtein	I	ATC	IC
70	AAACA.ATAGG	A	x	SPS1		OnProtein	I	ATT	IC
70	AAACA.ATAGG	A	x	SPS2		OnProtein	I	ATT	IC
70	AAACA.ATAGG	G	x	SPS3		OnProtein	I	ATC	IC
70	AAACA.ATAGG	G	x	SPS5		OnProtein	I	ATC	IC
71	AAACA.CAGCC	C	193377 R	RefSPS	gi|194172857|ref|NC_003028.3|	UnannotatedRegion
71	AAACA.CAGCC	T	x	SPS1		UnannotatedRegion
71	AAACA.CAGCC	C	x	SPS8		UnannotatedRegion
72	AAACA.CAGTG	C	x	SPS10		NotInAnnotatedGenome
72	AAACA.CAGTG	C	x	SPS3		NotInAnnotatedGenome
72	AAACA.CAGTG	C	x	SPS4		NotInAnnotatedGenome
72	AAACA.CAGTG	C	x	SPS5		NotInAnnotatedGenome
72	AAACA.CAGTG	A	x	SPS7		NotInAnnotatedGenome
72	AAACA.CAGTG	C	x	SPS8		NotInAnnotatedGenome
73	AAACA.CCGCC	A	2088714 F	RefSPS	gi|194172857|ref|NC_003028.3|	OnProtein	V	GTT	AVV
73	AAACA.CCGCC	A	x	SPS10		OnProtein	V	GTT	AVV
73	AAACA.CCGCC	T	x	SPS2		OnProtein	D	GAT	ADV
73	AAACA.CCGCC	A	x	SPS3		OnProtein	V	GTT	AVV
73	AAACA.CCGCC	A	x	SPS4		OnProtein	V	GTT	AVV
73	AAACA.CCGCC	A	x	SPS5		OnProtein	V	GTT	AVV
73	AAACA.CCGCC	A	x	SPS6		OnProtein	V	GTT	AVV
73	AAACA.CCGCC	A	x	SPS7		OnProtein	V	GTT	AVV
73	AAACA.CCGCC	A	x	SPS8		OnProtein	V	GTT	AVV
73	AAACA.CCGCC	A	x	SPS9		OnProtein	V	GTT	AVV
74	AAACA.CGGAA	G	x	SPS1		NotInAnnotatedGenome
74	AAACA.CGGAA	C	x	SPS9		NotInAnnotatedGenome
75	AAACA.CGGAC	G	1169423 R	RefSPS	gi|194172857|ref|NC_003028.3|	OnProtein	Q	CAG	QR
75	AAACA.CGGAC	A	x	SPS4		OnProtein	Q	CAA	QR
75	AAACA.CGGAC	A	x	SPS5		OnProtein	Q	CAA	QR
75	AAACA.CGGAC	A	x	SPS6		OnProtein	Q	CAA	QR
75	AAACA.CGGAC	G	x	SPS7		OnProtein	Q	CAG	QR
75	AAACA.CGGAC	A	x	SPS8		OnProtein	Q	CAA	QR
76	AAACA.CGGAG	G	x	SPS1		NotInAnnotatedGenome
76	AAACA.CGGAG	T	x	SPS7		NotInAnnotatedGenome
77	AAACA.GACTG	G	x	SPS1		NotInAnnotatedGenome
77	AAACA.GACTG	A	x	SPS2		NotInAnnotatedGenome
78	AAACA.GCGAG	A	1751657 F	RefSPS	gi|194172857|ref|NC_003028.3|	OnProtein	L	TTG	RLF
78	AAACA.GCGAG	A	540664 R	RefSPS	gi|194172857|ref|NC_003028.3|	OnProtein	L	TTG	RLF
78	AAACA.GCGAG	A	x	SPS1		OnProtein	L	TTG	RLF
78	AAACA.GCGAG	A	x	SPS10		OnProtein	L	TTG	RLF
78	AAACA.GCGAG	G	x	SPS2		OnProtein	L	CTG	RLF
78	AAACA.GCGAG	A	x	SPS3		OnProtein	L	TTG	RLF
78	AAACA.GCGAG	A	x	SPS4		OnProtein	L	TTG	RLF
78	AAACA.GCGAG	A	x	SPS5		OnProtein	L	TTG	RLF
78	AAACA.GCGAG	A	x	SPS6		OnProtein	L	TTG	RLF
78	AAACA.GCGAG	A	x	SPS7		OnProtein	L	TTG	RLF
79	AAACA.GCGGA	T	x	SPS3		NotInAnnotatedGenome
79	AAACA.GCGGA	T	x	SPS4		NotInAnnotatedGenome
79	AAACA.GCGGA	T	x	SPS5		NotInAnnotatedGenome
79	AAACA.GCGGA	T	x	SPS6		NotInAnnotatedGenome
79	AAACA.GCGGA	T	x	SPS7		NotInAnnotatedGenome
79	AAACA.GCGGA	T	x	SPS8		NotInAnnotatedGenome
79	AAACA.GCGGA	A	x	SPS9		NotInAnnotatedGenome
80	AAACA.GGTGC	C	x	SPS1		NotInAnnotatedGenome
80	AAACA.GGTGC	A	x	SPS2		NotInAnnotatedGenome
81	AAACA.GTGAT	T	x	SPS1		NotInAnnotatedGenome
81	AAACA.GTGAT	T	x	SPS2		NotInAnnotatedGenome
81	AAACA.GTGAT	G	x	SPS3		NotInAnnotatedGenome
81	AAACA.GTGAT	G	x	SPS6		NotInAnnotatedGenome
81	AAACA.GTGAT	A	x	SPS7		NotInAnnotatedGenome
82	AAACA.GTGCG	G	x	SPS1		NotInAnnotatedGenome
82	AAACA.GTGCG	G	x	SPS10		NotInAnnotatedGenome
82	AAACA.GTGCG	A	x	SPS2		NotInAnnotatedGenome
82	AAACA.GTGCG	G	x	SPS7		NotInAnnotatedGenome
82	AAACA.GTGCG	G	x	SPS8		NotInAnnotatedGenome
82	AAACA.GTGCG	G	x	SPS9		NotInAnnotatedGenome
83	AAACA.GTTCC	A	x	SPS1		NotInAnnotatedGenome
83	AAACA.GTTCC	T	x	SPS3		NotInAnnotatedGenome
83	AAACA.GTTCC	T	x	SPS6		NotInAnnotatedGenome
83	AAACA.GTTCC	T	x	SPS7		NotInAnnotatedGenome
83	AAACA.GTTCC	T	x	SPS8		NotInAnnotatedGenome
84	AAACA.TAAGT	C	1522944 R	RefSPS	gi|194172857|ref|NC_003028.3|	OnProtein	S	AGT	LSV
84	AAACA.TAAGT	C	53039 R	RefSPS	gi|194172857|ref|NC_003028.3|	OnProtein	S	AGT	LSV
84	AAACA.TAAGT	C	598776 R	RefSPS	gi|194172857|ref|NC_003028.3|	OnProtein	S	AGT	LSV
84	AAACA.TAAGT	C	999642 R	RefSPS	gi|194172857|ref|NC_003028.3|	OnProtein	S	AGT	LSV
84	AAACA.TAAGT	A	x	SPS1		OnProtein	I	ATT	LIV
84	AAACA.TAAGT	A	x	SPS2		OnProtein	I	ATT	LIV
84	AAACA.TAAGT	C	x	SPS3		OnProtein	S	AGT	LSV
84	AAACA.TAAGT	C	x	SPS4		OnProtein	S	AGT	LSV
84	AAACA.TAAGT	C	x	SPS5		OnProtein	S	AGT	LSV
84	AAACA.TAAGT	C	x	SPS6		OnProtein	S	AGT	LSV
85	AAACA.TGGGG	G	x	SPS3		NotInAnnotatedGenome
85	AAACA.TGGGG	G	x	SPS4		NotInAnnotatedGenome
85	AAACA.TGGGG	G	x	SPS5		NotInAnnotatedGenome
85	AAACA.TGGGG	G	x	SPS6		NotInAnnotatedGenome
85	AAACA.TGGGG	G	x	SPS8		NotInAnnotatedGenome
85	AAACA.TGGGG	A	x	SPS9		NotInAnnotatedGenome
86	AAACA.TGTAC	A	1443191 F	RefSPS	gi|194172857|ref|NC_003028.3|	UnannotatedRegion
86	AAACA.TGTAC	T	x	SPS3		UnannotatedRegion
86	AAACA.TGTAC	T	x	SPS4		UnannotatedRegion
86	AAACA.TGTAC	T	x	SPS5		UnannotatedRegion
86	AAACA.TGTAC	T	x	SPS6		UnannotatedRegion
86	AAACA.TGTAC	A	x	SPS7		UnannotatedRegion
86	AAACA.TGTAC	A	x	SPS8		UnannotatedRegion
87	AAACA.TTGGG	G	x	SPS10		NotInAnnotatedGenome
87	AAACA.TTGGG	T	x	SPS2		NotInAnnotatedGenome
87	AAACA.TTGGG	G	x	SPS8		NotInAnnotatedGenome
87	AAACA.TTGGG	G	x	SPS9		NotInAnnotatedGenome
88	AAACC.AACAC	A	x	SPS10		NotInAnnotatedGenome
88	AAACC.AACAC	A	x	SPS5		NotInAnnotatedGenome
88	AAACC.AACAC	A	x	SPS7		NotInAnnotatedGenome
88	AAACC.AACAC	C	x	SPS9		NotInAnnotatedGenome
89	AAACC.AACAG	C	x	SPS1		NotInAnnotatedGenome
89	AAACC.AACAG	A	x	SPS2		NotInAnnotatedGenome
90	AAACC.AATTC	C	x	SPS1		NotInAnnotatedGenome
90	AAACC.AATTC	T	x	SPS2		NotInAnnotatedGenome
91	AAACC.ACAGC	G	1597538 R	RefSPS	gi|194172857|ref|NC_003028.3|	OnProtein	P	CCG	PT
91	AAACC.ACAGC	T	x	SPS1		OnProtein	P	CCT	PT
92	AAACC.ACGAG	A	x	SPS1		NotInAnnotatedGenome
92	AAACC.ACGAG	T	x	SPS10		NotInAnnotatedGenome
92	AAACC.ACGAG	T	x	SPS3		NotInAnnotatedGenome
92	AAACC.ACGAG	T	x	SPS4		NotInAnnotatedGenome
92	AAACC.ACGAG	T	x	SPS5		NotInAnnotatedGenome
92	AAACC.ACGAG	T	x	SPS6		NotInAnnotatedGenome
92	AAACC.ACGAG	T	x	SPS8		NotInAnnotatedGenome
92	AAACC.ACGAG	T	x	SPS9		NotInAnnotatedGenome
93	AAACC.ACTCG	A	1156204 F	RefSPS	gi|194172857|ref|NC_003028.3|	OnProtein	V	GTT	VG
93	AAACC.ACTCG	A	1239125 R	RefSPS	gi|194172857|ref|NC_003028.3|	OnProtein	V	GTT	VG
93	AAACC.ACTCG	A	599653 R	RefSPS	gi|194172857|ref|NC_003028.3|	OnProtein	V	GTT	VG
93	AAACC.ACTCG	A	x	SPS1		OnProtein	V	GTT	VG
93	AAACC.ACTCG	A	x	SPS10		OnProtein	V	GTT	VG
93	AAACC.ACTCG	A	x	SPS2		OnProtein	V	GTT	VG
93	AAACC.ACTCG	A	x	SPS3		OnProtein	V	GTT	VG
93	AAACC.ACTCG	T	x	SPS5		OnProtein	V	GTA	VG
93	AAACC.ACTCG	A	x	SPS6		OnProtein	V	GTT	VG
93	AAACC.ACTCG	A	x	SPS7		OnProtein	V	GTT	VG
93	AAACC.ACTCG	A	x	SPS8		OnProtein	V	GTT	VG
93	AAACC.ACTCG	A	x	SPS9		OnProtein	V	GTT	VG
94	AAACC.ATTAG	A	x	SPS1		NotInAnnotatedGenome
94	AAACC.ATTAG	T	x	SPS10		NotInAnnotatedGenome
94	AAACC.ATTAG	A	x	SPS2		NotInAnnotatedGenome
95	AAACC.CAACG	T	x	SPS2		NotInAnnotatedGenome
95	AAACC.CAACG	A	x	SPS9		NotInAnnotatedGenome
96	AAACC.CACAC	G	x	SPS4		NotInAnnotatedGenome
96	AAACC.CACAC	A	x	SPS7		NotInAnnotatedGenome
97	AAACC.CAGCG	T	x	SPS1		NotInAnnotatedGenome
97	AAACC.CAGCG	A	x	SPS3		NotInAnnotatedGenome
97	AAACC.CAGCG	A	x	SPS6		NotInAnnotatedGenome
97	AAACC.CAGCG	A	x	SPS9		NotInAnnotatedGenome
98	AAACC.CAGCT	G	x	SPS3		NotInAnnotatedGenome
98	AAACC.CAGCT	G	x	SPS4		NotInAnnotatedGenome
98	AAACC.CAGCT	G	x	SPS5		NotInAnnotatedGenome
98	AAACC.CAGCT	G	x	SPS6		NotInAnnotatedGenome
98	AAACC.CAGCT	C	x	SPS7		NotInAnnotatedGenome
98	AAACC.CAGCT	T	x	SPS9		NotInAnnotatedGenome
99	AAACC.CATAT	G	x	SPS1		NotInAnnotatedGenome
99	AAACC.CATAT	C	x	SPS10		NotInAnnotatedGenome
99	AAACC.CATAT	G	x	SPS2		NotInAnnotatedGenome
99	AAACC.CATAT	T	x	SPS3		NotInAnnotatedGenome
99	AAACC.CATAT	T	x	SPS4		NotInAnnotatedGenome
99	AAACC.CATAT	T	x	SPS6		NotInAnnotatedGenome
99	AAACC.CATAT	G	x	SPS7		NotInAnnotatedGenome
100	AAACC.CCATA	A	104768 R	RefSPS	gi|194172857|ref|NC_003028.3|	OnProtein	V	GTG	MVV
100	AAACC.CCATA	A	x	SPS1		OnProtein	V	GTG	MVV
100	AAACC.CCATA	A	x	SPS10		OnProtein	V	GTG	MVV
100	AAACC.CCATA	T	x	SPS2		OnProtein	E	GAG	MEV
100	AAACC.CCATA	A	x	SPS7		OnProtein	V	GTG	MVV
100	AAACC.CCATA	A	x	SPS8		OnProtein	V	GTG	MVV
101	AAACC.CCCCT	A	x	SPS3		NotInAnnotatedGenome
101	AAACC.CCCCT	A	x	SPS4		NotInAnnotatedGenome
101	AAACC.CCCCT	A	x	SPS5		NotInAnnotatedGenome
101	AAACC.CCCCT	A	x	SPS6		NotInAnnotatedGenome
101	AAACC.CCCCT	T	x	SPS9		NotInAnnotatedGenome
102	AAACC.CCCTG	T	x	SPS1		NotInAnnotatedGenome
102	AAACC.CCCTG	A	x	SPS10		NotInAnnotatedGenome
103	AAACC.CCGCT	T	1102866 R	RefSPS	gi|194172857|ref|NC_003028.3|	OnProtein	P	CCT	PP
103	AAACC.CCGCT	A	x	SPS1		OnProtein	P	CCA	PP
103	AAACC.CCGCT	A	x	SPS2		OnProtein	P	CCA	PP
103	AAACC.CCGCT	T	x	SPS3		OnProtein	P	CCT	PP
103	AAACC.CCGCT	T	x	SPS4		OnProtein	P	CCT	PP
103	AAACC.CCGCT	T	x	SPS6		OnProtein	P	CCT	PP
103	AAACC.CCGCT	T	x	SPS7		OnProtein	P	CCT	PP
103	AAACC.CCGCT	T	x	SPS9		OnProtein	P	CCT	PP
104	AAACC.CGCAC	T	1876089 F	RefSPS	gi|194172857|ref|NC_003028.3|	OnProtein	R	CGA	RG
104	AAACC.CGCAC	A	x	SPS1		OnProtein	R	CGT	RG
104	AAACC.CGCAC	A	x	SPS10		OnProtein	R	CGT	RG
104	AAACC.CGCAC	A	x	SPS3		OnProtein	R	CGT	RG
104	AAACC.CGCAC	A	x	SPS4		OnProtein	R	CGT	RG
104	AAACC.CGCAC	A	x	SPS5		OnProtein	R	CGT	RG
104	AAACC.CGCAC	A	x	SPS6		OnProtein	R	CGT	RG
104	AAACC.CGCAC	A	x	SPS7		OnProtein	R	CGT	RG
104	AAACC.CGCAC	A	x	SPS9		OnProtein	R	CGT	RG
105	AAACC.CGCCG	G	x	SPS7		NotInAnnotatedGenome
105	AAACC.CGCCG	A	x	SPS9		NotInAnnotatedGenome
106	AAACC.CTACA	G	x	SPS1		NotInAnnotatedGenome
106	AAACC.CTACA	C	x	SPS2		NotInAnnotatedGenome
107	AAACC.CTCAT	A	x	SPS1		NotInAnnotatedGenome
107	AAACC.CTCAT	G	x	SPS10		NotInAnnotatedGenome
107	AAACC.CTCAT	A	x	SPS2		NotInAnnotatedGenome
107	AAACC.CTCAT	A	x	SPS7		NotInAnnotatedGenome
108	AAACC.CTGGT	A	179895 R	RefSPS	gi|194172857|ref|NC_003028.3|	OnProtein	S	AGT	SG
108	AAACC.CTGGT	C	x	SPS2		OnProtein	R	AGG	RG
108	AAACC.CTGGT	A	x	SPS3		OnProtein	S	AGT	SG
108	AAACC.CTGGT	A	x	SPS4		OnProtein	S	AGT	SG
108	AAACC.CTGGT	A	x	SPS5		OnProtein	S	AGT	SG
108	AAACC.CTGGT	A	x	SPS6		OnProtein	S	AGT	SG
108	AAACC.CTGGT	A	x	SPS8		OnProtein	S	AGT	SG
109	AAACC.GAATC	T	753026 R	RefSPS	gi|194172857|ref|NC_003028.3|	OnProtein	Q	CAG	IQV
109	AAACC.GAATC	A	x	SPS2		OnProtein	L	CTG	ILV
109	AAACC.GAATC	T	x	SPS3		OnProtein	Q	CAG	IQV
109	AAACC.GAATC	T	x	SPS4		OnProtein	Q	CAG	IQV
109	AAACC.GAATC	T	x	SPS5		OnProtein	Q	CAG	IQV
109	AAACC.GAATC	T	x	SPS6		OnProtein	Q	CAG	IQV
109	AAACC.GAATC	T	x	SPS7		OnProtein	Q	CAG	IQV
110	AAACC.GAGGT	T	727264 R	RefSPS	gi|194172857|ref|NC_003028.3|	OnProtein	S	TCA	SG
110	AAACC.GAGGT	T	x	SPS10		OnProtein	S	TCA	SG
110	AAACC.GAGGT	A	x	SPS3		OnProtein	S	TCT	SG
110	AAACC.GAGGT	A	x	SPS4		OnProtein	S	TCT	SG
110	AAACC.GAGGT	A	x	SPS5		OnProtein	S	TCT	SG
110	AAACC.GAGGT	A	x	SPS6		OnProtein	S	TCT	SG
110	AAACC.GAGGT	T	x	SPS8		OnProtein	S	TCA	SG
111	AAACC.GCAGT	A	x	SPS1		NotInAnnotatedGenome
111	AAACC.GCAGT	T	x	SPS2		NotInAnnotatedGenome
111	AAACC.GCAGT	T	x	SPS7		NotInAnnotatedGenome
112	AAACC.GGCGC	T	x	SPS6		NotInAnnotatedGenome
112	AAACC.GGCGC	C	x	SPS7		NotInAnnotatedGenome
113	AAACC.GGGAC	G	x	SPS10		NotInAnnotatedGenome
113	AAACC.GGGAC	G	x	SPS7		NotInAnnotatedGenome
113	AAACC.GGGAC	A	x	SPS8		NotInAnnotatedGenome
113	AAACC.GGGAC	G	x	SPS9		NotInAnnotatedGenome
114	AAACC.GGGCT	T	x	SPS3		NotInAnnotatedGenome
114	AAACC.GGGCT	T	x	SPS4		NotInAnnotatedGenome
114	AAACC.GGGCT	T	x	SPS6		NotInAnnotatedGenome
114	AAACC.GGGCT	T	x	SPS8		NotInAnnotatedGenome
114	AAACC.GGGCT	C	x	SPS9		NotInAnnotatedGenome
115	AAACC.GGTTA	G	721129 F	RefSPS	gi|194172857|ref|NC_003028.3|	OnProtein	P	CCG	PG
115	AAACC.GGTTA	T	x	SPS1		OnProtein	P	CCT	PG
115	AAACC.GGTTA	G	x	SPS3		OnProtein	P	CCG	PG
115	AAACC.GGTTA	G	x	SPS4		OnProtein	P	CCG	PG
115	AAACC.GGTTA	G	x	SPS5		OnProtein	P	CCG	PG
115	AAACC.GGTTA	G	x	SPS6		OnProtein	P	CCG	PG
116	AAACC.GTACG	A	x	SPS1		NotInAnnotatedGenome
116	AAACC.GTACG	T	x	SPS3		NotInAnnotatedGenome
116	AAACC.GTACG	T	x	SPS6		NotInAnnotatedGenome
117	AAACC.GTGCC	C	x	SPS10		NotInAnnotatedGenome
117	AAACC.GTGCC	T	x	SPS3		NotInAnnotatedGenome
117	AAACC.GTGCC	T	x	SPS4		NotInAnnotatedGenome
117	AAACC.GTGCC	T	x	SPS5		NotInAnnotatedGenome
117	AAACC.GTGCC	T	x	SPS6		NotInAnnotatedGenome
118	AAACC.TGCGG	T	936833 R	RefSPS	gi|194172857|ref|NC_003028.3|	OnProtein	K	AAG	RKV
118	AAACC.TGCGG	A	x	SPS7		OnProtein	M	ATG	RMV
119	AAACC.TGTGG	A	431445 F	RefSPS	gi|194172857|ref|NC_003028.3|	OnProtein	H	CAT	HG
119	AAACC.TGTGG	T	x	SPS1		OnProtein	Q	CAA	QG
119	AAACC.TGTGG	T	x	SPS10		OnProtein	Q	CAA	QG
119	AAACC.TGTGG	T	x	SPS5		OnProtein	Q	CAA	QG
119	AAACC.TGTGG	A	x	SPS7		OnProtein	H	CAT	HG
119	AAACC.TGTGG	A	x	SPS9		OnProtein	H	CAT	HG
120	AAACC.TTCGA	A	x	SPS1		NotInAnnotatedGenome
120	AAACC.TTCGA	T	x	SPS10		NotInAnnotatedGenome
121	AAACG.AAGAG	T	x	SPS1		NotInAnnotatedGenome
121	AAACG.AAGAG	G	x	SPS2		NotInAnnotatedGenome
122	AAACG.AATTA	C	x	SPS1		NotInAnnotatedGenome
122	AAACG.AATTA	C	x	SPS10		NotInAnnotatedGenome
122	AAACG.AATTA	G	x	SPS3		NotInAnnotatedGenome
122	AAACG.AATTA	G	x	SPS6		NotInAnnotatedGenome
122	AAACG.AATTA	C	x	SPS7		NotInAnnotatedGenome
122	AAACG.AATTA	C	x	SPS8		NotInAnnotatedGenome
122	AAACG.AATTA	C	x	SPS9		NotInAnnotatedGenome
123	AAACG.ACACT	T	x	SPS10		NotInAnnotatedGenome
123	AAACG.ACACT	G	x	SPS3		NotInAnnotatedGenome
123	AAACG.ACACT	G	x	SPS4		NotInAnnotatedGenome
123	AAACG.ACACT	G	x	SPS5		NotInAnnotatedGenome
123	AAACG.ACACT	G	x	SPS6		NotInAnnotatedGenome
123	AAACG.ACACT	G	x	SPS7		NotInAnnotatedGenome
124	AAACG.ACAGC	G	x	SPS1		NotInAnnotatedGenome
124	AAACG.ACAGC	T	x	SPS8		NotInAnnotatedGenome
125	AAACG.ACGTC	A	1108685 R	RefSPS	gi|194172857|ref|NC_003028.3|	OnProtein	E	GAA	NER
125	AAACG.ACGTC	A	534275 R	RefSPS	gi|194172857|ref|NC_003028.3|	OnProtein	E	GAA	NER
125	AAACG.ACGTC	A	946317 F	RefSPS	gi|194172857|ref|NC_003028.3|	OnProtein	E	GAA	NER
125	AAACG.ACGTC	C	x	SPS1		OnProtein	A	GCA	NAR
125	AAACG.ACGTC	A	x	SPS2		OnProtein	E	GAA	NER
126	AAACG.ACTAA	A	1670928 F	RefSPS	gi|194172857|ref|NC_003028.3|	OnProtein	V	GTT	VR
126	AAACG.ACTAA	A	x	SPS1		OnProtein	V	GTT	VR
126	AAACG.ACTAA	T	x	SPS10		OnProtein	V	GTA	VR
126	AAACG.ACTAA	A	x	SPS2		OnProtein	V	GTT	VR
127	AAACG.AGCCT	T	x	SPS10		NotInAnnotatedGenome
127	AAACG.AGCCT	G	x	SPS2		NotInAnnotatedGenome
128	AAACG.AGCGC	A	x	SPS7		NotInAnnotatedGenome
128	AAACG.AGCGC	C	x	SPS8		NotInAnnotatedGenome
129	AAACG.ATATA	G	x	SPS1		NotInAnnotatedGenome
129	AAACG.ATATA	C	x	SPS10		NotInAnnotatedGenome
129	AAACG.ATATA	G	x	SPS2		NotInAnnotatedGenome
130	AAACG.ATGCT	C	x	SPS10		NotInAnnotatedGenome
130	AAACG.ATGCT	G	x	SPS2		NotInAnnotatedGenome
130	AAACG.ATGCT	C	x	SPS3		NotInAnnotatedGenome
130	AAACG.ATGCT	C	x	SPS4		NotInAnnotatedGenome
130	AAACG.ATGCT	C	x	SPS5		NotInAnnotatedGenome
130	AAACG.ATGCT	C	x	SPS6		NotInAnnotatedGenome
131	AAACG.ATTAG	A	1226689 F	RefSPS	gi|194172857|ref|NC_003028.3|	OnProtein	E	GAA	NEL
131	AAACG.ATTAG	G	x	SPS8		OnProtein	G	GGA	NGL
132	AAACG.CACAA	A	122298 R	RefSPS	gi|194172857|ref|NC_003028.3|	UnannotatedRegion
132	AAACG.CACAA	A	x	SPS1		UnannotatedRegion
132	AAACG.CACAA	G	x	SPS2		UnannotatedRegion
133	AAACG.CACAT	C	x	SPS1		NotInAnnotatedGenome
133	AAACG.CACAT	G	x	SPS2		NotInAnnotatedGenome
134	AAACG.CAGCG	T	1088524 F	RefSPS	gi|194172857|ref|NC_003028.3|	OnProtein	R	CGT	RQ
134	AAACG.CAGCG	T	x	SPS3		OnProtein	R	CGT	RQ
134	AAACG.CAGCG	T	x	SPS4		OnProtein	R	CGT	RQ
134	AAACG.CAGCG	T	x	SPS5		OnProtein	R	CGT	RQ
134	AAACG.CAGCG	T	x	SPS6		OnProtein	R	CGT	RQ
134	AAACG.CAGCG	C	x	SPS7		OnProtein	R	CGC	RQ
134	AAACG.CAGCG	T	x	SPS8		OnProtein	R	CGT	RQ
135	AAACG.CCAGA	G	x	SPS10		NotInAnnotatedGenome
135	AAACG.CCAGA	A	x	SPS7		NotInAnnotatedGenome
135	AAACG.CCAGA	A	x	SPS8		NotInAnnotatedGenome
136	AAACG.CCCAG	A	x	SPS1		NotInAnnotatedGenome
136	AAACG.CCCAG	A	x	SPS3		NotInAnnotatedGenome
136	AAACG.CCCAG	A	x	SPS5		NotInAnnotatedGenome
136	AAACG.CCCAG	A	x	SPS6		NotInAnnotatedGenome
136	AAACG.CCCAG	T	x	SPS7		NotInAnnotatedGenome
136	AAACG.CCCAG	T	x	SPS8		NotInAnnotatedGenome
137	AAACG.CCCTC	C	624618 R	RefSPS	gi|194172857|ref|NC_003028.3|	OnProtein	G	GGG	GR
137	AAACG.CCCTC	T	x	SPS10		OnProtein	G	GGA	GR
137	AAACG.CCCTC	T	x	SPS3		OnProtein	G	GGA	GR
137	AAACG.CCCTC	T	x	SPS4		OnProtein	G	GGA	GR
137	AAACG.CCCTC	T	x	SPS5		OnProtein	G	GGA	GR
137	AAACG.CCCTC	T	x	SPS6		OnProtein	G	GGA	GR
137	AAACG.CCCTC	T	x	SPS7		OnProtein	G	GGA	GR
137	AAACG.CCCTC	T	x	SPS8		OnProtein	G	GGA	GR
137	AAACG.CCCTC	T	x	SPS9		OnProtein	G	GGA	GR
138	AAACG.CCGTG	T	952549 F	RefSPS	gi|194172857|ref|NC_003028.3|	OnProtein	G	GGA	GR
138	AAACG.CCGTG	T	x	SPS3		OnProtein	G	GGA	GR
138	AAACG.CCGTG	T	x	SPS4		OnProtein	G	GGA	GR
138	AAACG.CCGTG	T	x	SPS5		OnProtein	G	GGA	GR
138	AAACG.CCGTG	T	x	SPS6		OnProtein	G	GGA	GR
138	AAACG.CCGTG	T	x	SPS8		OnProtein	G	GGA	GR
138	AAACG.CCGTG	G	x	SPS9		OnProtein	G	GGC	GR
139	AAACG.CCTAA	C	x	SPS1		NotInAnnotatedGenome
139	AAACG.CCTAA	G	x	SPS8		NotInAnnotatedGenome
140	AAACG.CCTCC	C	x	SPS3		NotInAnnotatedGenome
140	AAACG.CCTCC	C	x	SPS4		NotInAnnotatedGenome
140	AAACG.CCTCC	C	x	SPS5		NotInAnnotatedGenome
140	AAACG.CCTCC	C	x	SPS6		NotInAnnotatedGenome
140	AAACG.CCTCC	G	x	SPS7		NotInAnnotatedGenome
140	AAACG.CCTCC	A	x	SPS8		NotInAnnotatedGenome
140	AAACG.CCTCC	A	x	SPS9		NotInAnnotatedGenome
141	AAACG.CCTGG	C	x	SPS1		NotInAnnotatedGenome
141	AAACG.CCTGG	T	x	SPS3		NotInAnnotatedGenome
141	AAACG.CCTGG	T	x	SPS6		NotInAnnotatedGenome
141	AAACG.CCTGG	T	x	SPS8		NotInAnnotatedGenome
142	AAACG.CGAGG	A	689344 R	RefSPS	gi|194172857|ref|NC_003028.3|	OnProtein	V	GTC	LVV
142	AAACG.CGAGG	G	x	SPS3		OnProtein	A	GCC	LAV
142	AAACG.CGAGG	G	x	SPS6		OnProtein	A	GCC	LAV
142	AAACG.CGAGG	A	x	SPS7		OnProtein	V	GTC	LVV
142	AAACG.CGAGG	A	x	SPS8		OnProtein	V	GTC	LVV
143	AAACG.CGGTA	T	x	SPS8		NotInAnnotatedGenome
143	AAACG.CGGTA	G	x	SPS9		NotInAnnotatedGenome
144	AAACG.CGTCA	A	167843 F	RefSPS	gi|194172857|ref|NC_003028.3|	UnannotatedRegion
144	AAACG.CGTCA	C	x	SPS1		UnannotatedRegion
144	AAACG.CGTCA	C	x	SPS10		UnannotatedRegion
144	AAACG.CGTCA	C	x	SPS2		UnannotatedRegion
144	AAACG.CGTCA	C	x	SPS3		UnannotatedRegion
144	AAACG.CGTCA	C	x	SPS6		UnannotatedRegion
144	AAACG.CGTCA	C	x	SPS7		UnannotatedRegion
144	AAACG.CGTCA	A	x	SPS8		UnannotatedRegion
144	AAACG.CGTCA	C	x	SPS9		UnannotatedRegion
145	AAACG.CTAGT	G	x	SPS10		NotInAnnotatedGenome
145	AAACG.CTAGT	A	x	SPS2		NotInAnnotatedGenome
145	AAACG.CTAGT	G	x	SPS9		NotInAnnotatedGenome
146	AAACG.CTATA	T	2020463 F	RefSPS	gi|194172857|ref|NC_003028.3|	UnannotatedRegion
146	AAACG.CTATA	A	x	SPS2		UnannotatedRegion
146	AAACG.CTATA	A	x	SPS9		UnannotatedRegion
147	AAACG.CTCTC	A	x	SPS2		NotInAnnotatedGenome
147	AAACG.CTCTC	G	x	SPS7		NotInAnnotatedGenome
147	AAACG.CTCTC	T	x	SPS8		NotInAnnotatedGenome
148	AAACG.CTCTG	G	218818 R	RefSPS	gi|194172857|ref|NC_003028.3|	OnProtein	P	CCG	EPF
148	AAACG.CTCTG	C	x	SPS1		OnProtein	A	GCG	EAF
148	AAACG.CTCTG	G	x	SPS2		OnProtein	P	CCG	EPF
149	AAACG.GAATG	G	x	SPS10		NotInAnnotatedGenome
149	AAACG.GAATG	A	x	SPS3		NotInAnnotatedGenome
149	AAACG.GAATG	A	x	SPS4		NotInAnnotatedGenome
149	AAACG.GAATG	A	x	SPS5		NotInAnnotatedGenome
149	AAACG.GAATG	A	x	SPS6		NotInAnnotatedGenome
149	AAACG.GAATG	A	x	SPS7		NotInAnnotatedGenome
149	AAACG.GAATG	G	x	SPS8		NotInAnnotatedGenome
149	AAACG.GAATG	G	x	SPS9		NotInAnnotatedGenome
150	AAACG.GACTG	G	1183291 F	RefSPS	gi|194172857|ref|NC_003028.3|	UnannotatedRegion
150	AAACG.GACTG	G	x	SPS10		UnannotatedRegion
150	AAACG.GACTG	A	x	SPS2		UnannotatedRegion
150	AAACG.GACTG	G	x	SPS3		UnannotatedRegion
150	AAACG.GACTG	G	x	SPS4		UnannotatedRegion
150	AAACG.GACTG	G	x	SPS5		UnannotatedRegion
150	AAACG.GACTG	G	x	SPS6		UnannotatedRegion
150	AAACG.GACTG	G	x	SPS7		UnannotatedRegion
150	AAACG.GACTG	G	x	SPS8		UnannotatedRegion
150	AAACG.GACTG	G	x	SPS9		UnannotatedRegion
151	AAACG.GATAT	G	x	SPS1		NotInAnnotatedGenome
151	AAACG.GATAT	A	x	SPS10		NotInAnnotatedGenome
151	AAACG.GATAT	G	x	SPS2		NotInAnnotatedGenome
151	AAACG.GATAT	G	x	SPS3		NotInAnnotatedGenome
151	AAACG.GATAT	G	x	SPS4		NotInAnnotatedGenome
151	AAACG.GATAT	G	x	SPS5		NotInAnnotatedGenome
151	AAACG.GATAT	G	x	SPS6		NotInAnnotatedGenome
151	AAACG.GATAT	G	x	SPS7		NotInAnnotatedGenome
151	AAACG.GATAT	A	x	SPS8		NotInAnnotatedGenome
152	AAACG.GATCT	T	x	SPS10		NotInAnnotatedGenome
152	AAACG.GATCT	T	x	SPS3		NotInAnnotatedGenome
152	AAACG.GATCT	T	x	SPS4		NotInAnnotatedGenome
152	AAACG.GATCT	T	x	SPS5		NotInAnnotatedGenome
152	AAACG.GATCT	T	x	SPS6		NotInAnnotatedGenome
152	AAACG.GATCT	A	x	SPS8		NotInAnnotatedGenome
152	AAACG.GATCT	A	x	SPS9		NotInAnnotatedGenome
153	AAACG.GCGAC	A	x	SPS1		NotInAnnotatedGenome
153	AAACG.GCGAC	T	x	SPS8		NotInAnnotatedGenome
154	AAACG.GGAAC	T	274361 F	RefSPS	gi|194172857|ref|NC_003028.3|	OnProtein	P	CCA	PR
154	AAACG.GGAAC	A	x	SPS10		OnProtein	P	CCT	PR
154	AAACG.GGAAC	C	x	SPS7		OnProtein	P	CCG	PR
154	AAACG.GGAAC	A	x	SPS9		OnProtein	P	CCT	PR
155	AAACG.GGATA	A	x	SPS10		NotInAnnotatedGenome
155	AAACG.GGATA	G	x	SPS3		NotInAnnotatedGenome
155	AAACG.GGATA	G	x	SPS4		NotInAnnotatedGenome
155	AAACG.GGATA	G	x	SPS6		NotInAnnotatedGenome
155	AAACG.GGATA	A	x	SPS7		NotInAnnotatedGenome
155	AAACG.GGATA	A	x	SPS8		NotInAnnotatedGenome
155	AAACG.GGATA	A	x	SPS9		NotInAnnotatedGenome
156	AAACG.GGCAG	C	x	SPS1		NotInAnnotatedGenome
156	AAACG.GGCAG	A	x	SPS8		NotInAnnotatedGenome
156	AAACG.GGCAG	A	x	SPS9		NotInAnnotatedGenome
157	AAACG.GGCCA	C	411086 R	RefSPS	gi|194172857|ref|NC_003028.3|	OnProtein	A	GCG	NAA
157	AAACG.GGCCA	T	x	SPS8		OnProtein	V	GTG	NVA
158	AAACG.GGCGT	G	x	SPS10		NotInAnnotatedGenome
158	AAACG.GGCGT	G	x	SPS3		NotInAnnotatedGenome
158	AAACG.GGCGT	G	x	SPS4		NotInAnnotatedGenome
158	AAACG.GGCGT	G	x	SPS5		NotInAnnotatedGenome
158	AAACG.GGCGT	G	x	SPS6		NotInAnnotatedGenome
158	AAACG.GGCGT	G	x	SPS7		NotInAnnotatedGenome
158	AAACG.GGCGT	T	x	SPS9		NotInAnnotatedGenome
159	AAACG.GGTGC	C	x	SPS10		NotInAnnotatedGenome
159	AAACG.GGTGC	C	x	SPS7		NotInAnnotatedGenome
159	AAACG.GGTGC	C	x	SPS8		NotInAnnotatedGenome
159	AAACG.GGTGC	A	x	SPS9		NotInAnnotatedGenome
160	AAACG.GTCCC	T	x	SPS1		NotInAnnotatedGenome
160	AAACG.GTCCC	A	x	SPS10		NotInAnnotatedGenome
160	AAACG.GTCCC	A	x	SPS9		NotInAnnotatedGenome
161	AAACG.GTCTA	A	x	SPS1		NotInAnnotatedGenome
161	AAACG.GTCTA	T	x	SPS10		NotInAnnotatedGenome
161	AAACG.GTCTA	T	x	SPS4		NotInAnnotatedGenome
161	AAACG.GTCTA	T	x	SPS9		NotInAnnotatedGenome
162	AAACG.GTGAA	C	x	SPS1		NotInAnnotatedGenome
162	AAACG.GTGAA	A	x	SPS2		NotInAnnotatedGenome
163	AAACG.GTGCC	G	x	SPS10		NotInAnnotatedGenome
163	AAACG.GTGCC	A	x	SPS3		NotInAnnotatedGenome
163	AAACG.GTGCC	A	x	SPS4		NotInAnnotatedGenome
163	AAACG.GTGCC	A	x	SPS5		NotInAnnotatedGenome
163	AAACG.GTGCC	A	x	SPS6		NotInAnnotatedGenome
163	AAACG.GTGCC	A	x	SPS8		NotInAnnotatedGenome
163	AAACG.GTGCC	A	x	SPS9		NotInAnnotatedGenome
164	AAACG.TATAC	C	2000816 F	RefSPS	gi|194172857|ref|NC_003028.3|	UnannotatedRegion
164	AAACG.TATAC	A	x	SPS7		UnannotatedRegion
164	AAACG.TATAC	A	x	SPS8		UnannotatedRegion
165	AAACG.TCCGC	T	227954 R	RefSPS	gi|194172857|ref|NC_003028.3|	OnProtein	E	GAA	ER
165	AAACG.TCCGC	C	x	SPS1		OnProtein	E	GAG	ER
165	AAACG.TCCGC	C	x	SPS10		OnProtein	E	GAG	ER
165	AAACG.TCCGC	C	x	SPS4		OnProtein	E	GAG	ER
165	AAACG.TCCGC	C	x	SPS7		OnProtein	E	GAG	ER
165	AAACG.TCCGC	C	x	SPS8		OnProtein	E	GAG	ER
165	AAACG.TCCGC	C	x	SPS9		OnProtein	E	GAG	ER
166	AAACG.TCCTA	C	x	SPS5		NotInAnnotatedGenome
166	AAACG.TCCTA	T	x	SPS9		NotInAnnotatedGenome
167	AAACG.TCTCA	C	x	SPS3		NotInAnnotatedGenome
167	AAACG.TCTCA	C	x	SPS4		NotInAnnotatedGenome
167	AAACG.TCTCA	C	x	SPS5		NotInAnnotatedGenome
167	AAACG.TCTCA	C	x	SPS6		NotInAnnotatedGenome
167	AAACG.TCTCA	C	x	SPS7		NotInAnnotatedGenome
167	AAACG.TCTCA	T	x	SPS9		NotInAnnotatedGenome
168	AAACG.TGACG	G	702296 R	RefSPS	gi|194172857|ref|NC_003028.3|	OnProtein	G	GGT	NGD
168	AAACG.TGACG	T	x	SPS10		OnProtein	V	GTT	NVD
168	AAACG.TGACG	G	x	SPS9		OnProtein	G	GGT	NGD
169	AAACT.AACGT	C	193474 R	RefSPS	gi|194172857|ref|NC_003028.3|	UnannotatedRegion
169	AAACT.AACGT	C	x	SPS10		UnannotatedRegion
169	AAACT.AACGT	C	x	SPS2		UnannotatedRegion
169	AAACT.AACGT	A	x	SPS8		UnannotatedRegion
170	AAACT.ACCTA	G	x	SPS1		NotInAnnotatedGenome
170	AAACT.ACCTA	G	x	SPS10		NotInAnnotatedGenome
170	AAACT.ACCTA	G	x	SPS3		NotInAnnotatedGenome
170	AAACT.ACCTA	A	x	SPS5		NotInAnnotatedGenome
170	AAACT.ACCTA	G	x	SPS6		NotInAnnotatedGenome
170	AAACT.ACCTA	G	x	SPS8		NotInAnnotatedGenome
171	AAACT.ACGTC	C	x	SPS10		NotInAnnotatedGenome
171	AAACT.ACGTC	G	x	SPS4		NotInAnnotatedGenome
171	AAACT.ACGTC	G	x	SPS5		NotInAnnotatedGenome
171	AAACT.ACGTC	C	x	SPS9		NotInAnnotatedGenome
172	AAACT.ACTCG	A	1678200 R	RefSPS	gi|194172857|ref|NC_003028.3|	UnannotatedRegion
172	AAACT.ACTCG	G	x	SPS10		UnannotatedRegion
172	AAACT.ACTCG	G	x	SPS3		UnannotatedRegion
172	AAACT.ACTCG	G	x	SPS4		UnannotatedRegion
172	AAACT.ACTCG	G	x	SPS5		UnannotatedRegion
172	AAACT.ACTCG	G	x	SPS6		UnannotatedRegion
172	AAACT.ACTCG	G	x	SPS8		UnannotatedRegion
172	AAACT.ACTCG	G	x	SPS9		UnannotatedRegion
173	AAACT.AGATC	C	x	SPS1		NotInAnnotatedGenome
173	AAACT.AGATC	A	x	SPS10		NotInAnnotatedGenome
173	AAACT.AGATC	A	x	SPS7		NotInAnnotatedGenome
173	AAACT.AGATC	C	x	SPS8		NotInAnnotatedGenome
174	AAACT.AGCGC	C	1167157 R	RefSPS	gi|194172857|ref|NC_003028.3|	OnProtein	Q	CAG	TQR
174	AAACT.AGCGC	C	x	SPS1		OnProtein	Q	CAG	TQR
174	AAACT.AGCGC	C	x	SPS10		OnProtein	Q	CAG	TQR
174	AAACT.AGCGC	C	x	SPS3		OnProtein	Q	CAG	TQR
174	AAACT.AGCGC	C	x	SPS4		OnProtein	Q	CAG	TQR
174	AAACT.AGCGC	C	x	SPS5		OnProtein	Q	CAG	TQR
174	AAACT.AGCGC	C	x	SPS6		OnProtein	Q	CAG	TQR
174	AAACT.AGCGC	C	x	SPS7		OnProtein	Q	CAG	TQR
174	AAACT.AGCGC	A	x	SPS9		OnProtein	K	AAG	TKR
175	AAACT.AGGAC	C	x	SPS1		NotInAnnotatedGenome
175	AAACT.AGGAC	G	x	SPS10		NotInAnnotatedGenome
175	AAACT.AGGAC	C	x	SPS2		NotInAnnotatedGenome
175	AAACT.AGGAC	G	x	SPS3		NotInAnnotatedGenome
175	AAACT.AGGAC	G	x	SPS4		NotInAnnotatedGenome
175	AAACT.AGGAC	G	x	SPS6		NotInAnnotatedGenome
175	AAACT.AGGAC	G	x	SPS9		NotInAnnotatedGenome
176	AAACT.AGTTT	A	x	SPS1		NotInAnnotatedGenome
176	AAACT.AGTTT	A	x	SPS10		NotInAnnotatedGenome
176	AAACT.AGTTT	C	x	SPS2		NotInAnnotatedGenome
177	AAACT.ATCGC	T	756144 F	RefSPS	gi|194172857|ref|NC_003028.3|	OnProtein	Y	TAT	TYR
177	AAACT.ATCGC	T	76259 F	RefSPS	gi|194172857|ref|NC_003028.3|	OnProtein	Y	TAT	TYR
177	AAACT.ATCGC	A	x	SPS1		OnProtein	N	AAT	TNR
177	AAACT.ATCGC	T	x	SPS10		OnProtein	Y	TAT	TYR
177	AAACT.ATCGC	A	x	SPS2		OnProtein	N	AAT	TNR
177	AAACT.ATCGC	T	x	SPS8		OnProtein	Y	TAT	TYR
177	AAACT.ATCGC	T	x	SPS9		OnProtein	Y	TAT	TYR
178	AAACT.CCAGG	G	x	SPS7		NotInAnnotatedGenome
178	AAACT.CCAGG	C	x	SPS8		NotInAnnotatedGenome
178	AAACT.CCAGG	C	x	SPS9		NotInAnnotatedGenome
179	AAACT.CCGAT	C	2035254 R	RefSPS	gi|194172857|ref|NC_003028.3|	OnProtein	L	CTC	LP
179	AAACT.CCGAT	A	x	SPS1		OnProtein	L	CTA	LP
179	AAACT.CCGAT	A	x	SPS2		OnProtein	L	CTA	LP
179	AAACT.CCGAT	A	x	SPS3		OnProtein	L	CTA	LP
179	AAACT.CCGAT	A	x	SPS6		OnProtein	L	CTA	LP
179	AAACT.CCGAT	A	x	SPS7		OnProtein	L	CTA	LP
180	AAACT.CGATT	A	x	SPS1		NotInAnnotatedGenome
180	AAACT.CGATT	C	x	SPS7		NotInAnnotatedGenome
181	AAACT.CGGAT	G	x	SPS1		NotInAnnotatedGenome
181	AAACT.CGGAT	T	x	SPS3		NotInAnnotatedGenome
181	AAACT.CGGAT	T	x	SPS4		NotInAnnotatedGenome
181	AAACT.CGGAT	T	x	SPS6		NotInAnnotatedGenome
182	AAACT.CGGTC	G	x	SPS1		NotInAnnotatedGenome
182	AAACT.CGGTC	G	x	SPS2		NotInAnnotatedGenome
182	AAACT.CGGTC	T	x	SPS9		NotInAnnotatedGenome
183	AAACT.CGTAG	T	x	SPS1		NotInAnnotatedGenome
183	AAACT.CGTAG	T	x	SPS2		NotInAnnotatedGenome
183	AAACT.CGTAG	C	x	SPS8		NotInAnnotatedGenome
184	AAACT.CGTTA	T	649150 R	RefSPS	gi|194172857|ref|NC_003028.3|	OnProtein	E	GAA	NEV
184	AAACT.CGTTA	T	x	SPS10		OnProtein	E	GAA	NEV
184	AAACT.CGTTA	C	x	SPS2		OnProtein	G	GGA	NGV
184	AAACT.CGTTA	T	x	SPS3		OnProtein	E	GAA	NEV
184	AAACT.CGTTA	T	x	SPS4		OnProtein	E	GAA	NEV
184	AAACT.CGTTA	T	x	SPS5		OnProtein	E	GAA	NEV
184	AAACT.CGTTA	T	x	SPS6		OnProtein	E	GAA	NEV
184	AAACT.CGTTA	T	x	SPS7		OnProtein	E	GAA	NEV
184	AAACT.CGTTA	T	x	SPS8		OnProtein	E	GAA	NEV
184	AAACT.CGTTA	T	x	SPS9		OnProtein	E	GAA	NEV
185	AAACT.CTCGA	G	x	SPS1		NotInAnnotatedGenome
185	AAACT.CTCGA	A	x	SPS2		NotInAnnotatedGenome
186	AAACT.GAAGG	A	x	SPS1		NotInAnnotatedGenome
186	AAACT.GAAGG	G	x	SPS2		NotInAnnotatedGenome
187	AAACT.GACCG	T	1362715 F	RefSPS	gi|194172857|ref|NC_003028.3|	OnProtein	Q	CAA	GQV
187	AAACT.GACCG	A	x	SPS3		OnProtein	L	CTA	GLV
187	AAACT.GACCG	A	x	SPS6		OnProtein	L	CTA	GLV
187	AAACT.GACCG	T	x	SPS7		OnProtein	Q	CAA	GQV
188	AAACT.GACGC	C	509242 F	RefSPS	gi|194172857|ref|NC_003028.3|	OnProtein	E	GAG	VEF
188	AAACT.GACGC	G	x	SPS1		OnProtein	Q	CAG	VQF
188	AAACT.GACGC	C	x	SPS10		OnProtein	E	GAG	VEF
188	AAACT.GACGC	G	x	SPS2		OnProtein	Q	CAG	VQF
189	AAACT.GAGTG	T	x	SPS3		NotInAnnotatedGenome
189	AAACT.GAGTG	T	x	SPS4		NotInAnnotatedGenome
189	AAACT.GAGTG	T	x	SPS5		NotInAnnotatedGenome
189	AAACT.GAGTG	T	x	SPS6		NotInAnnotatedGenome
189	AAACT.GAGTG	G	x	SPS9		NotInAnnotatedGenome
190	AAACT.GCACG	T	816728 R	RefSPS	gi|194172857|ref|NC_003028.3|	OnProtein	A	GCA	AS
190	AAACT.GCACG	A	x	SPS1		OnProtein	A	GCT	AS
190	AAACT.GCACG	T	x	SPS7		OnProtein	A	GCA	AS
190	AAACT.GCACG	T	x	SPS9		OnProtein	A	GCA	AS
191	AAACT.GCGAG	G	x	SPS10		NotInAnnotatedGenome
191	AAACT.GCGAG	G	x	SPS2		NotInAnnotatedGenome
191	AAACT.GCGAG	G	x	SPS5		NotInAnnotatedGenome
191	AAACT.GCGAG	C	x	SPS7		NotInAnnotatedGenome
191	AAACT.GCGAG	C	x	SPS9		NotInAnnotatedGenome
192	AAACT.GGCTC	T	x	SPS1		NotInAnnotatedGenome
192	AAACT.GGCTC	T	x	SPS2		NotInAnnotatedGenome
192	AAACT.GGCTC	G	x	SPS5		NotInAnnotatedGenome
193	AAACT.GGTAG	T	x	SPS1		NotInAnnotatedGenome
193	AAACT.GGTAG	A	x	SPS2		NotInAnnotatedGenome
194	AAACT.GTACG	T	77451 R	RefSPS	gi|194172857|ref|NC_003028.3|	OnProtein	K	AAG	YKF
194	AAACT.GTACG	G	x	SPS1		OnProtein	Q	CAG	YQF
194	AAACT.GTACG	G	x	SPS10		OnProtein	Q	CAG	YQF
194	AAACT.GTACG	G	x	SPS3		OnProtein	Q	CAG	YQF
194	AAACT.GTACG	G	x	SPS4		OnProtein	Q	CAG	YQF
194	AAACT.GTACG	G	x	SPS5		OnProtein	Q	CAG	YQF
194	AAACT.GTACG	G	x	SPS6		OnProtein	Q	CAG	YQF
194	AAACT.GTACG	G	x	SPS8		OnProtein	Q	CAG	YQF
194	AAACT.GTACG	G	x	SPS9		OnProtein	Q	CAG	YQF
195	AAACT.GTAGT	C	x	SPS1		NotInAnnotatedGenome
195	AAACT.GTAGT	G	x	SPS2		NotInAnnotatedGenome
196	AAACT.GTGCG	T	1277620 F	RefSPS	gi|194172857|ref|NC_003028.3|	OnProtein	T	ACA	TS
196	AAACT.GTGCG	A	x	SPS9		OnProtein	T	ACT	TS
197	AAACT.GTGTC	C	x	SPS3		NotInAnnotatedGenome
197	AAACT.GTGTC	C	x	SPS6		NotInAnnotatedGenome
197	AAACT.GTGTC	T	x	SPS9		NotInAnnotatedGenome
198	AAACT.TACCG	T	x	SPS1		NotInAnnotatedGenome
198	AAACT.TACCG	G	x	SPS3		NotInAnnotatedGenome
198	AAACT.TACCG	G	x	SPS4		NotInAnnotatedGenome
198	AAACT.TACCG	G	x	SPS5		NotInAnnotatedGenome
198	AAACT.TACCG	G	x	SPS6		NotInAnnotatedGenome
198	AAACT.TACCG	G	x	SPS8		NotInAnnotatedGenome
198	AAACT.TACCG	G	x	SPS9		NotInAnnotatedGenome
199	AAACT.TATGC	C	1646971 R	RefSPS	gi|194172857|ref|NC_003028.3|	OnProtein	L	CTC	LY
199	AAACT.TATGC	T	x	SPS1		OnProtein	L	CTT	LY
199	AAACT.TATGC	T	x	SPS2		OnProtein	L	CTT	LY
200	AAACT.TCCCG	C	x	SPS1		NotInAnnotatedGenome
200	AAACT.TCCCG	T	x	SPS10		NotInAnnotatedGenome
200	AAACT.TCCCG	C	x	SPS2		NotInAnnotatedGenome
200	AAACT.TCCCG	T	x	SPS3		NotInAnnotatedGenome
200	AAACT.TCCCG	T	x	SPS4		NotInAnnotatedGenome
200	AAACT.TCCCG	T	x	SPS5		NotInAnnotatedGenome
200	AAACT.TCCCG	T	x	SPS6		NotInAnnotatedGenome
200	AAACT.TCCCG	T	x	SPS8		NotInAnnotatedGenome
200	AAACT.TCCCG	T	x	SPS9		NotInAnnotatedGenome
201	AAACT.TCGCA	G	x	SPS1		NotInAnnotatedGenome
201	AAACT.TCGCA	C	x	SPS2		NotInAnnotatedGenome
202	AAACT.TGCAC	T	x	SPS1		NotInAnnotatedGenome
202	AAACT.TGCAC	C	x	SPS9		NotInAnnotatedGenome
203	AAACT.TGCGC	C	x	SPS10		NotInAnnotatedGenome
203	AAACT.TGCGC	A	x	SPS3		NotInAnnotatedGenome
203	AAACT.TGCGC	A	x	SPS4		NotInAnnotatedGenome
203	AAACT.TGCGC	A	x	SPS5		NotInAnnotatedGenome
203	AAACT.TGCGC	A	x	SPS6		NotInAnnotatedGenome
203	AAACT.TGCGC	A	x	SPS8		NotInAnnotatedGenome
204	AAACT.TGTAC	T	x	SPS1		NotInAnnotatedGenome
204	AAACT.TGTAC	A	x	SPS2		NotInAnnotatedGenome
205	AAACT.TGTGC	G	x	SPS10		NotInAnnotatedGenome
205	AAACT.TGTGC	T	x	SPS8		NotInAnnotatedGenome
205	AAACT.TGTGC	G	x	SPS9		NotInAnnotatedGenome
206	AAAGA.ACACA	T	x	SPS2		NotInAnnotatedGenome
206	AAAGA.ACACA	A	x	SPS3		NotInAnnotatedGenome
206	AAAGA.ACACA	A	x	SPS4		NotInAnnotatedGenome
206	AAAGA.ACACA	A	x	SPS6		NotInAnnotatedGenome
207	AAAGA.ATCCC	T	446218 R	RefSPS	gi|194172857|ref|NC_003028.3|	OnProtein	I	ATC	DIF
207	AAAGA.ATCCC	A	x	SPS10		OnProtein	F	TTC	DFF
207	AAAGA.ATCCC	A	x	SPS8		OnProtein	F	TTC	DFF
207	AAAGA.ATCCC	A	x	SPS9		OnProtein	F	TTC	DFF
208	AAAGA.CCATG	G	1170643 F	RefSPS	gi|194172857|ref|NC_003028.3|	OnProtein	A	GCT	MAL
208	AAAGA.CCATG	A	x	SPS1		OnProtein	V	GTT	MVL
208	AAAGA.CCATG	A	x	SPS4		OnProtein	V	GTT	MVL
208	AAAGA.CCATG	A	x	SPS5		OnProtein	V	GTT	MVL
208	AAAGA.CCATG	A	x	SPS6		OnProtein	V	GTT	MVL
208	AAAGA.CCATG	G	x	SPS8		OnProtein	A	GCT	MAL
209	AAAGA.CCCAT	C	x	SPS1		NotInAnnotatedGenome
209	AAAGA.CCCAT	G	x	SPS2		NotInAnnotatedGenome
210	AAAGA.CCGCA	T	x	SPS1		NotInAnnotatedGenome
210	AAAGA.CCGCA	C	x	SPS3		NotInAnnotatedGenome
210	AAAGA.CCGCA	C	x	SPS4		NotInAnnotatedGenome
210	AAAGA.CCGCA	C	x	SPS6		NotInAnnotatedGenome
211	AAAGA.CCGCG	G	150579 F	RefSPS	gi|194172857|ref|NC_003028.3|	UnannotatedRegion
211	AAAGA.CCGCG	G	x	SPS10		UnannotatedRegion
211	AAAGA.CCGCG	A	x	SPS4		UnannotatedRegion
211	AAAGA.CCGCG	A	x	SPS5		UnannotatedRegion
211	AAAGA.CCGCG	T	x	SPS7		UnannotatedRegion
211	AAAGA.CCGCG	G	x	SPS8		UnannotatedRegion
212	AAAGA.CCGGT	T	628736 F	RefSPS	gi|194172857|ref|NC_003028.3|	OnProtein	D	GAT	DP
212	AAAGA.CCGGT	C	x	SPS3		OnProtein	D	GAC	DP
212	AAAGA.CCGGT	C	x	SPS6		OnProtein	D	GAC	DP
213	AAAGA.CGCGA	A	x	SPS10		NotInAnnotatedGenome
213	AAAGA.CGCGA	G	x	SPS3		NotInAnnotatedGenome
213	AAAGA.CGCGA	G	x	SPS4		NotInAnnotatedGenome
213	AAAGA.CGCGA	G	x	SPS5		NotInAnnotatedGenome
213	AAAGA.CGCGA	G	x	SPS6		NotInAnnotatedGenome
214	AAAGA.CGCGC	T	x	SPS4		NotInAnnotatedGenome
214	AAAGA.CGCGC	T	x	SPS5		NotInAnnotatedGenome
214	AAAGA.CGCGC	T	x	SPS7		NotInAnnotatedGenome
214	AAAGA.CGCGC	G	x	SPS8		NotInAnnotatedGenome
215	AAAGA.CGGGC	G	x	SPS7		NotInAnnotatedGenome
215	AAAGA.CGGGC	C	x	SPS9		NotInAnnotatedGenome
216	AAAGA.CGTAC	T	x	SPS1		NotInAnnotatedGenome
216	AAAGA.CGTAC	C	x	SPS2		NotInAnnotatedGenome
217	AAAGA.GCCCC	C	775146 R	RefSPS	gi|194172857|ref|NC_003028.3|	OnProtein	R	CGT	GRL
217	AAAGA.GCCCC	G	x	SPS7		OnProtein	P	CCT	GPL
218	AAAGA.GCGGG	A	50352 F	RefSPS	gi|194172857|ref|NC_003028.3|	OnProtein	E	GAA	EA
218	AAAGA.GCGGG	A	x	SPS10		OnProtein	E	GAA	EA
218	AAAGA.GCGGG	G	x	SPS2		OnProtein	E	GAG	EA
218	AAAGA.GCGGG	A	x	SPS8		OnProtein	E	GAA	EA
219	AAAGA.GGGGG	A	x	SPS2		NotInAnnotatedGenome
219	AAAGA.GGGGG	T	x	SPS7		NotInAnnotatedGenome
219	AAAGA.GGGGG	A	x	SPS8		NotInAnnotatedGenome
219	AAAGA.GGGGG	G	x	SPS9		NotInAnnotatedGenome
220	AAAGA.GTGTA	T	2081425 R	RefSPS	gi|194172857|ref|NC_003028.3|	OnProtein	D	GAT	DV
220	AAAGA.GTGTA	G	x	SPS1		OnProtein	E	GAG	EV
220	AAAGA.GTGTA	G	x	SPS2		OnProtein	E	GAG	EV
220	AAAGA.GTGTA	G	x	SPS8		OnProtein	E	GAG	EV
220	AAAGA.GTGTA	G	x	SPS9		OnProtein	E	GAG	EV
221	AAAGA.TCCCC	A	x	SPS3		NotInAnnotatedGenome
221	AAAGA.TCCCC	A	x	SPS4		NotInAnnotatedGenome
221	AAAGA.TCCCC	A	x	SPS5		NotInAnnotatedGenome
221	AAAGA.TCCCC	A	x	SPS6		NotInAnnotatedGenome
221	AAAGA.TCCCC	C	x	SPS7		NotInAnnotatedGenome
221	AAAGA.TCCCC	G	x	SPS8		NotInAnnotatedGenome
222	AAAGA.TCCGT	T	x	SPS4		NotInAnnotatedGenome
222	AAAGA.TCCGT	C	x	SPS8		NotInAnnotatedGenome
223	AAAGA.TCGGT	T	x	SPS1		NotInAnnotatedGenome
223	AAAGA.TCGGT	A	x	SPS10		NotInAnnotatedGenome
223	AAAGA.TCGGT	T	x	SPS2		NotInAnnotatedGenome
223	AAAGA.TCGGT	A	x	SPS3		NotInAnnotatedGenome
223	AAAGA.TCGGT	A	x	SPS4		NotInAnnotatedGenome
223	AAAGA.TCGGT	A	x	SPS5		NotInAnnotatedGenome
223	AAAGA.TCGGT	A	x	SPS6		NotInAnnotatedGenome
224	AAAGC.ACGAA	A	x	SPS10		NotInAnnotatedGenome
224	AAAGC.ACGAA	C	x	SPS3		NotInAnnotatedGenome
224	AAAGC.ACGAA	C	x	SPS4		NotInAnnotatedGenome
224	AAAGC.ACGAA	C	x	SPS5		NotInAnnotatedGenome
224	AAAGC.ACGAA	C	x	SPS6		NotInAnnotatedGenome
224	AAAGC.ACGAA	T	x	SPS8		NotInAnnotatedGenome
224	AAAGC.ACGAA	A	x	SPS9		NotInAnnotatedGenome
225	AAAGC.ACGCA	A	x	SPS10		NotInAnnotatedGenome
225	AAAGC.ACGCA	C	x	SPS2		NotInAnnotatedGenome
225	AAAGC.ACGCA	C	x	SPS7		NotInAnnotatedGenome
226	AAAGC.ACGCT	A	x	SPS10		NotInAnnotatedGenome
226	AAAGC.ACGCT	A	x	SPS3		NotInAnnotatedGenome
226	AAAGC.ACGCT	A	x	SPS4		NotInAnnotatedGenome
226	AAAGC.ACGCT	A	x	SPS5		NotInAnnotatedGenome
226	AAAGC.ACGCT	A	x	SPS6		NotInAnnotatedGenome
226	AAAGC.ACGCT	T	x	SPS9		NotInAnnotatedGenome
227	AAAGC.ACGTC	A	2139216 F	RefSPS	gi|194172857|ref|NC_003028.3|	OnProtein	V	GTT	VA
227	AAAGC.ACGTC	C	x	SPS1		OnProtein	V	GTG	VA
227	AAAGC.ACGTC	A	x	SPS9		OnProtein	V	GTT	VA
228	AAAGC.CACGG	G	146960 R	RefSPS	gi|194172857|ref|NC_003028.3|	OnProtein	A	GCG	RAL
228	AAAGC.CACGG	T	x	SPS1		OnProtein	E	GAG	REL
228	AAAGC.CACGG	G	x	SPS10		OnProtein	A	GCG	RAL
229	AAAGC.CATTG	A	x	SPS1		NotInAnnotatedGenome
229	AAAGC.CATTG	C	x	SPS10		NotInAnnotatedGenome
229	AAAGC.CATTG	A	x	SPS2		NotInAnnotatedGenome
229	AAAGC.CATTG	C	x	SPS4		NotInAnnotatedGenome
229	AAAGC.CATTG	C	x	SPS5		NotInAnnotatedGenome
229	AAAGC.CATTG	C	x	SPS6		NotInAnnotatedGenome
230	AAAGC.CCGGT	T	x	SPS10		NotInAnnotatedGenome
230	AAAGC.CCGGT	A	x	SPS3		NotInAnnotatedGenome
230	AAAGC.CCGGT	A	x	SPS4		NotInAnnotatedGenome
230	AAAGC.CCGGT	A	x	SPS5		NotInAnnotatedGenome
230	AAAGC.CCGGT	A	x	SPS6		NotInAnnotatedGenome
230	AAAGC.CCGGT	T	x	SPS9		NotInAnnotatedGenome
231	AAAGC.CGCAC	T	673914 R	RefSPS	gi|194172857|ref|NC_003028.3|	OnProtein	A	GCT	AR
231	AAAGC.CGCAC	A	x	SPS1		OnProtein	A	GCA	AR
232	AAAGC.CGCGT	C	1659748 F	RefSPS	gi|194172857|ref|NC_003028.3|	OnProtein	G	GGC	AGF
232	AAAGC.CGCGT	G	x	SPS10		OnProtein	R	CGC	ARF
232	AAAGC.CGCGT	G	x	SPS2		OnProtein	R	CGC	ARF
232	AAAGC.CGCGT	G	x	SPS5		OnProtein	R	CGC	ARF
233	AAAGC.CGCTC	G	1657364 F	RefSPS	gi|194172857|ref|NC_003028.3|	OnProtein	R	CGC	RA
233	AAAGC.CGCTC	C	x	SPS10		OnProtein	R	CGG	RA
233	AAAGC.CGCTC	G	x	SPS7		OnProtein	R	CGC	RA
233	AAAGC.CGCTC	G	x	SPS8		OnProtein	R	CGC	RA
234	AAAGC.CGCTT	T	1901586 F	RefSPS	gi|194172857|ref|NC_003028.3|	OnProtein	A	GCT	AR
234	AAAGC.CGCTT	C	x	SPS10		OnProtein	A	GCC	AR
234	AAAGC.CGCTT	C	x	SPS3		OnProtein	A	GCC	AR
234	AAAGC.CGCTT	C	x	SPS4		OnProtein	A	GCC	AR
234	AAAGC.CGCTT	C	x	SPS5		OnProtein	A	GCC	AR
234	AAAGC.CGCTT	C	x	SPS6		OnProtein	A	GCC	AR
234	AAAGC.CGCTT	T	x	SPS7		OnProtein	A	GCT	AR
234	AAAGC.CGCTT	T	x	SPS8		OnProtein	A	GCT	AR
235	AAAGC.CGGGT	G	x	SPS10		NotInAnnotatedGenome
235	AAAGC.CGGGT	T	x	SPS9		NotInAnnotatedGenome
236	AAAGC.CGTCG	T	1090383 F	RefSPS	gi|194172857|ref|NC_003028.3|	OnProtein	A	GCT	AR
236	AAAGC.CGTCG	T	1211613 R	RefSPS	gi|194172857|ref|NC_003028.3|	OnProtein	A	GCT	AR
236	AAAGC.CGTCG	G	x	SPS1		OnProtein	A	GCG	AR
236	AAAGC.CGTCG	T	x	SPS10		OnProtein	A	GCT	AR
236	AAAGC.CGTCG	T	x	SPS2		OnProtein	A	GCT	AR
236	AAAGC.CGTCG	T	x	SPS3		OnProtein	A	GCT	AR
236	AAAGC.CGTCG	T	x	SPS4		OnProtein	A	GCT	AR
236	AAAGC.CGTCG	T	x	SPS5		OnProtein	A	GCT	AR
236	AAAGC.CGTCG	T	x	SPS6		OnProtein	A	GCT	AR
236	AAAGC.CGTCG	T	x	SPS9		OnProtein	A	GCT	AR
237	AAAGC.CGTGT	G	x	SPS1		NotInAnnotatedGenome
237	AAAGC.CGTGT	C	x	SPS8		NotInAnnotatedGenome
238	AAAGC.CGTTG	T	325776 F	RefSPS	gi|194172857|ref|NC_003028.3|	OnProtein	A	GCT	AR
238	AAAGC.CGTTG	C	x	SPS3		OnProtein	A	GCC	AR
238	AAAGC.CGTTG	C	x	SPS4		OnProtein	A	GCC	AR
238	AAAGC.CGTTG	C	x	SPS5		OnProtein	A	GCC	AR
238	AAAGC.CGTTG	C	x	SPS6		OnProtein	A	GCC	AR
238	AAAGC.CGTTG	C	x	SPS8		OnProtein	A	GCC	AR
238	AAAGC.CGTTG	T	x	SPS9		OnProtein	A	GCT	AR
239	AAAGC.CTACG	A	1067383 F	RefSPS	gi|194172857|ref|NC_003028.3|	OnProtein	T	ACT	STT
239	AAAGC.CTACG	A	x	SPS1		OnProtein	T	ACT	STT
239	AAAGC.CTACG	A	x	SPS10		OnProtein	T	ACT	STT
239	AAAGC.CTACG	A	x	SPS3		OnProtein	T	ACT	STT
239	AAAGC.CTACG	A	x	SPS4		OnProtein	T	ACT	STT
239	AAAGC.CTACG	A	x	SPS5		OnProtein	T	ACT	STT
239	AAAGC.CTACG	A	x	SPS6		OnProtein	T	ACT	STT
239	AAAGC.CTACG	A	x	SPS7		OnProtein	T	ACT	STT
239	AAAGC.CTACG	A	x	SPS8		OnProtein	T	ACT	STT
239	AAAGC.CTACG	T	x	SPS9		OnProtein	S	TCT	SST
240	AAAGC.CTACT	A	x	SPS1		NotInAnnotatedGenome
240	AAAGC.CTACT	T	x	SPS2		NotInAnnotatedGenome
241	AAAGC.CTATG	A	x	SPS10		NotInAnnotatedGenome
241	AAAGC.CTATG	T	x	SPS7		NotInAnnotatedGenome
241	AAAGC.CTATG	G	x	SPS8		NotInAnnotatedGenome
241	AAAGC.CTATG	G	x	SPS9		NotInAnnotatedGenome
242	AAAGC.CTCGC	T	2132636 R	RefSPS	gi|194172857|ref|NC_003028.3|	OnProtein	A	GCT	AL
242	AAAGC.CTCGC	T	338465 R	RefSPS	gi|194172857|ref|NC_003028.3|	OnProtein	A	GCT	AL
242	AAAGC.CTCGC	T	766251 R	RefSPS	gi|194172857|ref|NC_003028.3|	OnProtein	A	GCT	AL
242	AAAGC.CTCGC	T	x	SPS10		OnProtein	A	GCT	AL
242	AAAGC.CTCGC	T	x	SPS2		OnProtein	A	GCT	AL
242	AAAGC.CTCGC	A	x	SPS8		OnProtein	A	GCA	AL
243	AAAGC.CTGCA	T	176330 F	RefSPS	gi|194172857|ref|NC_003028.3|	OnProtein	E	GAG	AEL
243	AAAGC.CTGCA	C	x	SPS1		OnProtein	G	GGG	AGL
243	AAAGC.CTGCA	T	x	SPS10		OnProtein	E	GAG	AEL
243	AAAGC.CTGCA	C	x	SPS2		OnProtein	G	GGG	AGL
243	AAAGC.CTGCA	T	x	SPS4		OnProtein	E	GAG	AEL
243	AAAGC.CTGCA	T	x	SPS5		OnProtein	E	GAG	AEL
244	AAAGC.CTGTT	A	x	SPS1		NotInAnnotatedGenome
244	AAAGC.CTGTT	G	x	SPS2		NotInAnnotatedGenome
245	AAAGC.GAACC	G	x	SPS1		NotInAnnotatedGenome
245	AAAGC.GAACC	A	x	SPS10		NotInAnnotatedGenome
245	AAAGC.GAACC	A	x	SPS2		NotInAnnotatedGenome
245	AAAGC.GAACC	A	x	SPS3		NotInAnnotatedGenome
245	AAAGC.GAACC	A	x	SPS4		NotInAnnotatedGenome
245	AAAGC.GAACC	A	x	SPS5		NotInAnnotatedGenome
245	AAAGC.GAACC	A	x	SPS6		NotInAnnotatedGenome
245	AAAGC.GAACC	A	x	SPS7		NotInAnnotatedGenome
245	AAAGC.GAACC	A	x	SPS8		NotInAnnotatedGenome
245	AAAGC.GAACC	A	x	SPS9		NotInAnnotatedGenome
246	AAAGC.GAGGT	C	x	SPS1		NotInAnnotatedGenome
246	AAAGC.GAGGT	A	x	SPS2		NotInAnnotatedGenome
247	AAAGC.GCATA	A	x	SPS1		NotInAnnotatedGenome
247	AAAGC.GCATA	C	x	SPS2		NotInAnnotatedGenome
248	AAAGC.GCCGA	G	237997 F	RefSPS	gi|194172857|ref|NC_003028.3|	OnProtein	A	GCG	AA
248	AAAGC.GCCGA	G	x	SPS10		OnProtein	A	GCG	AA
248	AAAGC.GCCGA	G	x	SPS3		OnProtein	A	GCG	AA
248	AAAGC.GCCGA	G	x	SPS4		OnProtein	A	GCG	AA
248	AAAGC.GCCGA	G	x	SPS5		OnProtein	A	GCG	AA
248	AAAGC.GCCGA	G	x	SPS6		OnProtein	A	GCG	AA
248	AAAGC.GCCGA	G	x	SPS7		OnProtein	A	GCG	AA
248	AAAGC.GCCGA	G	x	SPS8		OnProtein	A	GCG	AA
248	AAAGC.GCCGA	A	x	SPS9		OnProtein	A	GCA	AA
249	AAAGC.GCGGG	A	1409535 R	RefSPS	gi|194172857|ref|NC_003028.3|	OnProtein	Q	CAG	KQR
249	AAAGC.GCGGG	A	x	SPS10		OnProtein	Q	CAG	KQR
249	AAAGC.GCGGG	A	x	SPS3		OnProtein	Q	CAG	KQR
249	AAAGC.GCGGG	A	x	SPS4		OnProtein	Q	CAG	KQR
249	AAAGC.GCGGG	A	x	SPS5		OnProtein	Q	CAG	KQR
249	AAAGC.GCGGG	A	x	SPS6		OnProtein	Q	CAG	KQR
249	AAAGC.GCGGG	G	x	SPS7		OnProtein	R	CGG	KRR
249	AAAGC.GCGGG	A	x	SPS8		OnProtein	Q	CAG	KQR
249	AAAGC.GCGGG	A	x	SPS9		OnProtein	Q	CAG	KQR
250	AAAGC.GCGTC	G	1465131 F	RefSPS	gi|194172857|ref|NC_003028.3|	OnProtein	P	CCG	TPL
250	AAAGC.GCGTC	T	x	SPS1		OnProtein	Q	CAG	TQL
250	AAAGC.GCGTC	G	x	SPS10		OnProtein	P	CCG	TPL
250	AAAGC.GCGTC	G	x	SPS9		OnProtein	P	CCG	TPL
251	AAAGC.GGCCC	T	x	SPS7		NotInAnnotatedGenome
251	AAAGC.GGCCC	G	x	SPS9		NotInAnnotatedGenome
252	AAAGC.GGTGG	T	x	SPS10		NotInAnnotatedGenome
252	AAAGC.GGTGG	A	x	SPS3		NotInAnnotatedGenome
252	AAAGC.GGTGG	A	x	SPS4		NotInAnnotatedGenome
252	AAAGC.GGTGG	A	x	SPS5		NotInAnnotatedGenome
252	AAAGC.GGTGG	A	x	SPS6		NotInAnnotatedGenome
252	AAAGC.GGTGG	A	x	SPS7		NotInAnnotatedGenome
252	AAAGC.GGTGG	T	x	SPS8		NotInAnnotatedGenome
253	AAAGC.GTCAC	G	1488009 F	RefSPS	gi|194172857|ref|NC_003028.3|	NotProteinCoding
253	AAAGC.GTCAC	A	x	SPS1		NotProteinCoding
254	AAAGC.TACCG	C	x	SPS2		NotInAnnotatedGenome
254	AAAGC.TACCG	T	x	SPS7		NotInAnnotatedGenome
255	AAAGC.TACTG	G	70893 R	RefSPS	gi|194172857|ref|NC_003028.3|	UnannotatedRegion
255	AAAGC.TACTG	C	x	SPS2		UnannotatedRegion
256	AAAGC.TAGAC	C	x	SPS1		NotInAnnotatedGenome
256	AAAGC.TAGAC	A	x	SPS2		NotInAnnotatedGenome
257	AAAGC.TATGT	A	x	SPS1		NotInAnnotatedGenome
257	AAAGC.TATGT	C	x	SPS10		NotInAnnotatedGenome
257	AAAGC.TATGT	C	x	SPS3		NotInAnnotatedGenome
257	AAAGC.TATGT	C	x	SPS4		NotInAnnotatedGenome
257	AAAGC.TATGT	C	x	SPS5		NotInAnnotatedGenome
257	AAAGC.TATGT	C	x	SPS6		NotInAnnotatedGenome
257	AAAGC.TATGT	C	x	SPS7		NotInAnnotatedGenome
257	AAAGC.TATGT	C	x	SPS8		NotInAnnotatedGenome
257	AAAGC.TATGT	C	x	SPS9		NotInAnnotatedGenome
258	AAAGC.TCCTA	C	1259502 F	RefSPS	gi|194172857|ref|NC_003028.3|	OnProtein	G	GGC	GGF
258	AAAGC.TCCTA	T	x	SPS10		OnProtein	S	AGC	GSF
258	AAAGC.TCCTA	C	x	SPS7		OnProtein	G	GGC	GGF
259	AAAGC.TCCTC	C	x	SPS1		NotInAnnotatedGenome
259	AAAGC.TCCTC	T	x	SPS2		NotInAnnotatedGenome
260	AAAGC.TCGAA	T	x	SPS10		NotInAnnotatedGenome
260	AAAGC.TCGAA	G	x	SPS7		NotInAnnotatedGenome
261	AAAGC.TGACG	T	1391727 F	RefSPS	gi|194172857|ref|NC_003028.3|	OnProtein	Q	CAA	QA
261	AAAGC.TGACG	C	x	SPS1		OnProtein	Q	CAG	QA
261	AAAGC.TGACG	C	x	SPS2		OnProtein	Q	CAG	QA
261	AAAGC.TGACG	T	x	SPS4		OnProtein	Q	CAA	QA
261	AAAGC.TGACG	T	x	SPS8		OnProtein	Q	CAA	QA
261	AAAGC.TGACG	T	x	SPS9		OnProtein	Q	CAA	QA
262	AAAGC.TGGAC	G	x	SPS1		NotInAnnotatedGenome
262	AAAGC.TGGAC	A	x	SPS2		NotInAnnotatedGenome
263	AAAGC.TTACG	G	x	SPS1		NotInAnnotatedGenome
263	AAAGC.TTACG	C	x	SPS3		NotInAnnotatedGenome
263	AAAGC.TTACG	C	x	SPS6		NotInAnnotatedGenome
264	AAAGG.AACCC	C	x	SPS1		NotInAnnotatedGenome
264	AAAGG.AACCC	T	x	SPS2		NotInAnnotatedGenome
265	AAAGG.AACGA	G	x	SPS1		NotInAnnotatedGenome
265	AAAGG.AACGA	C	x	SPS2		NotInAnnotatedGenome
266	AAAGG.ACCGC	A	1584883 R	RefSPS	gi|194172857|ref|NC_003028.3|	OnProtein	G	GGA	GT
266	AAAGG.ACCGC	C	x	SPS10		OnProtein	G	GGC	GT
266	AAAGG.ACCGC	A	x	SPS3		OnProtein	G	GGA	GT
266	AAAGG.ACCGC	A	x	SPS4		OnProtein	G	GGA	GT
266	AAAGG.ACCGC	A	x	SPS5		OnProtein	G	GGA	GT
266	AAAGG.ACCGC	A	x	SPS6		OnProtein	G	GGA	GT
266	AAAGG.ACCGC	A	x	SPS8		OnProtein	G	GGA	GT
266	AAAGG.ACCGC	A	x	SPS9		OnProtein	G	GGA	GT
267	AAAGG.ACCTC	C	831180 R	RefSPS	gi|194172857|ref|NC_003028.3|	OnProtein	V	GTG	VP
267	AAAGG.ACCTC	C	x	SPS3		OnProtein	V	GTG	VP
267	AAAGG.ACCTC	C	x	SPS4		OnProtein	V	GTG	VP
267	AAAGG.ACCTC	C	x	SPS5		OnProtein	V	GTG	VP
267	AAAGG.ACCTC	C	x	SPS6		OnProtein	V	GTG	VP
267	AAAGG.ACCTC	A	x	SPS9		OnProtein	V	GTT	VP
268	AAAGG.ACTCC	C	x	SPS1		NotInAnnotatedGenome
268	AAAGG.ACTCC	A	x	SPS10		NotInAnnotatedGenome
268	AAAGG.ACTCC	A	x	SPS8		NotInAnnotatedGenome
269	AAAGG.AGATC	A	68556 R	RefSPS	gi|194172857|ref|NC_003028.3|	OnProtein	F	TTC	IFL
269	AAAGG.AGATC	G	x	SPS1		OnProtein	S	TCC	ISL
269	AAAGG.AGATC	G	x	SPS2		OnProtein	S	TCC	ISL
269	AAAGG.AGATC	A	x	SPS7		OnProtein	F	TTC	IFL
270	AAAGG.AGGAC	A	x	SPS1		NotInAnnotatedGenome
270	AAAGG.AGGAC	C	x	SPS7		NotInAnnotatedGenome
270	AAAGG.AGGAC	C	x	SPS8		NotInAnnotatedGenome
270	AAAGG.AGGAC	C	x	SPS9		NotInAnnotatedGenome
271	AAAGG.ATATA	T	x	SPS10		NotInAnnotatedGenome
271	AAAGG.ATATA	A	x	SPS2		NotInAnnotatedGenome
272	AAAGG.CAGTC	A	x	SPS1		NotInAnnotatedGenome
272	AAAGG.CAGTC	T	x	SPS10		NotInAnnotatedGenome
272	AAAGG.CAGTC	A	x	SPS2		NotInAnnotatedGenome
273	AAAGG.CATCG	C	1458604 F	RefSPS	gi|194172857|ref|NC_003028.3|	OnProtein	A	GCC	MAF
273	AAAGG.CATCG	C	x	SPS10		OnProtein	A	GCC	MAF
273	AAAGG.CATCG	T	x	SPS2		OnProtein	T	ACC	MTF
273	AAAGG.CATCG	C	x	SPS7		OnProtein	A	GCC	MAF
274	AAAGG.CCACA	G	1657131 F	RefSPS	gi|194172857|ref|NC_003028.3|	OnProtein	A	GCC	VAL
274	AAAGG.CCACA	T	x	SPS3		OnProtein	D	GAC	VDL
274	AAAGG.CCACA	T	x	SPS4		OnProtein	D	GAC	VDL
274	AAAGG.CCACA	T	x	SPS5		OnProtein	D	GAC	VDL
274	AAAGG.CCACA	T	x	SPS6		OnProtein	D	GAC	VDL
274	AAAGG.CCACA	T	x	SPS9		OnProtein	D	GAC	VDL
275	AAAGG.CCGGG	T	1340803 R	RefSPS	gi|194172857|ref|NC_003028.3|	UnannotatedRegion
275	AAAGG.CCGGG	T	x	SPS3		UnannotatedRegion
275	AAAGG.CCGGG	T	x	SPS4		UnannotatedRegion
275	AAAGG.CCGGG	T	x	SPS5		UnannotatedRegion
275	AAAGG.CCGGG	T	x	SPS6		UnannotatedRegion
275	AAAGG.CCGGG	T	x	SPS7		UnannotatedRegion
275	AAAGG.CCGGG	T	x	SPS8		UnannotatedRegion
275	AAAGG.CCGGG	A	x	SPS9		UnannotatedRegion
276	AAAGG.CCTCA	G	80012 R	RefSPS	gi|194172857|ref|NC_003028.3|	OnProtein	A	GCC	EAL
276	AAAGG.CCTCA	T	x	SPS7		OnProtein	D	GAC	EDL
277	AAAGG.CCTTA	A	1466603 F	RefSPS	gi|194172857|ref|NC_003028.3|	UnannotatedRegion
277	AAAGG.CCTTA	A	x	SPS7		UnannotatedRegion
277	AAAGG.CCTTA	G	x	SPS9		UnannotatedRegion
278	AAAGG.CGAGC	C	x	SPS7		NotInAnnotatedGenome
278	AAAGG.CGAGC	A	x	SPS8		NotInAnnotatedGenome
279	AAAGG.CGCCC	A	x	SPS7		NotInAnnotatedGenome
279	AAAGG.CGCCC	T	x	SPS9		NotInAnnotatedGenome
280	AAAGG.CGGAG	A	586108 F	RefSPS	gi|194172857|ref|NC_003028.3|	OnProtein	D	GAC	KDG
280	AAAGG.CGGAG	T	x	SPS8		OnProtein	V	GTC	KVG
281	AAAGG.CGGGA	A	110528 F	RefSPS	gi|194172857|ref|NC_003028.3|	UnannotatedRegion
281	AAAGG.CGGGA	G	x	SPS10		UnannotatedRegion
281	AAAGG.CGGGA	G	x	SPS7		UnannotatedRegion
282	AAAGG.CGTAC	T	1346660 F	RefSPS	gi|194172857|ref|NC_003028.3|	NotProteinCoding
282	AAAGG.CGTAC	T	x	SPS1		NotProteinCoding
282	AAAGG.CGTAC	T	x	SPS10		NotProteinCoding
282	AAAGG.CGTAC	T	x	SPS2		NotProteinCoding
282	AAAGG.CGTAC	T	x	SPS3		NotProteinCoding
282	AAAGG.CGTAC	T	x	SPS4		NotProteinCoding
282	AAAGG.CGTAC	T	x	SPS5		NotProteinCoding
282	AAAGG.CGTAC	T	x	SPS6		NotProteinCoding
282	AAAGG.CGTAC	A	x	SPS7		NotProteinCoding
283	AAAGG.CTCGA	T	x	SPS10		NotInAnnotatedGenome
283	AAAGG.CTCGA	G	x	SPS2		NotInAnnotatedGenome
283	AAAGG.CTCGA	T	x	SPS8		NotInAnnotatedGenome
283	AAAGG.CTCGA	T	x	SPS9		NotInAnnotatedGenome
284	AAAGG.GAGCC	A	1390878 R	RefSPS	gi|194172857|ref|NC_003028.3|	UnannotatedRegion
284	AAAGG.GAGCC	A	x	SPS3		UnannotatedRegion
284	AAAGG.GAGCC	A	x	SPS4		UnannotatedRegion
284	AAAGG.GAGCC	A	x	SPS5		UnannotatedRegion
284	AAAGG.GAGCC	A	x	SPS6		UnannotatedRegion
284	AAAGG.GAGCC	A	x	SPS8		UnannotatedRegion
284	AAAGG.GAGCC	T	x	SPS9		UnannotatedRegion
285	AAAGG.GATCC	T	1830905 R	RefSPS	gi|194172857|ref|NC_003028.3|	OnProtein	G	GGT	GD
285	AAAGG.GATCC	A	x	SPS1		OnProtein	G	GGA	GD
285	AAAGG.GATCC	A	x	SPS2		OnProtein	G	GGA	GD
285	AAAGG.GATCC	T	x	SPS3		OnProtein	G	GGT	GD
285	AAAGG.GATCC	T	x	SPS4		OnProtein	G	GGT	GD
285	AAAGG.GATCC	T	x	SPS5		OnProtein	G	GGT	GD
285	AAAGG.GATCC	T	x	SPS6		OnProtein	G	GGT	GD
285	AAAGG.GATCC	T	x	SPS8		OnProtein	G	GGT	GD
285	AAAGG.GATCC	T	x	SPS9		OnProtein	G	GGT	GD
286	AAAGG.GATCG	G	x	SPS10		NotInAnnotatedGenome
286	AAAGG.GATCG	G	x	SPS3		NotInAnnotatedGenome
286	AAAGG.GATCG	G	x	SPS4		NotInAnnotatedGenome
286	AAAGG.GATCG	G	x	SPS5		NotInAnnotatedGenome
286	AAAGG.GATCG	G	x	SPS6		NotInAnnotatedGenome
286	AAAGG.GATCG	A	x	SPS8		NotInAnnotatedGenome
287	AAAGG.GATCT	G	x	SPS7		NotInAnnotatedGenome
287	AAAGG.GATCT	C	x	SPS8		NotInAnnotatedGenome
288	AAAGG.GCAGT	T	x	SPS1		NotInAnnotatedGenome
288	AAAGG.GCAGT	A	x	SPS2		NotInAnnotatedGenome
289	AAAGG.GCGAC	G	x	SPS10		NotInAnnotatedGenome
289	AAAGG.GCGAC	A	x	SPS3		NotInAnnotatedGenome
289	AAAGG.GCGAC	A	x	SPS5		NotInAnnotatedGenome
289	AAAGG.GCGAC	A	x	SPS6		NotInAnnotatedGenome
289	AAAGG.GCGAC	A	x	SPS9		NotInAnnotatedGenome
290	AAAGG.GCTCA	C	1153505 R	RefSPS	gi|194172857|ref|NC_003028.3|	OnProtein	G	GGC	GA
290	AAAGG.GCTCA	A	x	SPS7		OnProtein	G	GGA	GA
290	AAAGG.GCTCA	T	x	SPS9		OnProtein	G	GGT	GA
291	AAAGG.GGCAC	C	x	SPS10		NotInAnnotatedGenome
291	AAAGG.GGCAC	G	x	SPS7		NotInAnnotatedGenome
292	AAAGG.GGCCT	C	x	SPS1		NotInAnnotatedGenome
292	AAAGG.GGCCT	T	x	SPS10		NotInAnnotatedGenome
292	AAAGG.GGCCT	T	x	SPS3		NotInAnnotatedGenome
292	AAAGG.GGCCT	T	x	SPS4		NotInAnnotatedGenome
292	AAAGG.GGCCT	T	x	SPS5		NotInAnnotatedGenome
292	AAAGG.GGCCT	T	x	SPS6		NotInAnnotatedGenome
292	AAAGG.GGCCT	T	x	SPS9		NotInAnnotatedGenome
293	AAAGG.GGTGG	C	778016 F	RefSPS	gi|194172857|ref|NC_003028.3|	OnProtein	G	GGC	GG
293	AAAGG.GGTGG	T	x	SPS1		OnProtein	G	GGT	GG
293	AAAGG.GGTGG	T	x	SPS2		OnProtein	G	GGT	GG
293	AAAGG.GGTGG	C	x	SPS3		OnProtein	G	GGC	GG
293	AAAGG.GGTGG	C	x	SPS4		OnProtein	G	GGC	GG
293	AAAGG.GGTGG	C	x	SPS5		OnProtein	G	GGC	GG
293	AAAGG.GGTGG	C	x	SPS6		OnProtein	G	GGC	GG
293	AAAGG.GGTGG	C	x	SPS7		OnProtein	G	GGC	GG
293	AAAGG.GGTGG	C	x	SPS8		OnProtein	G	GGC	GG
293	AAAGG.GGTGG	C	x	SPS9		OnProtein	G	GGC	GG
294	AAAGG.GTGAC	G	2053908 R	RefSPS	gi|194172857|ref|NC_003028.3|	OnProtein	G	GGG	GV
294	AAAGG.GTGAC	G	x	SPS10		OnProtein	G	GGG	GV
294	AAAGG.GTGAC	T	x	SPS3		OnProtein	G	GGT	GV
294	AAAGG.GTGAC	T	x	SPS4		OnProtein	G	GGT	GV
294	AAAGG.GTGAC	T	x	SPS5		OnProtein	G	GGT	GV
294	AAAGG.GTGAC	T	x	SPS6		OnProtein	G	GGT	GV
294	AAAGG.GTGAC	G	x	SPS8		OnProtein	G	GGG	GV
294	AAAGG.GTGAC	G	x	SPS9		OnProtein	G	GGG	GV
295	AAAGG.TAACC	C	x	SPS1		NotInAnnotatedGenome
295	AAAGG.TAACC	G	x	SPS2		NotInAnnotatedGenome
296	AAAGG.TACCG	A	x	SPS1		NotInAnnotatedGenome
296	AAAGG.TACCG	A	x	SPS10		NotInAnnotatedGenome
296	AAAGG.TACCG	A	x	SPS2		NotInAnnotatedGenome
296	AAAGG.TACCG	C	x	SPS3		NotInAnnotatedGenome
296	AAAGG.TACCG	C	x	SPS4		NotInAnnotatedGenome
296	AAAGG.TACCG	C	x	SPS5		NotInAnnotatedGenome
296	AAAGG.TACCG	C	x	SPS6		NotInAnnotatedGenome
296	AAAGG.TACCG	A	x	SPS8		NotInAnnotatedGenome
296	AAAGG.TACCG	A	x	SPS9		NotInAnnotatedGenome
297	AAAGG.TAGTG	G	1918831 R	RefSPS	gi|194172857|ref|NC_003028.3|	OnProtein	T	ACC	TTL
297	AAAGG.TAGTG	T	x	SPS5		OnProtein	N	AAC	TNL
297	AAAGG.TAGTG	G	x	SPS7		OnProtein	T	ACC	TTL
297	AAAGG.TAGTG	G	x	SPS8		OnProtein	T	ACC	TTL
298	AAAGG.TCCTC	A	147765 R	RefSPS	gi|194172857|ref|NC_003028.3|	OnProtein	D	GAT	DP
298	AAAGG.TCCTC	A	x	SPS10		OnProtein	D	GAT	DP
298	AAAGG.TCCTC	A	x	SPS3		OnProtein	D	GAT	DP
298	AAAGG.TCCTC	A	x	SPS4		OnProtein	D	GAT	DP
298	AAAGG.TCCTC	A	x	SPS5		OnProtein	D	GAT	DP
298	AAAGG.TCCTC	A	x	SPS6		OnProtein	D	GAT	DP
298	AAAGG.TCCTC	G	x	SPS7		OnProtein	D	GAC	DP
298	AAAGG.TCCTC	A	x	SPS8		OnProtein	D	GAT	DP
298	AAAGG.TCCTC	A	x	SPS9		OnProtein	D	GAT	DP
299	AAAGG.TCGGG	T	1000698 R	RefSPS	gi|194172857|ref|NC_003028.3|	UnannotatedRegion
299	AAAGG.TCGGG	T	980922 R	RefSPS	gi|194172857|ref|NC_003028.3|	UnannotatedRegion
299	AAAGG.TCGGG	T	x	SPS1		UnannotatedRegion
299	AAAGG.TCGGG	T	x	SPS10		UnannotatedRegion
299	AAAGG.TCGGG	T	x	SPS2		UnannotatedRegion
299	AAAGG.TCGGG	T	x	SPS3		UnannotatedRegion
299	AAAGG.TCGGG	T	x	SPS4		UnannotatedRegion
299	AAAGG.TCGGG	T	x	SPS5		UnannotatedRegion
299	AAAGG.TCGGG	T	x	SPS6		UnannotatedRegion
299	AAAGG.TCGGG	A	x	SPS7		UnannotatedRegion
299	AAAGG.TCGGG	T	x	SPS8		UnannotatedRegion
299	AAAGG.TCGGG	T	x	SPS9		UnannotatedRegion
300	AAAGG.TCTCA	T	x	SPS1		NotInAnnotatedGenome
300	AAAGG.TCTCA	G	x	SPS3		NotInAnnotatedGenome
300	AAAGG.TCTCA	G	x	SPS4		NotInAnnotatedGenome
301	AAAGG.TGTGC	A	1827998 F	RefSPS	gi|194172857|ref|NC_003028.3|	OnProtein	S	TCC	TSF
301	AAAGG.TGTGC	A	x	SPS3		OnProtein	S	TCC	TSF
301	AAAGG.TGTGC	A	x	SPS4		OnProtein	S	TCC	TSF
301	AAAGG.TGTGC	A	x	SPS5		OnProtein	S	TCC	TSF
301	AAAGG.TGTGC	A	x	SPS6		OnProtein	S	TCC	TSF
301	AAAGG.TGTGC	A	x	SPS7		OnProtein	S	TCC	TSF
301	AAAGG.TGTGC	G	x	SPS9		OnProtein	P	CCC	TPF
302	AAAGG.TTCCG	G	x	SPS10		NotInAnnotatedGenome
302	AAAGG.TTCCG	C	x	SPS2		NotInAnnotatedGenome
303	AAAGG.TTTCG	G	263622 F	RefSPS	gi|194172857|ref|NC_003028.3|	OnProtein	T	ACC	ETL
303	AAAGG.TTTCG	T	x	SPS1		OnProtein	N	AAC	ENL
303	AAAGG.TTTCG	T	x	SPS2		OnProtein	N	AAC	ENL
304	AAAGT.ACACA	C	1171856 F	RefSPS	gi|194172857|ref|NC_003028.3|	OnProtein	S	TCA	KSH
304	AAAGT.ACACA	T	x	SPS1		OnProtein	L	TTA	KLH
304	AAAGT.ACACA	C	x	SPS10		OnProtein	S	TCA	KSH
304	AAAGT.ACACA	C	x	SPS3		OnProtein	S	TCA	KSH
304	AAAGT.ACACA	C	x	SPS4		OnProtein	S	TCA	KSH
304	AAAGT.ACACA	C	x	SPS5		OnProtein	S	TCA	KSH
304	AAAGT.ACACA	C	x	SPS6		OnProtein	S	TCA	KSH
304	AAAGT.ACACA	C	x	SPS7		OnProtein	S	TCA	KSH
304	AAAGT.ACACA	C	x	SPS9		OnProtein	S	TCA	KSH
305	AAAGT.ACAGT	T	x	SPS1		NotInAnnotatedGenome
305	AAAGT.ACAGT	A	x	SPS2		NotInAnnotatedGenome
306	AAAGT.ACATA	A	x	SPS1		NotInAnnotatedGenome
306	AAAGT.ACATA	C	x	SPS2		NotInAnnotatedGenome
307	AAAGT.ACATG	C	x	SPS1		NotInAnnotatedGenome
307	AAAGT.ACATG	G	x	SPS3		NotInAnnotatedGenome
307	AAAGT.ACATG	G	x	SPS4		NotInAnnotatedGenome
307	AAAGT.ACATG	G	x	SPS5		NotInAnnotatedGenome
307	AAAGT.ACATG	G	x	SPS6		NotInAnnotatedGenome
307	AAAGT.ACATG	G	x	SPS7		NotInAnnotatedGenome
307	AAAGT.ACATG	G	x	SPS9		NotInAnnotatedGenome
308	AAAGT.ACCGA	A	x	SPS1		NotInAnnotatedGenome
308	AAAGT.ACCGA	T	x	SPS4		NotInAnnotatedGenome
308	AAAGT.ACCGA	T	x	SPS5		NotInAnnotatedGenome
309	AAAGT.ACGAC	T	x	SPS3		NotInAnnotatedGenome
309	AAAGT.ACGAC	T	x	SPS5		NotInAnnotatedGenome
309	AAAGT.ACGAC	T	x	SPS6		NotInAnnotatedGenome
309	AAAGT.ACGAC	T	x	SPS7		NotInAnnotatedGenome
309	AAAGT.ACGAC	G	x	SPS9		NotInAnnotatedGenome
310	AAAGT.ACGAG	G	x	SPS4		NotInAnnotatedGenome
310	AAAGT.ACGAG	G	x	SPS6		NotInAnnotatedGenome
310	AAAGT.ACGAG	C	x	SPS7		NotInAnnotatedGenome
310	AAAGT.ACGAG	C	x	SPS8		NotInAnnotatedGenome
311	AAAGT.ACGCA	A	x	SPS1		NotInAnnotatedGenome
311	AAAGT.ACGCA	C	x	SPS10		NotInAnnotatedGenome
311	AAAGT.ACGCA	C	x	SPS9		NotInAnnotatedGenome
312	AAAGT.ACGCC	G	528700 R	RefSPS	gi|194172857|ref|NC_003028.3|	OnProtein	V	GTC	VT
312	AAAGT.ACGCC	C	x	SPS10		OnProtein	V	GTG	VT
312	AAAGT.ACGCC	G	x	SPS3		OnProtein	V	GTC	VT
312	AAAGT.ACGCC	G	x	SPS4		OnProtein	V	GTC	VT
312	AAAGT.ACGCC	G	x	SPS5		OnProtein	V	GTC	VT
312	AAAGT.ACGCC	G	x	SPS6		OnProtein	V	GTC	VT
312	AAAGT.ACGCC	G	x	SPS7		OnProtein	V	GTC	VT
312	AAAGT.ACGCC	G	x	SPS9		OnProtein	V	GTC	VT
313	AAAGT.ACGGG	A	x	SPS10		NotInAnnotatedGenome
313	AAAGT.ACGGG	A	x	SPS3		NotInAnnotatedGenome
313	AAAGT.ACGGG	A	x	SPS4		NotInAnnotatedGenome
313	AAAGT.ACGGG	A	x	SPS5		NotInAnnotatedGenome
313	AAAGT.ACGGG	A	x	SPS6		NotInAnnotatedGenome
313	AAAGT.ACGGG	G	x	SPS7		NotInAnnotatedGenome
313	AAAGT.ACGGG	A	x	SPS8		NotInAnnotatedGenome
313	AAAGT.ACGGG	A	x	SPS9		NotInAnnotatedGenome
314	AAAGT.ACGGT	G	75743 F	RefSPS	gi|194172857|ref|NC_003028.3|	OnProtein	V	GTG	VT
314	AAAGT.ACGGT	T	x	SPS10		OnProtein	V	GTT	VT
314	AAAGT.ACGGT	T	x	SPS9		OnProtein	V	GTT	VT
315	AAAGT.ACGTA	C	x	SPS10		NotInAnnotatedGenome
315	AAAGT.ACGTA	A	x	SPS3		NotInAnnotatedGenome
315	AAAGT.ACGTA	A	x	SPS4		NotInAnnotatedGenome
315	AAAGT.ACGTA	A	x	SPS5		NotInAnnotatedGenome
315	AAAGT.ACGTA	A	x	SPS6		NotInAnnotatedGenome
315	AAAGT.ACGTA	A	x	SPS8		NotInAnnotatedGenome
315	AAAGT.ACGTA	C	x	SPS9		NotInAnnotatedGenome
316	AAAGT.AGATC	A	506398 R	RefSPS	gi|194172857|ref|NC_003028.3|	OnProtein	L	CTT	LT
316	AAAGT.AGATC	C	x	SPS1		OnProtein	L	CTG	LT
316	AAAGT.AGATC	C	x	SPS9		OnProtein	L	CTG	LT
317	AAAGT.AGCGG	T	x	SPS10		NotInAnnotatedGenome
317	AAAGT.AGCGG	T	x	SPS3		NotInAnnotatedGenome
317	AAAGT.AGCGG	T	x	SPS4		NotInAnnotatedGenome
317	AAAGT.AGCGG	T	x	SPS5		NotInAnnotatedGenome
317	AAAGT.AGCGG	T	x	SPS6		NotInAnnotatedGenome
317	AAAGT.AGCGG	C	x	SPS7		NotInAnnotatedGenome
317	AAAGT.AGCGG	T	x	SPS9		NotInAnnotatedGenome
318	AAAGT.ATCCC	A	328841 R	RefSPS	gi|194172857|ref|NC_003028.3|	OnProtein	I	ATT	IT
318	AAAGT.ATCCC	T	x	SPS3		OnProtein	I	ATA	IT
318	AAAGT.ATCCC	T	x	SPS4		OnProtein	I	ATA	IT
318	AAAGT.ATCCC	T	x	SPS5		OnProtein	I	ATA	IT
318	AAAGT.ATCCC	T	x	SPS6		OnProtein	I	ATA	IT
318	AAAGT.ATCCC	C	x	SPS8		OnProtein	M	ATG	MT
319	AAAGT.CACGA	G	x	SPS1		NotInAnnotatedGenome
319	AAAGT.CACGA	G	x	SPS2		NotInAnnotatedGenome
319	AAAGT.CACGA	G	x	SPS7		NotInAnnotatedGenome
319	AAAGT.CACGA	C	x	SPS8		NotInAnnotatedGenome
320	AAAGT.CCCCA	T	x	SPS3		NotInAnnotatedGenome
320	AAAGT.CCCCA	T	x	SPS5		NotInAnnotatedGenome
320	AAAGT.CCCCA	T	x	SPS6		NotInAnnotatedGenome
320	AAAGT.CCCCA	T	x	SPS7		NotInAnnotatedGenome
320	AAAGT.CCCCA	G	x	SPS8		NotInAnnotatedGenome
320	AAAGT.CCCCA	G	x	SPS9		NotInAnnotatedGenome
321	AAAGT.CCCCG	C	x	SPS2		NotInAnnotatedGenome
321	AAAGT.CCCCG	T	x	SPS3		NotInAnnotatedGenome
321	AAAGT.CCCCG	T	x	SPS6		NotInAnnotatedGenome
321	AAAGT.CCCCG	C	x	SPS8		NotInAnnotatedGenome
321	AAAGT.CCCCG	C	x	SPS9		NotInAnnotatedGenome
322	AAAGT.CCGAA	T	1034205 F	RefSPS	gi|194172857|ref|NC_003028.3|	OnProtein	N	AAC	RNF
322	AAAGT.CCGAA	T	1194987 R	RefSPS	gi|194172857|ref|NC_003028.3|	OnProtein	N	AAC	RNF
322	AAAGT.CCGAA	T	1364428 R	RefSPS	gi|194172857|ref|NC_003028.3|	OnProtein	N	AAC	RNF
322	AAAGT.CCGAA	T	1538154 F	RefSPS	gi|194172857|ref|NC_003028.3|	OnProtein	N	AAC	RNF
322	AAAGT.CCGAA	T	1595145 R	RefSPS	gi|194172857|ref|NC_003028.3|	OnProtein	N	AAC	RNF
322	AAAGT.CCGAA	T	1707256 F	RefSPS	gi|194172857|ref|NC_003028.3|	OnProtein	N	AAC	RNF
322	AAAGT.CCGAA	T	434853 F	RefSPS	gi|194172857|ref|NC_003028.3|	OnProtein	N	AAC	RNF
322	AAAGT.CCGAA	T	784496 F	RefSPS	gi|194172857|ref|NC_003028.3|	OnProtein	N	AAC	RNF
322	AAAGT.CCGAA	T	809560 F	RefSPS	gi|194172857|ref|NC_003028.3|	OnProtein	N	AAC	RNF
322	AAAGT.CCGAA	T	959222 F	RefSPS	gi|194172857|ref|NC_003028.3|	OnProtein	N	AAC	RNF
322	AAAGT.CCGAA	T	x	SPS1		OnProtein	N	AAC	RNF
322	AAAGT.CCGAA	T	x	SPS10		OnProtein	N	AAC	RNF
322	AAAGT.CCGAA	T	x	SPS2		OnProtein	N	AAC	RNF
322	AAAGT.CCGAA	T	x	SPS3		OnProtein	N	AAC	RNF
322	AAAGT.CCGAA	T	x	SPS4		OnProtein	N	AAC	RNF
322	AAAGT.CCGAA	T	x	SPS6		OnProtein	N	AAC	RNF
322	AAAGT.CCGAA	G	x	SPS8		OnProtein	H	CAC	RHF
322	AAAGT.CCGAA	T	x	SPS9		OnProtein	N	AAC	RNF
323	AAAGT.CCGCT	A	x	SPS2		NotInAnnotatedGenome
323	AAAGT.CCGCT	G	x	SPS4		NotInAnnotatedGenome
324	AAAGT.CCGGC	T	620484 F	RefSPS	gi|194172857|ref|NC_003028.3|	OnProtein	V	GTT	VP
324	AAAGT.CCGGC	T	x	SPS3		OnProtein	V	GTT	VP
324	AAAGT.CCGGC	T	x	SPS4		OnProtein	V	GTT	VP
324	AAAGT.CCGGC	T	x	SPS5		OnProtein	V	GTT	VP
324	AAAGT.CCGGC	T	x	SPS6		OnProtein	V	GTT	VP
324	AAAGT.CCGGC	C	x	SPS7		OnProtein	V	GTC	VP
325	AAAGT.CGAAC	T	x	SPS3		NotInAnnotatedGenome
325	AAAGT.CGAAC	T	x	SPS4		NotInAnnotatedGenome
325	AAAGT.CGAAC	T	x	SPS5		NotInAnnotatedGenome
325	AAAGT.CGAAC	T	x	SPS6		NotInAnnotatedGenome
325	AAAGT.CGAAC	C	x	SPS8		NotInAnnotatedGenome
325	AAAGT.CGAAC	T	x	SPS9		NotInAnnotatedGenome
326	AAAGT.CGGGA	A	1258594 R	RefSPS	gi|194172857|ref|NC_003028.3|	OnProtein	V	GTA	VR
326	AAAGT.CGGGA	T	x	SPS1		OnProtein	V	GTT	VR
326	AAAGT.CGGGA	T	x	SPS10		OnProtein	V	GTT	VR
326	AAAGT.CGGGA	T	x	SPS3		OnProtein	V	GTT	VR
326	AAAGT.CGGGA	T	x	SPS4		OnProtein	V	GTT	VR
326	AAAGT.CGGGA	T	x	SPS5		OnProtein	V	GTT	VR
326	AAAGT.CGGGA	T	x	SPS6		OnProtein	V	GTT	VR
326	AAAGT.CGGGA	T	x	SPS7		OnProtein	V	GTT	VR
326	AAAGT.CGGGA	T	x	SPS8		OnProtein	V	GTT	VR
327	AAAGT.CGGGG	A	357387 F	RefSPS	gi|194172857|ref|NC_003028.3|	OnProtein	Y	TAC	KYG
327	AAAGT.CGGGG	A	x	SPS3		OnProtein	Y	TAC	KYG
327	AAAGT.CGGGG	A	x	SPS4		OnProtein	Y	TAC	KYG
327	AAAGT.CGGGG	A	x	SPS5		OnProtein	Y	TAC	KYG
327	AAAGT.CGGGG	A	x	SPS6		OnProtein	Y	TAC	KYG
327	AAAGT.CGGGG	A	x	SPS7		OnProtein	Y	TAC	KYG
327	AAAGT.CGGGG	C	x	SPS8		OnProtein	S	TCC	KSG
328	AAAGT.CGTGC	T	227100 F	RefSPS	gi|194172857|ref|NC_003028.3|	OnProtein	V	GTT	VR
328	AAAGT.CGTGC	T	x	SPS1		OnProtein	V	GTT	VR
328	AAAGT.CGTGC	C	x	SPS10		OnProtein	V	GTC	VR
328	AAAGT.CGTGC	C	x	SPS2		OnProtein	V	GTC	VR
328	AAAGT.CGTGC	T	x	SPS3		OnProtein	V	GTT	VR
328	AAAGT.CGTGC	T	x	SPS4		OnProtein	V	GTT	VR
328	AAAGT.CGTGC	T	x	SPS5		OnProtein	V	GTT	VR
328	AAAGT.CGTGC	T	x	SPS6		OnProtein	V	GTT	VR
328	AAAGT.CGTGC	C	x	SPS7		OnProtein	V	GTC	VR
328	AAAGT.CGTGC	C	x	SPS9		OnProtein	V	GTC	VR
329	AAAGT.CTAAG	C	x	SPS1		NotInAnnotatedGenome
329	AAAGT.CTAAG	T	x	SPS10		NotInAnnotatedGenome
329	AAAGT.CTAAG	C	x	SPS2		NotInAnnotatedGenome
329	AAAGT.CTAAG	T	x	SPS7		NotInAnnotatedGenome
330	AAAGT.CTACG	T	x	SPS10		NotInAnnotatedGenome
330	AAAGT.CTACG	C	x	SPS8		NotInAnnotatedGenome
331	AAAGT.CTGCA	G	x	SPS10		NotInAnnotatedGenome
331	AAAGT.CTGCA	C	x	SPS7		NotInAnnotatedGenome
331	AAAGT.CTGCA	G	x	SPS9		NotInAnnotatedGenome
332	AAAGT.GACAG	T	x	SPS1		NotInAnnotatedGenome
332	AAAGT.GACAG	G	x	SPS2		NotInAnnotatedGenome
333	AAAGT.GACGA	A	x	SPS1		NotInAnnotatedGenome
333	AAAGT.GACGA	T	x	SPS3		NotInAnnotatedGenome
333	AAAGT.GACGA	T	x	SPS4		NotInAnnotatedGenome
333	AAAGT.GACGA	T	x	SPS5		NotInAnnotatedGenome
333	AAAGT.GACGA	T	x	SPS6		NotInAnnotatedGenome
333	AAAGT.GACGA	T	x	SPS8		NotInAnnotatedGenome
333	AAAGT.GACGA	T	x	SPS9		NotInAnnotatedGenome
334	AAAGT.GAGCC	A	1860287 R	RefSPS	gi|194172857|ref|NC_003028.3|	OnProtein	Y	TAC	LYF
334	AAAGT.GAGCC	T	x	SPS1		OnProtein	N	AAC	LNF
334	AAAGT.GAGCC	A	x	SPS10		OnProtein	Y	TAC	LYF
334	AAAGT.GAGCC	A	x	SPS3		OnProtein	Y	TAC	LYF
334	AAAGT.GAGCC	A	x	SPS4		OnProtein	Y	TAC	LYF
334	AAAGT.GAGCC	A	x	SPS5		OnProtein	Y	TAC	LYF
334	AAAGT.GAGCC	A	x	SPS6		OnProtein	Y	TAC	LYF
334	AAAGT.GAGCC	A	x	SPS9		OnProtein	Y	TAC	LYF
335	AAAGT.GAGTA	A	x	SPS1		NotInAnnotatedGenome
335	AAAGT.GAGTA	T	x	SPS2		NotInAnnotatedGenome
336	AAAGT.GCGAA	T	2012953 R	RefSPS	gi|194172857|ref|NC_003028.3|	OnProtein	V	GTT	VA
336	AAAGT.GCGAA	T	x	SPS10		OnProtein	V	GTT	VA
336	AAAGT.GCGAA	T	x	SPS8		OnProtein	V	GTT	VA
336	AAAGT.GCGAA	G	x	SPS9		OnProtein	V	GTG	VA
337	AAAGT.GGACC	T	x	SPS10		NotInAnnotatedGenome
337	AAAGT.GGACC	C	x	SPS5		NotInAnnotatedGenome
337	AAAGT.GGACC	T	x	SPS7		NotInAnnotatedGenome
337	AAAGT.GGACC	T	x	SPS9		NotInAnnotatedGenome
338	AAAGT.GGCCT	T	x	SPS10		NotInAnnotatedGenome
338	AAAGT.GGCCT	C	x	SPS9		NotInAnnotatedGenome
339	AAAGT.GGCGG	T	x	SPS2		NotInAnnotatedGenome
339	AAAGT.GGCGG	G	x	SPS4		NotInAnnotatedGenome
339	AAAGT.GGCGG	G	x	SPS5		NotInAnnotatedGenome
340	AAAGT.GGGGC	A	324283 F	RefSPS	gi|194172857|ref|NC_003028.3|	OnProtein	V	GTA	VG
340	AAAGT.GGGGC	G	x	SPS7		OnProtein	V	GTG	VG
341	AAAGT.GTGAG	A	x	SPS10		NotInAnnotatedGenome
341	AAAGT.GTGAG	C	x	SPS2		NotInAnnotatedGenome
341	AAAGT.GTGAG	C	x	SPS7		NotInAnnotatedGenome
341	AAAGT.GTGAG	A	x	SPS9		NotInAnnotatedGenome
342	AAAGT.GTGCG	G	x	SPS10		NotInAnnotatedGenome
342	AAAGT.GTGCG	C	x	SPS2		NotInAnnotatedGenome
343	AAAGT.TAGCC	T	x	SPS1		NotInAnnotatedGenome
343	AAAGT.TAGCC	C	x	SPS2		NotInAnnotatedGenome
344	AAAGT.TCACG	T	x	SPS7		NotInAnnotatedGenome
344	AAAGT.TCACG	G	x	SPS8		NotInAnnotatedGenome
344	AAAGT.TCACG	C	x	SPS9		NotInAnnotatedGenome
345	AAAGT.TCGCA	T	x	SPS3		NotInAnnotatedGenome
345	AAAGT.TCGCA	G	x	SPS7		NotInAnnotatedGenome
346	AAAGT.TCGCC	C	1441880 R	RefSPS	gi|194172857|ref|NC_003028.3|	OnProtein	E	GAG	ET
346	AAAGT.TCGCC	C	x	SPS10		OnProtein	E	GAG	ET
346	AAAGT.TCGCC	C	x	SPS7		OnProtein	E	GAG	ET
346	AAAGT.TCGCC	G	x	SPS8		OnProtein	D	GAC	DT
346	AAAGT.TCGCC	C	x	SPS9		OnProtein	E	GAG	ET
347	AAAGT.TGCAC	C	x	SPS1		NotInAnnotatedGenome
347	AAAGT.TGCAC	T	x	SPS2		NotInAnnotatedGenome
348	AAAGT.TGTCC	C	x	SPS1		NotInAnnotatedGenome
348	AAAGT.TGTCC	A	x	SPS2		NotInAnnotatedGenome
349	AAATA.ACCGG	A	446890 R	RefSPS	gi|194172857|ref|NC_003028.3|	OnProtein	V	GTT	VY
349	AAATA.ACCGG	A	x	SPS3		OnProtein	V	GTT	VY
349	AAATA.ACCGG	A	x	SPS4		OnProtein	V	GTT	VY
349	AAATA.ACCGG	A	x	SPS5		OnProtein	V	GTT	VY
349	AAATA.ACCGG	A	x	SPS6		OnProtein	V	GTT	VY
349	AAATA.ACCGG	C	x	SPS9		OnProtein	V	GTG	VY
350	AAATA.AGGCC	A	x	SPS1		NotInAnnotatedGenome
350	AAATA.AGGCC	A	x	SPS2		NotInAnnotatedGenome
350	AAATA.AGGCC	T	x	SPS7		NotInAnnotatedGenome
351	AAATA.AGGCG	A	x	SPS1		NotInAnnotatedGenome
351	AAATA.AGGCG	A	x	SPS2		NotInAnnotatedGenome
351	AAATA.AGGCG	G	x	SPS4		NotInAnnotatedGenome
351	AAATA.AGGCG	G	x	SPS5		NotInAnnotatedGenome
352	AAATA.CCCAC	T	x	SPS1		NotInAnnotatedGenome
352	AAATA.CCCAC	A	x	SPS7		NotInAnnotatedGenome
353	AAATA.CGCTA	T	1129484 R	RefSPS	gi|194172857|ref|NC_003028.3|	OnProtein	I	ATC	NIA
353	AAATA.CGCTA	G	x	SPS2		OnProtein	S	AGC	NSA
353	AAATA.CGCTA	G	x	SPS3		OnProtein	S	AGC	NSA
353	AAATA.CGCTA	G	x	SPS6		OnProtein	S	AGC	NSA
353	AAATA.CGCTA	G	x	SPS7		OnProtein	S	AGC	NSA
353	AAATA.CGCTA	T	x	SPS8		OnProtein	I	ATC	NIA
354	AAATA.CGGGT	T	1740321 R	RefSPS	gi|194172857|ref|NC_003028.3|	OnProtein	I	ATC	NIG
354	AAATA.CGGGT	T	1850271 R	RefSPS	gi|194172857|ref|NC_003028.3|	OnProtein	I	ATC	NIG
354	AAATA.CGGGT	T	x	SPS1		OnProtein	I	ATC	NIG
354	AAATA.CGGGT	T	x	SPS2		OnProtein	I	ATC	NIG
354	AAATA.CGGGT	A	x	SPS7		OnProtein	N	AAC	NNG
354	AAATA.CGGGT	T	x	SPS9		OnProtein	I	ATC	NIG
355	AAATA.CTTAC	A	1125824 R	RefSPS	gi|194172857|ref|NC_003028.3|	OnProtein	L	TTA	KLF
355	AAATA.CTTAC	A	1126863 R	RefSPS	gi|194172857|ref|NC_003028.3|	OnProtein	L	TTA	KLF
355	AAATA.CTTAC	A	117019 R	RefSPS	gi|194172857|ref|NC_003028.3|	OnProtein	L	TTA	KLF
355	AAATA.CTTAC	A	1488516 F	RefSPS	gi|194172857|ref|NC_003028.3|	OnProtein	L	TTA	KLF
355	AAATA.CTTAC	G	x	SPS1		OnProtein	L	CTA	KLF
355	AAATA.CTTAC	A	x	SPS2		OnProtein	L	TTA	KLF
356	AAATA.GAGGC	C	17508 R	RefSPS	gi|194172857|ref|NC_003028.3|	NotProteinCoding
356	AAATA.GAGGC	C	1812898 F	RefSPS	gi|194172857|ref|NC_003028.3|	NotProteinCoding
356	AAATA.GAGGC	C	1911555 F	RefSPS	gi|194172857|ref|NC_003028.3|	NotProteinCoding
356	AAATA.GAGGC	C	1973571 F	RefSPS	gi|194172857|ref|NC_003028.3|	NotProteinCoding
356	AAATA.GAGGC	A	x	SPS1		NotProteinCoding
356	AAATA.GAGGC	C	x	SPS10		NotProteinCoding
356	AAATA.GAGGC	A	x	SPS2		NotProteinCoding
356	AAATA.GAGGC	C	x	SPS3		NotProteinCoding
356	AAATA.GAGGC	C	x	SPS4		NotProteinCoding
356	AAATA.GAGGC	C	x	SPS5		NotProteinCoding
356	AAATA.GAGGC	C	x	SPS6		NotProteinCoding
356	AAATA.GAGGC	C	x	SPS7		NotProteinCoding
357	AAATA.GGCTC	G	1900389 F	RefSPS	gi|194172857|ref|NC_003028.3|	OnProtein	P	CCT	SPI
357	AAATA.GGCTC	C	x	SPS2		OnProtein	R	CGT	SRI
357	AAATA.GGCTC	G	x	SPS8		OnProtein	P	CCT	SPI
358	AAATA.GTACT	G	x	SPS1		NotInAnnotatedGenome
358	AAATA.GTACT	G	x	SPS2		NotInAnnotatedGenome
358	AAATA.GTACT	A	x	SPS8		NotInAnnotatedGenome
359	AAATA.GTCCT	A	x	SPS1		NotInAnnotatedGenome
359	AAATA.GTCCT	T	x	SPS10		NotInAnnotatedGenome
359	AAATA.GTCCT	T	x	SPS2		NotInAnnotatedGenome
359	AAATA.GTCCT	T	x	SPS8		NotInAnnotatedGenome
359	AAATA.GTCCT	T	x	SPS9		NotInAnnotatedGenome
360	AAATA.GTTAC	A	761416 F	RefSPS	gi|194172857|ref|NC_003028.3|	OnProtein	K	AAG	NKL
360	AAATA.GTTAC	G	x	SPS2		OnProtein	R	AGG	NRL
360	AAATA.GTTAC	T	x	SPS8		OnProtein	M	ATG	NML
361	AAATA.TACCC	A	x	SPS1		NotInAnnotatedGenome
361	AAATA.TACCC	G	x	SPS3		NotInAnnotatedGenome
361	AAATA.TACCC	G	x	SPS5		NotInAnnotatedGenome
361	AAATA.TACCC	G	x	SPS6		NotInAnnotatedGenome
361	AAATA.TACCC	A	x	SPS7		NotInAnnotatedGenome
361	AAATA.TACCC	G	x	SPS9		NotInAnnotatedGenome
362	AAATA.TGCAC	T	x	SPS1		NotInAnnotatedGenome
362	AAATA.TGCAC	T	x	SPS2		NotInAnnotatedGenome
362	AAATA.TGCAC	G	x	SPS3		NotInAnnotatedGenome
362	AAATA.TGCAC	G	x	SPS4		NotInAnnotatedGenome
362	AAATA.TGCAC	G	x	SPS5		NotInAnnotatedGenome
362	AAATA.TGCAC	G	x	SPS6		NotInAnnotatedGenome
363	AAATC.ACGCG	C	581307 R	RefSPS	gi|194172857|ref|NC_003028.3|	OnProtein	G	GGA	RGF
363	AAATC.ACGCG	T	x	SPS10		OnProtein	R	AGA	RRF
363	AAATC.ACGCG	T	x	SPS3		OnProtein	R	AGA	RRF
363	AAATC.ACGCG	T	x	SPS6		OnProtein	R	AGA	RRF
363	AAATC.ACGCG	C	x	SPS7		OnProtein	G	GGA	RGF
363	AAATC.ACGCG	T	x	SPS8		OnProtein	R	AGA	RRF
364	AAATC.ACGGG	A	274304 F	RefSPS	gi|194172857|ref|NC_003028.3|	OnProtein	V	GTT	VD
364	AAATC.ACGGG	G	x	SPS10		OnProtein	V	GTC	VD
365	AAATC.ATACG	C	1123421 F	RefSPS	gi|194172857|ref|NC_003028.3|	OnProtein	W	TGG	VWI
365	AAATC.ATACG	A	x	SPS10		OnProtein	L	TTG	VLI
365	AAATC.ATACG	C	x	SPS3		OnProtein	W	TGG	VWI
365	AAATC.ATACG	C	x	SPS4		OnProtein	W	TGG	VWI
365	AAATC.ATACG	C	x	SPS5		OnProtein	W	TGG	VWI
365	AAATC.ATACG	C	x	SPS6		OnProtein	W	TGG	VWI
365	AAATC.ATACG	C	x	SPS8		OnProtein	W	TGG	VWI
365	AAATC.ATACG	A	x	SPS9		OnProtein	L	TTG	VLI
366	AAATC.CGGTG	T	1699095 R	RefSPS	gi|194172857|ref|NC_003028.3|	OnProtein	L	CTC	NLG
366	AAATC.CGGTG	C	x	SPS10		OnProtein	P	CCC	NPG
366	AAATC.CGGTG	C	x	SPS3		OnProtein	P	CCC	NPG
366	AAATC.CGGTG	C	x	SPS4		OnProtein	P	CCC	NPG
366	AAATC.CGGTG	C	x	SPS5		OnProtein	P	CCC	NPG
366	AAATC.CGGTG	C	x	SPS6		OnProtein	P	CCC	NPG
366	AAATC.CGGTG	T	x	SPS7		OnProtein	L	CTC	NLG
366	AAATC.CGGTG	C	x	SPS9		OnProtein	P	CCC	NPG
367	AAATC.CGTGC	C	x	SPS1		NotInAnnotatedGenome
367	AAATC.CGTGC	C	x	SPS2		NotInAnnotatedGenome
367	AAATC.CGTGC	T	x	SPS3		NotInAnnotatedGenome
367	AAATC.CGTGC	T	x	SPS4		NotInAnnotatedGenome
367	AAATC.CGTGC	T	x	SPS5		NotInAnnotatedGenome
367	AAATC.CGTGC	T	x	SPS6		NotInAnnotatedGenome
368	AAATC.GAACG	G	x	SPS1		NotInAnnotatedGenome
368	AAATC.GAACG	A	x	SPS10		NotInAnnotatedGenome
368	AAATC.GAACG	G	x	SPS2		NotInAnnotatedGenome
368	AAATC.GAACG	A	x	SPS3		NotInAnnotatedGenome
368	AAATC.GAACG	A	x	SPS4		NotInAnnotatedGenome
368	AAATC.GAACG	A	x	SPS5		NotInAnnotatedGenome
368	AAATC.GAACG	A	x	SPS6		NotInAnnotatedGenome
368	AAATC.GAACG	A	x	SPS8		NotInAnnotatedGenome
368	AAATC.GAACG	A	x	SPS9		NotInAnnotatedGenome
369	AAATC.GACAC	A	586310 R	RefSPS	gi|194172857|ref|NC_003028.3|	OnProtein	S	TCT	SD
369	AAATC.GACAC	A	x	SPS10		OnProtein	S	TCT	SD
369	AAATC.GACAC	A	x	SPS8		OnProtein	S	TCT	SD
369	AAATC.GACAC	C	x	SPS9		OnProtein	S	TCG	SD
370	AAATC.GACGA	T	x	SPS1		NotInAnnotatedGenome
370	AAATC.GACGA	C	x	SPS2		NotInAnnotatedGenome
371	AAATC.GCGCC	A	1781288 R	RefSPS	gi|194172857|ref|NC_003028.3|	OnProtein	S	AGC	ISA
371	AAATC.GCGCC	A	x	SPS10		OnProtein	S	AGC	ISA
371	AAATC.GCGCC	A	x	SPS4		OnProtein	S	AGC	ISA
371	AAATC.GCGCC	A	x	SPS5		OnProtein	S	AGC	ISA
371	AAATC.GCGCC	A	x	SPS6		OnProtein	S	AGC	ISA
371	AAATC.GCGCC	C	x	SPS8		OnProtein	R	CGC	IRA
371	AAATC.GCGCC	A	x	SPS9		OnProtein	S	AGC	ISA
372	AAATC.GGCCC	C	286916 R	RefSPS	gi|194172857|ref|NC_003028.3|	OnProtein	S	TCC	SG
372	AAATC.GGCCC	T	x	SPS10		OnProtein	S	TCT	SG
372	AAATC.GGCCC	T	x	SPS3		OnProtein	S	TCT	SG
372	AAATC.GGCCC	T	x	SPS4		OnProtein	S	TCT	SG
372	AAATC.GGCCC	T	x	SPS5		OnProtein	S	TCT	SG
372	AAATC.GGCCC	T	x	SPS6		OnProtein	S	TCT	SG
372	AAATC.GGCCC	C	x	SPS7		OnProtein	S	TCC	SG
372	AAATC.GGCCC	C	x	SPS8		OnProtein	S	TCC	SG
372	AAATC.GGCCC	T	x	SPS9		OnProtein	S	TCT	SG
373	AAATC.GGCGG	T	902857 F	RefSPS	gi|194172857|ref|NC_003028.3|	OnProtein	L	CTG	NLA
373	AAATC.GGCGG	A	x	SPS1		OnProtein	Q	CAG	NQA
373	AAATC.GGCGG	T	x	SPS10		OnProtein	L	CTG	NLA
373	AAATC.GGCGG	A	x	SPS2		OnProtein	Q	CAG	NQA
373	AAATC.GGCGG	T	x	SPS3		OnProtein	L	CTG	NLA
373	AAATC.GGCGG	T	x	SPS4		OnProtein	L	CTG	NLA
373	AAATC.GGCGG	T	x	SPS5		OnProtein	L	CTG	NLA
373	AAATC.GGCGG	T	x	SPS6		OnProtein	L	CTG	NLA
373	AAATC.GGCGG	T	x	SPS7		OnProtein	L	CTG	NLA
373	AAATC.GGCGG	T	x	SPS8		OnProtein	L	CTG	NLA
373	AAATC.GGCGG	T	x	SPS9		OnProtein	L	CTG	NLA
374	AAATC.GTCGG	A	1044119 F	RefSPS	gi|194172857|ref|NC_003028.3|	OnProtein	S	TCA	SV
374	AAATC.GTCGG	T	x	SPS1		OnProtein	S	TCT	SV
375	AAATC.GTTCG	A	x	SPS1		NotInAnnotatedGenome
375	AAATC.GTTCG	G	x	SPS2		NotInAnnotatedGenome
376	AAATC.TCGAC	C	x	SPS1		NotInAnnotatedGenome
376	AAATC.TCGAC	C	x	SPS2		NotInAnnotatedGenome
376	AAATC.TCGAC	A	x	SPS7		NotInAnnotatedGenome
377	AAATG.AATGC	A	x	SPS1		NotInAnnotatedGenome
377	AAATG.AATGC	A	x	SPS2		NotInAnnotatedGenome
377	AAATG.AATGC	G	x	SPS3		NotInAnnotatedGenome
377	AAATG.AATGC	G	x	SPS4		NotInAnnotatedGenome
377	AAATG.AATGC	G	x	SPS5		NotInAnnotatedGenome
377	AAATG.AATGC	G	x	SPS6		NotInAnnotatedGenome
378	AAATG.ACAAC	A	x	SPS1		NotInAnnotatedGenome
378	AAATG.ACAAC	G	x	SPS2		NotInAnnotatedGenome
379	AAATG.ACAGT	A	x	SPS1		NotInAnnotatedGenome
379	AAATG.ACAGT	G	x	SPS10		NotInAnnotatedGenome
379	AAATG.ACAGT	A	x	SPS2		NotInAnnotatedGenome
379	AAATG.ACAGT	G	x	SPS3		NotInAnnotatedGenome
379	AAATG.ACAGT	G	x	SPS4		NotInAnnotatedGenome
379	AAATG.ACAGT	G	x	SPS5		NotInAnnotatedGenome
379	AAATG.ACAGT	G	x	SPS6		NotInAnnotatedGenome
379	AAATG.ACAGT	G	x	SPS8		NotInAnnotatedGenome
379	AAATG.ACAGT	G	x	SPS9		NotInAnnotatedGenome
380	AAATG.AGCGA	T	x	SPS1		NotInAnnotatedGenome
380	AAATG.AGCGA	C	x	SPS2		NotInAnnotatedGenome
381	AAATG.ATCGT	A	x	SPS1		NotInAnnotatedGenome
381	AAATG.ATCGT	G	x	SPS10		NotInAnnotatedGenome
381	AAATG.ATCGT	A	x	SPS2		NotInAnnotatedGenome
381	AAATG.ATCGT	A	x	SPS7		NotInAnnotatedGenome
382	AAATG.ATGCC	G	x	SPS1		NotInAnnotatedGenome
382	AAATG.ATGCC	A	x	SPS3		NotInAnnotatedGenome
382	AAATG.ATGCC	A	x	SPS6		NotInAnnotatedGenome
382	AAATG.ATGCC	G	x	SPS7		NotInAnnotatedGenome
382	AAATG.ATGCC	A	x	SPS9		NotInAnnotatedGenome
383	AAATG.CACTC	T	1531699 F	RefSPS	gi|194172857|ref|NC_003028.3|	OnProtein	S	TCA	MSL
383	AAATG.CACTC	A	x	SPS1		OnProtein	T	ACA	MTL
383	AAATG.CACTC	T	x	SPS10		OnProtein	S	TCA	MSL
384	AAATG.CATGC	G	x	SPS1		NotInAnnotatedGenome
384	AAATG.CATGC	G	x	SPS2		NotInAnnotatedGenome
384	AAATG.CATGC	T	x	SPS7		NotInAnnotatedGenome
385	AAATG.CCGCG	T	x	SPS7		NotInAnnotatedGenome
385	AAATG.CCGCG	C	x	SPS8		NotInAnnotatedGenome
386	AAATG.CCGGA	A	x	SPS1		NotInAnnotatedGenome
386	AAATG.CCGGA	C	x	SPS2		NotInAnnotatedGenome
386	AAATG.CCGGA	G	x	SPS7		NotInAnnotatedGenome
387	AAATG.CGACT	G	x	SPS3		NotInAnnotatedGenome
387	AAATG.CGACT	G	x	SPS4		NotInAnnotatedGenome
387	AAATG.CGACT	G	x	SPS5		NotInAnnotatedGenome
387	AAATG.CGACT	G	x	SPS6		NotInAnnotatedGenome
387	AAATG.CGACT	C	x	SPS8		NotInAnnotatedGenome
388	AAATG.CGAGC	G	x	SPS10		NotInAnnotatedGenome
388	AAATG.CGAGC	A	x	SPS2		NotInAnnotatedGenome
388	AAATG.CGAGC	G	x	SPS3		NotInAnnotatedGenome
388	AAATG.CGAGC	G	x	SPS4		NotInAnnotatedGenome
388	AAATG.CGAGC	G	x	SPS5		NotInAnnotatedGenome
388	AAATG.CGAGC	G	x	SPS6		NotInAnnotatedGenome
388	AAATG.CGAGC	G	x	SPS8		NotInAnnotatedGenome
388	AAATG.CGAGC	G	x	SPS9		NotInAnnotatedGenome
389	AAATG.CGCGT	C	x	SPS7		NotInAnnotatedGenome
389	AAATG.CGCGT	G	x	SPS8		NotInAnnotatedGenome
389	AAATG.CGCGT	G	x	SPS9		NotInAnnotatedGenome
390	AAATG.CGCTC	G	x	SPS1		NotInAnnotatedGenome
390	AAATG.CGCTC	C	x	SPS9		NotInAnnotatedGenome
391	AAATG.CGGCA	T	1667230 F	RefSPS	gi|194172857|ref|NC_003028.3|	OnProtein	T	ACA	PTF
391	AAATG.CGGCA	G	x	SPS1		OnProtein	P	CCA	PPF
392	AAATG.CGGGC	G	x	SPS2		NotInAnnotatedGenome
392	AAATG.CGGGC	C	x	SPS8		NotInAnnotatedGenome
393	AAATG.CGTAA	A	x	SPS1		NotInAnnotatedGenome
393	AAATG.CGTAA	T	x	SPS2		NotInAnnotatedGenome
394	AAATG.CTACG	G	x	SPS1		NotInAnnotatedGenome
394	AAATG.CTACG	C	x	SPS2		NotInAnnotatedGenome
395	AAATG.CTAGT	G	1931383 R	RefSPS	gi|194172857|ref|NC_003028.3|	OnProtein	A	GCT	MAS
395	AAATG.CTAGT	A	x	SPS1		OnProtein	T	ACT	MTS
396	AAATG.GACTC	G	1373093 F	RefSPS	gi|194172857|ref|NC_003028.3|	OnProtein	G	GGA	MGL
396	AAATG.GACTC	G	x	SPS2		OnProtein	G	GGA	MGL
396	AAATG.GACTC	T	x	SPS4		OnProtein	*	TGA	M*L
397	AAATG.GAGCG	A	x	SPS8		NotInAnnotatedGenome
397	AAATG.GAGCG	G	x	SPS9		NotInAnnotatedGenome
398	AAATG.GAGGT	T	x	SPS3		NotInAnnotatedGenome
398	AAATG.GAGGT	T	x	SPS4		NotInAnnotatedGenome
398	AAATG.GAGGT	T	x	SPS5		NotInAnnotatedGenome
398	AAATG.GAGGT	T	x	SPS6		NotInAnnotatedGenome
398	AAATG.GAGGT	C	x	SPS7		NotInAnnotatedGenome
398	AAATG.GAGGT	T	x	SPS8		NotInAnnotatedGenome
398	AAATG.GAGGT	T	x	SPS9		NotInAnnotatedGenome
399	AAATG.GATCA	C	x	SPS10		NotInAnnotatedGenome
399	AAATG.GATCA	G	x	SPS9		NotInAnnotatedGenome
400	AAATG.GATCT	T	1106297 F	RefSPS	gi|194172857|ref|NC_003028.3|	OnProtein	T	ACA	ITF
400	AAATG.GATCT	G	x	SPS2		OnProtein	P	CCA	IPF
400	AAATG.GATCT	G	x	SPS3		OnProtein	P	CCA	IPF
400	AAATG.GATCT	T	x	SPS9		OnProtein	T	ACA	ITF
401	AAATG.GCAGC	A	x	SPS3		NotInAnnotatedGenome
401	AAATG.GCAGC	A	x	SPS4		NotInAnnotatedGenome
401	AAATG.GCAGC	A	x	SPS5		NotInAnnotatedGenome
401	AAATG.GCAGC	A	x	SPS6		NotInAnnotatedGenome
401	AAATG.GCAGC	C	x	SPS7		NotInAnnotatedGenome
402	AAATG.GCAGG	G	1832110 R	RefSPS	gi|194172857|ref|NC_003028.3|	OnProtein	G	GGG	NGQ
402	AAATG.GCAGG	G	x	SPS10		OnProtein	G	GGG	NGQ
402	AAATG.GCAGG	C	x	SPS2		OnProtein	A	GCG	NAQ
402	AAATG.GCAGG	G	x	SPS9		OnProtein	G	GGG	NGQ
403	AAATG.GCATT	A	x	SPS1		NotInAnnotatedGenome
403	AAATG.GCATT	G	x	SPS2		NotInAnnotatedGenome
404	AAATG.GCCGA	G	1762782 F	RefSPS	gi|194172857|ref|NC_003028.3|	OnProtein	G	GGC	MGR
404	AAATG.GCCGA	T	x	SPS3		OnProtein	C	TGC	MCR
404	AAATG.GCCGA	T	x	SPS4		OnProtein	C	TGC	MCR
404	AAATG.GCCGA	T	x	SPS5		OnProtein	C	TGC	MCR
404	AAATG.GCCGA	T	x	SPS6		OnProtein	C	TGC	MCR
405	AAATG.GCTCT	C	x	SPS1		NotInAnnotatedGenome
405	AAATG.GCTCT	C	x	SPS2		NotInAnnotatedGenome
405	AAATG.GCTCT	T	x	SPS8		NotInAnnotatedGenome
406	AAATG.GGGAG	A	x	SPS1		NotInAnnotatedGenome
406	AAATG.GGGAG	G	x	SPS4		NotInAnnotatedGenome
406	AAATG.GGGAG	G	x	SPS5		NotInAnnotatedGenome
406	AAATG.GGGAG	G	x	SPS6		NotInAnnotatedGenome
406	AAATG.GGGAG	G	x	SPS8		NotInAnnotatedGenome
407	AAATG.GGGGT	A	1068561 F	RefSPS	gi|194172857|ref|NC_003028.3|	OnProtein	E	GAG	NEG
407	AAATG.GGGGT	T	x	SPS3		OnProtein	V	GTG	NVG
407	AAATG.GGGGT	G	x	SPS7		OnProtein	G	GGG	NGG
408	AAATG.GTATC	G	x	SPS1		NotInAnnotatedGenome
408	AAATG.GTATC	G	x	SPS2		NotInAnnotatedGenome
408	AAATG.GTATC	T	x	SPS8		NotInAnnotatedGenome
409	AAATG.GTCAC	T	x	SPS3		NotInAnnotatedGenome
409	AAATG.GTCAC	T	x	SPS6		NotInAnnotatedGenome
409	AAATG.GTCAC	A	x	SPS7		NotInAnnotatedGenome
409	AAATG.GTCAC	A	x	SPS8		NotInAnnotatedGenome
410	AAATG.GTCTG	A	x	SPS1		NotInAnnotatedGenome
410	AAATG.GTCTG	T	x	SPS2		NotInAnnotatedGenome
411	AAATG.GTGGG	A	x	SPS1		NotInAnnotatedGenome
411	AAATG.GTGGG	C	x	SPS10		NotInAnnotatedGenome
411	AAATG.GTGGG	C	x	SPS3		NotInAnnotatedGenome
411	AAATG.GTGGG	C	x	SPS4		NotInAnnotatedGenome
411	AAATG.GTGGG	C	x	SPS5		NotInAnnotatedGenome
411	AAATG.GTGGG	C	x	SPS6		NotInAnnotatedGenome
411	AAATG.GTGGG	C	x	SPS8		NotInAnnotatedGenome
412	AAATG.GTTGG	G	x	SPS2		NotInAnnotatedGenome
412	AAATG.GTTGG	A	x	SPS7		NotInAnnotatedGenome
413	AAATG.TCGAA	C	x	SPS1		NotInAnnotatedGenome
413	AAATG.TCGAA	T	x	SPS10		NotInAnnotatedGenome
413	AAATG.TCGAA	C	x	SPS2		NotInAnnotatedGenome
413	AAATG.TCGAA	T	x	SPS4		NotInAnnotatedGenome
413	AAATG.TCGAA	T	x	SPS5		NotInAnnotatedGenome
413	AAATG.TCGAA	T	x	SPS6		NotInAnnotatedGenome
413	AAATG.TCGAA	T	x	SPS8		NotInAnnotatedGenome
413	AAATG.TCGAA	T	x	SPS9		NotInAnnotatedGenome
414	AAATG.TCGAC	A	74677 F	RefSPS	gi|194172857|ref|NC_003028.3|	OnProtein	D	GAT	NDR
414	AAATG.TCGAC	T	x	SPS10		OnProtein	V	GTT	NVR
414	AAATG.TCGAC	T	x	SPS3		OnProtein	V	GTT	NVR
414	AAATG.TCGAC	T	x	SPS4		OnProtein	V	GTT	NVR
414	AAATG.TCGAC	T	x	SPS5		OnProtein	V	GTT	NVR
414	AAATG.TCGAC	T	x	SPS6		OnProtein	V	GTT	NVR
414	AAATG.TCGAC	G	x	SPS8		OnProtein	G	GGT	NGR
415	AAATG.TCGGT	A	x	SPS2		NotInAnnotatedGenome
415	AAATG.TCGGT	T	x	SPS3		NotInAnnotatedGenome
415	AAATG.TCGGT	T	x	SPS6		NotInAnnotatedGenome
416	AAATG.TGCGC	T	x	SPS1		NotInAnnotatedGenome
416	AAATG.TGCGC	G	x	SPS7		NotInAnnotatedGenome
416	AAATG.TGCGC	C	x	SPS8		NotInAnnotatedGenome
417	AAATG.TGCGG	G	710631 F	RefSPS	gi|194172857|ref|NC_003028.3|	OnProtein	G	GGT	NGA
417	AAATG.TGCGG	G	x	SPS7		OnProtein	G	GGT	NGA
417	AAATG.TGCGG	A	x	SPS9		OnProtein	D	GAT	NDA
418	AAATG.TTCGG	A	x	SPS10		NotInAnnotatedGenome
418	AAATG.TTCGG	C	x	SPS3		NotInAnnotatedGenome
418	AAATG.TTCGG	C	x	SPS4		NotInAnnotatedGenome
418	AAATG.TTCGG	C	x	SPS5		NotInAnnotatedGenome
418	AAATG.TTCGG	C	x	SPS6		NotInAnnotatedGenome
418	AAATG.TTCGG	C	x	SPS7		NotInAnnotatedGenome
418	AAATG.TTCGG	A	x	SPS8		NotInAnnotatedGenome
419	AAATT.ACAGC	A	x	SPS1		NotInAnnotatedGenome
419	AAATT.ACAGC	T	x	SPS2		NotInAnnotatedGenome
420	AAATT.ACGCA	G	713733 F	RefSPS	gi|194172857|ref|NC_003028.3|	UnannotatedRegion
420	AAATT.ACGCA	G	x	SPS10		UnannotatedRegion
420	AAATT.ACGCA	C	x	SPS2		UnannotatedRegion
420	AAATT.ACGCA	G	x	SPS3		UnannotatedRegion
420	AAATT.ACGCA	G	x	SPS4		UnannotatedRegion
420	AAATT.ACGCA	G	x	SPS5		UnannotatedRegion
420	AAATT.ACGCA	G	x	SPS6		UnannotatedRegion
420	AAATT.ACGCA	G	x	SPS7		UnannotatedRegion
420	AAATT.ACGCA	G	x	SPS8		UnannotatedRegion
420	AAATT.ACGCA	G	x	SPS9		UnannotatedRegion
421	AAATT.AGTGG	C	x	SPS1		NotInAnnotatedGenome
421	AAATT.AGTGG	G	x	SPS2		NotInAnnotatedGenome
422	AAATT.CCCTG	T	x	SPS10		NotInAnnotatedGenome
422	AAATT.CCCTG	G	x	SPS3		NotInAnnotatedGenome
422	AAATT.CCCTG	G	x	SPS4		NotInAnnotatedGenome
422	AAATT.CCCTG	G	x	SPS5		NotInAnnotatedGenome
422	AAATT.CCCTG	G	x	SPS6		NotInAnnotatedGenome
422	AAATT.CCCTG	G	x	SPS8		NotInAnnotatedGenome
423	AAATT.CCTAG	T	1258951 F	RefSPS	gi|194172857|ref|NC_003028.3|	OnProtein	G	GGA	GN
423	AAATT.CCTAG	T	356459 R	RefSPS	gi|194172857|ref|NC_003028.3|	OnProtein	G	GGA	GN
423	AAATT.CCTAG	T	x	SPS3		OnProtein	G	GGA	GN
423	AAATT.CCTAG	T	x	SPS4		OnProtein	G	GGA	GN
423	AAATT.CCTAG	T	x	SPS5		OnProtein	G	GGA	GN
423	AAATT.CCTAG	T	x	SPS6		OnProtein	G	GGA	GN
423	AAATT.CCTAG	T	x	SPS7		OnProtein	G	GGA	GN
423	AAATT.CCTAG	A	x	SPS8		OnProtein	G	GGT	GN
423	AAATT.CCTAG	T	x	SPS9		OnProtein	G	GGA	GN
424	AAATT.CGAGT	C	x	SPS10		NotInAnnotatedGenome
424	AAATT.CGAGT	G	x	SPS5		NotInAnnotatedGenome
424	AAATT.CGAGT	G	x	SPS7		NotInAnnotatedGenome
424	AAATT.CGAGT	C	x	SPS9		NotInAnnotatedGenome
425	AAATT.CGCTC	A	x	SPS8		NotInAnnotatedGenome
425	AAATT.CGCTC	C	x	SPS9		NotInAnnotatedGenome
426	AAATT.CGGGA	G	x	SPS10		NotInAnnotatedGenome
426	AAATT.CGGGA	A	x	SPS3		NotInAnnotatedGenome
426	AAATT.CGGGA	A	x	SPS5		NotInAnnotatedGenome
426	AAATT.CGGGA	A	x	SPS6		NotInAnnotatedGenome
426	AAATT.CGGGA	G	x	SPS8		NotInAnnotatedGenome
427	AAATT.CGTAT	T	1675801 F	RefSPS	gi|194172857|ref|NC_003028.3|	OnProtein	F	TTT	FR
427	AAATT.CGTAT	T	1858188 F	RefSPS	gi|194172857|ref|NC_003028.3|	OnProtein	F	TTT	FR
427	AAATT.CGTAT	T	x	SPS1		OnProtein	F	TTT	FR
427	AAATT.CGTAT	C	x	SPS10		OnProtein	F	TTC	FR
427	AAATT.CGTAT	T	x	SPS2		OnProtein	F	TTT	FR
427	AAATT.CGTAT	C	x	SPS3		OnProtein	F	TTC	FR
427	AAATT.CGTAT	C	x	SPS5		OnProtein	F	TTC	FR
427	AAATT.CGTAT	C	x	SPS6		OnProtein	F	TTC	FR
427	AAATT.CGTAT	C	x	SPS7		OnProtein	F	TTC	FR
427	AAATT.CGTAT	C	x	SPS8		OnProtein	F	TTC	FR
428	AAATT.GGCAG	A	x	SPS2		NotInAnnotatedGenome
428	AAATT.GGCAG	T	x	SPS4		NotInAnnotatedGenome
429	AAATT.GGGCA	G	x	SPS1		NotInAnnotatedGenome
429	AAATT.GGGCA	T	x	SPS2		NotInAnnotatedGenome
430	AAATT.GGGCC	A	x	SPS3		NotInAnnotatedGenome
430	AAATT.GGGCC	A	x	SPS4		NotInAnnotatedGenome
430	AAATT.GGGCC	A	x	SPS5		NotInAnnotatedGenome
430	AAATT.GGGCC	A	x	SPS6		NotInAnnotatedGenome
430	AAATT.GGGCC	G	x	SPS7		NotInAnnotatedGenome
431	AAATT.GGGTA	T	x	SPS1		NotInAnnotatedGenome
431	AAATT.GGGTA	T	x	SPS2		NotInAnnotatedGenome
431	AAATT.GGGTA	T	x	SPS3		NotInAnnotatedGenome
431	AAATT.GGGTA	T	x	SPS4		NotInAnnotatedGenome
431	AAATT.GGGTA	T	x	SPS5		NotInAnnotatedGenome
431	AAATT.GGGTA	T	x	SPS6		NotInAnnotatedGenome
431	AAATT.GGGTA	G	x	SPS9		NotInAnnotatedGenome
432	AAATT.GGGTC	T	1183349 F	RefSPS	gi|194172857|ref|NC_003028.3|	UnannotatedRegion
432	AAATT.GGGTC	T	x	SPS1		UnannotatedRegion
432	AAATT.GGGTC	A	x	SPS10		UnannotatedRegion
432	AAATT.GGGTC	T	x	SPS3		UnannotatedRegion
432	AAATT.GGGTC	T	x	SPS4		UnannotatedRegion
432	AAATT.GGGTC	T	x	SPS5		UnannotatedRegion
432	AAATT.GGGTC	T	x	SPS6		UnannotatedRegion
432	AAATT.GGGTC	T	x	SPS7		UnannotatedRegion
433	AAATT.TAGGG	T	x	SPS3		NotInAnnotatedGenome
433	AAATT.TAGGG	T	x	SPS4		NotInAnnotatedGenome
433	AAATT.TAGGG	T	x	SPS5		NotInAnnotatedGenome
433	AAATT.TAGGG	T	x	SPS6		NotInAnnotatedGenome
433	AAATT.TAGGG	G	x	SPS9		NotInAnnotatedGenome
434	AAATT.TGATC	C	1740744 R	RefSPS	gi|194172857|ref|NC_003028.3|	OnProtein	S	TCT	NSD
434	AAATT.TGATC	G	x	SPS10		OnProtein	C	TGT	NCD
434	AAATT.TGATC	T	x	SPS2		OnProtein	F	TTT	NFD
434	AAATT.TGATC	C	x	SPS3		OnProtein	S	TCT	NSD
434	AAATT.TGATC	C	x	SPS4		OnProtein	S	TCT	NSD
434	AAATT.TGATC	C	x	SPS5		OnProtein	S	TCT	NSD
434	AAATT.TGATC	C	x	SPS6		OnProtein	S	TCT	NSD
434	AAATT.TGATC	C	x	SPS7		OnProtein	S	TCT	NSD
434	AAATT.TGATC	T	x	SPS8		OnProtein	F	TTT	NFD
[truncated: 135,176 more rows]

## Sheet: Protein_Annotation
#SNPs	NumNonSynon	NumSynon	NS/Sratio	Annotation
17707	0	17707	0			SP_RS00235	<39363..39668		Derived by automated computational analysis using gene prediction method: Protein Homology.	transposase			CDS
449	0	449	0	gene		SP_RS00370	72141..72653		Derived by automated computational analysis using gene prediction method: Protein Homology.	hypothetical protein			CDS
124	93	31	3	446010274		SP_RS00720	138272..139443		catalyzes the formation of UDP-glucuronate from UDP-glucose; Derived by automated computational analysis using gene prediction method: Protein Homology.	UDP-glucose 6-dehydrogenase			CDS
104	98	6	16.33	446134667		SP_RS00975	187011..188550		Derived by automated computational analysis using gene prediction method: Protein Homology.	damage-inducible protein CinA			CDS
88	69	19	3.63	446339325		SP_RS01000	192159..192775		Derived by automated computational analysis using gene prediction method: Protein Homology.	phosphoribulokinase			CDS
79	58	21	2.76	447066584		SP_RS01175	complement(211771..212397)		Derived by automated computational analysis using gene prediction method: Protein Homology.	iron ABC transporter permease			CDS
74	55	19	2.89	446395140		SP_RS01495	279127..281106		Derived by automated computational analysis using gene prediction method: Protein Homology.	PTS sugar transporter subunit IIBC			CDS
67	47	20	2.35	446953864		SP_RS01940	complement(371263..371592)		Derived by automated computational analysis using gene prediction method: Protein Homology.	DNA-binding protein			CDS
67	50	17	2.94	446966880		SP_RS02245	complement(428635..429173)		Derived by automated computational analysis using gene prediction method: Protein Homology.	transposase			CDS
64	50	14	3.57	446680498		SP_RS02420	469176..469626		Derived by automated computational analysis using gene prediction method: Protein Homology.	hypothetical protein			CDS
56	0	56	0	gene		SP_RS02515	494737..495247		Derived by automated computational analysis using gene prediction method: Protein Homology.	phosphoglycerate kinase			CDS
56	0	56	0	rRNA		SP_RS02830	540202..541088		Derived by automated computational analysis using gene prediction method: Protein Homology.	DNA primase			CDS
56	46	10	4.6	446944581		SP_RS02840	541950..542208		Derived by automated computational analysis using gene prediction method: Protein Homology.	helicase			CDS
55	42	13	3.23	487724452		SP_RS03410	665870..666709		Derived by automated computational analysis using gene prediction method: Protein Homology.	ABC transporter ATP-binding protein			CDS
54	22	32	0.69	446203037		SP_RS04045	776592..777431		Derived by automated computational analysis using gene prediction method: Protein Homology.	carbohydrate kinase			CDS
53	37	16	2.31	446662014		SP_RS04110	787800..788203		Derived by automated computational analysis using gene prediction method: Protein Homology.	hypothetical protein			CDS
51	35	16	2.19	446073131		SP_RS04535	complement(871498..872026)		Derived by automated computational analysis using gene prediction method: Protein Homology.	transposase			CDS
45	30	15	2	446437319		SP_RS05040	complement(959139..960396)		Derived by automated computational analysis using gene prediction method: Protein Homology.	transposase			CDS
44	36	8	4.5	447129130		SP_RS05180	985138..986877		Derived by automated computational analysis using gene prediction method: Protein Homology.	neopullulanase			CDS
42	27	15	1.8	445980402		SP_RS05790	complement(1110875..1113324)		Derived by automated computational analysis using gene prediction method: Protein Homology.	histidine motif-containing protein			CDS
42	30	12	2.5	446263251		SP_RS05880	complement(1130906..1131305)		Derived by automated computational analysis using gene prediction method: Protein Homology.	transposase			CDS
41	30	11	2.73	446955205		SP_RS05890	complement(1131653..1132128)		Derived by automated computational analysis using gene prediction method: Protein Homology.	PTS fructose transporter subunit IIA			CDS
41	31	10	3.1	446561045		SP_RS05960	complement(1144199..1145458)		catalyzes the formation of L-methionine and acetate from O-acetyl-L-homoserine and methanethiol; Derived by automated computational analysis using gene prediction method: Protein Homology.	O-acetylhomoserine aminocarboxypropyltransferase			CDS
39	29	10	2.9	446795019		SP_RS07255	complement(1390112..1390872)		Derived by automated computational analysis using gene prediction method: Protein Homology.	elongation factor Tu			CDS
38	28	10	2.8	446962757		SP_RS07460	complement(1422451..1423457)		Derived by automated computational analysis using gene prediction method: Protein Homology.	integrase			CDS
38	29	9	3.22	446411927		SP_RS07545	complement(1443211..1443807)		Derived by automated computational analysis using gene prediction method: Protein Homology.	hypothetical protein			CDS
37	25	12	2.08	446113926		SP_RS07885	1503365..1503531		Derived by automated computational analysis using gene prediction method: Protein Homology.	cytidylate kinase			CDS
37	25	12	2.08	446529681		SP_RS08180	complement(<1558093..1558443)		Derived by automated computational analysis using gene prediction method: Protein Homology.	hypothetical protein			CDS
37	33	4	8.25	446159288		SP_RS08365	complement(1595296..1598113)		Derived by automated computational analysis using gene prediction method: Protein Homology.	sialidase			CDS
36	0	36	0	gene		SP_RS08505	1622506..1622715		Derived by automated computational analysis using gene prediction method: Protein Homology.	transposase			CDS
36	0	36	0	rRNA		SP_RS08675	1653732..1654941		Derived by automated computational analysis using gene prediction method: Protein Homology.	serine/threonine protein kinase			CDS
36	20	16	1.25	446581077		SP_RS08940	1718531..1718766		Derived by automated computational analysis using gene prediction method: Protein Homology.	hypothetical protein			CDS
36	24	12	2	446771539		SP_RS09130	1751988..1752157		Derived by automated computational analysis using gene prediction method: Protein Homology.	chlorohydrolase			CDS
36	25	11	2.27	446999350		SP_RS09140	complement(1752597..1752866)		Derived by automated computational analysis using gene prediction method: Protein Homology.	hypothetical protein			CDS
36	26	10	2.6	446313817		SP_RS10025	complement(1898299..1898593)		Derived by automated computational analysis using gene prediction method: Protein Homology.	hypothetical protein			CDS
36	28	8	3.5	446646916		SP_RS10045	complement(<1901840..1902250)		Derived by automated computational analysis using gene prediction method: Protein Homology.	hypothetical protein			CDS
36	30	6	5			SP_RS10575	complement(1984957..1987490)		Derived by automated computational analysis using gene prediction method: Protein Homology.	DNA mismatch repair protein MutS			CDS
35	21	14	1.5	447116512		SP_RS10715	complement(2013982..2014176)		Derived by automated computational analysis using gene prediction method: Protein Homology.	chlorohydrolase			CDS
35	27	8	3.38	446033393		SP_RS10835	complement(2035243..2036093)		Derived by automated computational analysis using gene prediction method: Protein Homology.	MutR family transcriptional regulator			CDS
34	23	11	2.09	447032456		SP_RS10985	complement(2069038..2069328)		Derived by automated computational analysis using gene prediction method: Protein Homology.	hypothetical protein			CDS
34	24	10	2.4	446798317		SP_RS11120	complement(<2097239..2098087)		Derived by automated computational analysis using gene prediction method: Protein Homology.	MFS transporter			CDS
34	25	9	2.78	446282199		SP_RS11400	complement(2153512..2153849)		Derived by automated computational analysis using gene prediction method: Protein Homology.	hypothetical protein			CDS
33	23	10	2.3	446941089		SP_RS11465	414269..414753		Derived by automated computational analysis using gene prediction method: Protein Homology.	glycosyl transferase 8 family protein			CDS
33	27	6	4.5	446703272		SP_RS11485	928780..928902		Derived by automated computational analysis using gene prediction method: Protein Homology.	chlorohydrolase			CDS
32	22	10	2.2	445999569		SP_RS11495	1454064..1454281		Derived by automated computational analysis using gene prediction method: Protein Homology.	chlorohydrolase			CDS
32	24	8	3	446672698		SP_RS11510	2016295..2016380		Derived by automated computational analysis using gene prediction method: Protein Homology.	3-ketoacyl-ACP reductase			CDS
31	26	5	5.2	447102920		SP_RS04670	894378..895115	pyrH	Catalyzes the phosphorylation of UMP to UDP; Derived by automated computational analysis using gene prediction method: Protein Homology.	UMP kinase	WP_000002996.1		CDS
30	17	13	1.31	446150911		SP_RS03725	721458..722648		catalyzes the formation of S-adenosylmethionine from methionine and ATP; methionine adenosyltransferase; Derived by automated computational analysis using gene prediction method: Protein Homology.	S-adenosylmethionine synthase	WP_000003934.1		CDS
29	18	11	1.64	445954320		SP_RS03470	complement(674045..674803)		Derived by automated computational analysis using gene prediction method: Protein Homology.	glutamine ABC transporter ATP-binding protein	WP_000005012.1		CDS
29	20	9	2.22	446605623		SP_RS09960	complement(1886446..1887108)		Derived by automated computational analysis using gene prediction method: Protein Homology.	thiamine pyrophosphokinase	WP_000006144.1		CDS
29	25	4	6.25	446623952		SP_RS02800	535552..537156		Derived by automated computational analysis using gene prediction method: Protein Homology.	hypothetical protein	WP_000006328.1		CDS
28	19	9	2.11	446213292		SP_RS04790	complement(913089..914744)		Derived by automated computational analysis using gene prediction method: Protein Homology.	hypothetical protein	WP_000006702.1		CDS
28	20	8	2.5	446521281		SP_RS05455	complement(1034646..1034933)		Derived by automated computational analysis using gene prediction method: Protein Homology.	transposase	WP_000008014.1		CDS
28	20	8	2.5	446758961		SP_RS10700	complement(2010642..2012705)		Derived by automated computational analysis using gene prediction method: Protein Homology.	ATPase P	WP_000008792.1		CDS
[truncated: 1,821 more rows]

## Sheet: VCF-format
##fileformat=VCFv4.0
[truncated: 14,657 more rows]
